# Supplementary material for: Association of ADAM family members with proliferation signaling and disease progression in multiple myeloma
Source: Blood Cancer J. 2024 Sep 11;14(1):156. doi: 10.1038/s41408-024-01133-4 (PMC11390935; doi:10.1038/s41408-024-01133-4)
Supplement: Supplementary file 2 — Supplementary Table S2 [file 41408_2024_1133_MOESM2_ESM.xlsx]

## Sheet: ADAM8 siRNA
Table S2.1: BLAST results from BLAST of ADAM8 siRNA sense sequence (GCACCUGCAUGACAACGUA) against refseq_rna
Description	Transcript	Type	Species	Max Score	Total Score	Query Cover	E value	Per. ident	Acc. Len	Accession
Homo sapiens ADAM metallopeptidase domain 8 (ADAM8)	transcript variant 3	mRNA	Homo sapiens	38.2	38.2	1	0.01	100	2986	=HYPERLINK("https://www.ncbi.nlm.nih.gov/nucleotide/NM_001164490.2?report=genbank&log$=nucltop&blast_rank=1&RID=NTMY7HUF016","NM_001164490.2")
Homo sapiens ADAM metallopeptidase domain 8 (ADAM8)	transcript variant 2	mRNA	Homo sapiens	38.2	38.2	1	0.01	100	3092	=HYPERLINK("https://www.ncbi.nlm.nih.gov/nucleotide/NM_001164489.2?report=genbank&log$=nucltop&blast_rank=2&RID=NTMY7HUF016","NM_001164489.2")
Homo sapiens ADAM metallopeptidase domain 8 (ADAM8)	transcript variant 1	mRNA	Homo sapiens	38.2	38.2	1	0.01	100	3259	=HYPERLINK("https://www.ncbi.nlm.nih.gov/nucleotide/NM_001109.5?report=genbank&log$=nucltop&blast_rank=3&RID=NTMY7HUF016","NM_001109.5")
PREDICTED: Homo sapiens ADAM metallopeptidase domain 8 (ADAM8)	transcript variant X5	mRNA	Homo sapiens	38.2	38.2	1	0.01	100	3181	=HYPERLINK("https://www.ncbi.nlm.nih.gov/nucleotide/XM_054364471.1?report=genbank&log$=nucltop&blast_rank=4&RID=NTMY7HUF016","XM_054364471.1")
PREDICTED: Homo sapiens ADAM metallopeptidase domain 8 (ADAM8)	transcript variant X4	mRNA	Homo sapiens	38.2	38.2	1	0.01	100	4092	=HYPERLINK("https://www.ncbi.nlm.nih.gov/nucleotide/XM_054364470.1?report=genbank&log$=nucltop&blast_rank=5&RID=NTMY7HUF016","XM_054364470.1")
PREDICTED: Homo sapiens ADAM metallopeptidase domain 8 (ADAM8)	transcript variant X3	misc_RNA	Homo sapiens	38.2	38.2	1	0.01	100	3025	=HYPERLINK("https://www.ncbi.nlm.nih.gov/nucleotide/XR_008488152.1?report=genbank&log$=nucltop&blast_rank=6&RID=NTMY7HUF016","XR_008488152.1")
PREDICTED: Homo sapiens ADAM metallopeptidase domain 8 (ADAM8)	transcript variant X2	mRNA	Homo sapiens	38.2	38.2	1	0.01	100	3638	=HYPERLINK("https://www.ncbi.nlm.nih.gov/nucleotide/XM_054364469.1?report=genbank&log$=nucltop&blast_rank=7&RID=NTMY7HUF016","XM_054364469.1")
PREDICTED: Homo sapiens ADAM metallopeptidase domain 8 (ADAM8)	transcript variant X1	mRNA	Homo sapiens	38.2	38.2	1	0.01	100	3715	=HYPERLINK("https://www.ncbi.nlm.nih.gov/nucleotide/XM_054364468.1?report=genbank&log$=nucltop&blast_rank=8&RID=NTMY7HUF016","XM_054364468.1")
PREDICTED: Homo sapiens ADAM metallopeptidase domain 8 (ADAM8)	transcript variant X5	mRNA	Homo sapiens	38.2	38.2	1	0.01	100	3181	=HYPERLINK("https://www.ncbi.nlm.nih.gov/nucleotide/XM_047424426.1?report=genbank&log$=nucltop&blast_rank=9&RID=NTMY7HUF016","XM_047424426.1")
PREDICTED: Homo sapiens ADAM metallopeptidase domain 8 (ADAM8)	transcript variant X4	mRNA	Homo sapiens	38.2	38.2	1	0.01	100	3451	=HYPERLINK("https://www.ncbi.nlm.nih.gov/nucleotide/XM_047424425.1?report=genbank&log$=nucltop&blast_rank=10&RID=NTMY7HUF016","XM_047424425.1")
PREDICTED: Homo sapiens ADAM metallopeptidase domain 8 (ADAM8)	transcript variant X3	misc_RNA	Homo sapiens	38.2	38.2	1	0.01	100	3025	=HYPERLINK("https://www.ncbi.nlm.nih.gov/nucleotide/XR_007061938.1?report=genbank&log$=nucltop&blast_rank=11&RID=NTMY7HUF016","XR_007061938.1")
PREDICTED: Homo sapiens ADAM metallopeptidase domain 8 (ADAM8)	transcript variant X2	mRNA	Homo sapiens	38.2	38.2	1	0.01	100	3638	=HYPERLINK("https://www.ncbi.nlm.nih.gov/nucleotide/XM_047424424.1?report=genbank&log$=nucltop&blast_rank=12&RID=NTMY7HUF016","XM_047424424.1")
PREDICTED: Homo sapiens ADAM metallopeptidase domain 8 (ADAM8)	transcript variant X1	mRNA	Homo sapiens	38.2	38.2	1	0.01	100	3715	=HYPERLINK("https://www.ncbi.nlm.nih.gov/nucleotide/XM_047424423.1?report=genbank&log$=nucltop&blast_rank=13&RID=NTMY7HUF016","XM_047424423.1")
Homo sapiens integrator complex subunit 11 (INTS11)	transcript variant 2	mRNA	Homo sapiens	28.2	28.2	0.73	9.7	100	2114	=HYPERLINK("https://www.ncbi.nlm.nih.gov/nucleotide/NM_017871.6?report=genbank&log$=nucltop&blast_rank=14&RID=NTMY7HUF016","NM_017871.6")
Homo sapiens integrator complex subunit 11 (INTS11)	transcript variant 5	mRNA	Homo sapiens	28.2	28.2	0.73	9.7	100	1811	=HYPERLINK("https://www.ncbi.nlm.nih.gov/nucleotide/NM_001256463.2?report=genbank&log$=nucltop&blast_rank=15&RID=NTMY7HUF016","NM_001256463.2")
Homo sapiens 5-phosphohydroxy-L-lysine phospho-lyase (PHYKPL)	transcript variant 2	mRNA	Homo sapiens	28.2	28.2	0.73	9.7	100	2081	=HYPERLINK("https://www.ncbi.nlm.nih.gov/nucleotide/NM_153373.4?report=genbank&log$=nucltop&blast_rank=16&RID=NTMY7HUF016","NM_153373.4")
PREDICTED: Homo sapiens GTPase activating Rap/RanGAP domain like 3 (GARNL3)	transcript variant X15	mRNA	Homo sapiens	28.2	28.2	0.73	9.7	100	2941	=HYPERLINK("https://www.ncbi.nlm.nih.gov/nucleotide/XM_054363976.1?report=genbank&log$=nucltop&blast_rank=17&RID=NTMY7HUF016","XM_054363976.1")
PREDICTED: Homo sapiens 5-phosphohydroxy-L-lysine phospho-lyase (PHYKPL)	transcript variant X15	mRNA	Homo sapiens	28.2	28.2	0.73	9.7	100	2562	=HYPERLINK("https://www.ncbi.nlm.nih.gov/nucleotide/XM_054353713.1?report=genbank&log$=nucltop&blast_rank=18&RID=NTMY7HUF016","XM_054353713.1")
PREDICTED: Homo sapiens 5-phosphohydroxy-L-lysine phospho-lyase (PHYKPL)	transcript variant X13	misc_RNA	Homo sapiens	28.2	28.2	0.73	9.7	100	2674	=HYPERLINK("https://www.ncbi.nlm.nih.gov/nucleotide/XR_008487186.1?report=genbank&log$=nucltop&blast_rank=19&RID=NTMY7HUF016","XR_008487186.1")
PREDICTED: Homo sapiens 5-phosphohydroxy-L-lysine phospho-lyase (PHYKPL)	transcript variant X31	misc_RNA	Homo sapiens	28.2	28.2	0.73	9.7	100	1980	=HYPERLINK("https://www.ncbi.nlm.nih.gov/nucleotide/XR_008487184.1?report=genbank&log$=nucltop&blast_rank=20&RID=NTMY7HUF016","XR_008487184.1")
PREDICTED: Homo sapiens 5-phosphohydroxy-L-lysine phospho-lyase (PHYKPL)	transcript variant X8	mRNA	Homo sapiens	28.2	28.2	0.73	9.7	100	2805	=HYPERLINK("https://www.ncbi.nlm.nih.gov/nucleotide/XM_054353710.1?report=genbank&log$=nucltop&blast_rank=21&RID=NTMY7HUF016","XM_054353710.1")
PREDICTED: Homo sapiens 5-phosphohydroxy-L-lysine phospho-lyase (PHYKPL)	transcript variant X7	mRNA	Homo sapiens	28.2	28.2	0.73	9.7	100	2360	=HYPERLINK("https://www.ncbi.nlm.nih.gov/nucleotide/XM_054353709.1?report=genbank&log$=nucltop&blast_rank=22&RID=NTMY7HUF016","XM_054353709.1")
PREDICTED: Homo sapiens 5-phosphohydroxy-L-lysine phospho-lyase (PHYKPL)	transcript variant X4	mRNA	Homo sapiens	28.2	28.2	0.73	9.7	100	2835	=HYPERLINK("https://www.ncbi.nlm.nih.gov/nucleotide/XM_054353707.1?report=genbank&log$=nucltop&blast_rank=23&RID=NTMY7HUF016","XM_054353707.1")
PREDICTED: Homo sapiens integrator complex subunit 11 (INTS11)	transcript variant X4	mRNA	Homo sapiens	28.2	28.2	0.73	9.7	100	1851	=HYPERLINK("https://www.ncbi.nlm.nih.gov/nucleotide/XM_054337268.1?report=genbank&log$=nucltop&blast_rank=24&RID=NTMY7HUF016","XM_054337268.1")
PREDICTED: Homo sapiens integrator complex subunit 11 (INTS11)	transcript variant X2	mRNA	Homo sapiens	28.2	28.2	0.73	9.7	100	2298	=HYPERLINK("https://www.ncbi.nlm.nih.gov/nucleotide/XM_054337267.1?report=genbank&log$=nucltop&blast_rank=25&RID=NTMY7HUF016","XM_054337267.1")
PREDICTED: Homo sapiens integrator complex subunit 11 (INTS11)	transcript variant X1	mRNA	Homo sapiens	28.2	28.2	0.73	9.7	100	2294	=HYPERLINK("https://www.ncbi.nlm.nih.gov/nucleotide/XM_054337266.1?report=genbank&log$=nucltop&blast_rank=26&RID=NTMY7HUF016","XM_054337266.1")
PREDICTED: Homo sapiens GTPase activating Rap/RanGAP domain like 3 (GARNL3)	transcript variant X12	mRNA	Homo sapiens	28.2	28.2	0.73	9.7	100	3048	=HYPERLINK("https://www.ncbi.nlm.nih.gov/nucleotide/XM_047423966.1?report=genbank&log$=nucltop&blast_rank=27&RID=NTMY7HUF016","XM_047423966.1")
PREDICTED: Homo sapiens 5-phosphohydroxy-L-lysine phospho-lyase (PHYKPL)	transcript variant X30	mRNA	Homo sapiens	28.2	28.2	0.73	9.7	100	1063	=HYPERLINK("https://www.ncbi.nlm.nih.gov/nucleotide/XM_047417843.1?report=genbank&log$=nucltop&blast_rank=28&RID=NTMY7HUF016","XM_047417843.1")
PREDICTED: Homo sapiens 5-phosphohydroxy-L-lysine phospho-lyase (PHYKPL)	transcript variant X29	mRNA	Homo sapiens	28.2	28.2	0.73	9.7	100	1043	=HYPERLINK("https://www.ncbi.nlm.nih.gov/nucleotide/XM_024446252.2?report=genbank&log$=nucltop&blast_rank=29&RID=NTMY7HUF016","XM_024446252.2")
PREDICTED: Homo sapiens 5-phosphohydroxy-L-lysine phospho-lyase (PHYKPL)	transcript variant X28	mRNA	Homo sapiens	28.2	28.2	0.73	9.7	100	1428	=HYPERLINK("https://www.ncbi.nlm.nih.gov/nucleotide/XM_024446251.2?report=genbank&log$=nucltop&blast_rank=30&RID=NTMY7HUF016","XM_024446251.2")
PREDICTED: Homo sapiens 5-phosphohydroxy-L-lysine phospho-lyase (PHYKPL)	transcript variant X22	mRNA	Homo sapiens	28.2	28.2	0.73	9.7	100	1236	=HYPERLINK("https://www.ncbi.nlm.nih.gov/nucleotide/XM_047417841.1?report=genbank&log$=nucltop&blast_rank=31&RID=NTMY7HUF016","XM_047417841.1")
PREDICTED: Homo sapiens 5-phosphohydroxy-L-lysine phospho-lyase (PHYKPL)	transcript variant X21	misc_RNA	Homo sapiens	28.2	28.2	0.73	9.7	100	1707	=HYPERLINK("https://www.ncbi.nlm.nih.gov/nucleotide/XR_007058653.1?report=genbank&log$=nucltop&blast_rank=32&RID=NTMY7HUF016","XR_007058653.1")
PREDICTED: Homo sapiens 5-phosphohydroxy-L-lysine phospho-lyase (PHYKPL)	transcript variant X20	mRNA	Homo sapiens	28.2	28.2	0.73	9.7	100	1380	=HYPERLINK("https://www.ncbi.nlm.nih.gov/nucleotide/XM_047417840.1?report=genbank&log$=nucltop&blast_rank=33&RID=NTMY7HUF016","XM_047417840.1")
PREDICTED: Homo sapiens 5-phosphohydroxy-L-lysine phospho-lyase (PHYKPL)	transcript variant X19	mRNA	Homo sapiens	28.2	28.2	0.73	9.7	100	1370	=HYPERLINK("https://www.ncbi.nlm.nih.gov/nucleotide/XM_024446241.2?report=genbank&log$=nucltop&blast_rank=34&RID=NTMY7HUF016","XM_024446241.2")
PREDICTED: Homo sapiens 5-phosphohydroxy-L-lysine phospho-lyase (PHYKPL)	transcript variant X18	mRNA	Homo sapiens	28.2	28.2	0.73	9.7	100	1404	=HYPERLINK("https://www.ncbi.nlm.nih.gov/nucleotide/XM_047417839.1?report=genbank&log$=nucltop&blast_rank=35&RID=NTMY7HUF016","XM_047417839.1")
PREDICTED: Homo sapiens 5-phosphohydroxy-L-lysine phospho-lyase (PHYKPL)	transcript variant X17	mRNA	Homo sapiens	28.2	28.2	0.73	9.7	100	1766	=HYPERLINK("https://www.ncbi.nlm.nih.gov/nucleotide/XM_011534674.3?report=genbank&log$=nucltop&blast_rank=36&RID=NTMY7HUF016","XM_011534674.3")
PREDICTED: Homo sapiens 5-phosphohydroxy-L-lysine phospho-lyase (PHYKPL)	transcript variant X16	misc_RNA	Homo sapiens	28.2	28.2	0.73	9.7	100	1824	=HYPERLINK("https://www.ncbi.nlm.nih.gov/nucleotide/XR_002956189.2?report=genbank&log$=nucltop&blast_rank=37&RID=NTMY7HUF016","XR_002956189.2")
PREDICTED: Homo sapiens 5-phosphohydroxy-L-lysine phospho-lyase (PHYKPL)	transcript variant X15	mRNA	Homo sapiens	28.2	28.2	0.73	9.7	100	2562	=HYPERLINK("https://www.ncbi.nlm.nih.gov/nucleotide/XM_047417838.1?report=genbank&log$=nucltop&blast_rank=38&RID=NTMY7HUF016","XM_047417838.1")
PREDICTED: Homo sapiens 5-phosphohydroxy-L-lysine phospho-lyase (PHYKPL)	transcript variant X14	mRNA	Homo sapiens	28.2	28.2	0.73	9.7	100	1838	=HYPERLINK("https://www.ncbi.nlm.nih.gov/nucleotide/XM_024446240.2?report=genbank&log$=nucltop&blast_rank=39&RID=NTMY7HUF016","XM_024446240.2")
PREDICTED: Homo sapiens 5-phosphohydroxy-L-lysine phospho-lyase (PHYKPL)	transcript variant X13	misc_RNA	Homo sapiens	28.2	28.2	0.73	9.7	100	2674	=HYPERLINK("https://www.ncbi.nlm.nih.gov/nucleotide/XR_007058652.1?report=genbank&log$=nucltop&blast_rank=40&RID=NTMY7HUF016","XR_007058652.1")
PREDICTED: Homo sapiens 5-phosphohydroxy-L-lysine phospho-lyase (PHYKPL)	transcript variant X12	misc_RNA	Homo sapiens	28.2	28.2	0.73	9.7	100	2823	=HYPERLINK("https://www.ncbi.nlm.nih.gov/nucleotide/XR_007058651.1?report=genbank&log$=nucltop&blast_rank=41&RID=NTMY7HUF016","XR_007058651.1")
PREDICTED: Homo sapiens 5-phosphohydroxy-L-lysine phospho-lyase (PHYKPL)	transcript variant X11	misc_RNA	Homo sapiens	28.2	28.2	0.73	9.7	100	1950	=HYPERLINK("https://www.ncbi.nlm.nih.gov/nucleotide/XR_002956188.2?report=genbank&log$=nucltop&blast_rank=42&RID=NTMY7HUF016","XR_002956188.2")
PREDICTED: Homo sapiens 5-phosphohydroxy-L-lysine phospho-lyase (PHYKPL)	transcript variant X10	mRNA	Homo sapiens	28.2	28.2	0.73	9.7	100	1955	=HYPERLINK("https://www.ncbi.nlm.nih.gov/nucleotide/XM_006714925.3?report=genbank&log$=nucltop&blast_rank=43&RID=NTMY7HUF016","XM_006714925.3")
PREDICTED: Homo sapiens 5-phosphohydroxy-L-lysine phospho-lyase (PHYKPL)	transcript variant X9	misc_RNA	Homo sapiens	28.2	28.2	0.73	9.7	100	2853	=HYPERLINK("https://www.ncbi.nlm.nih.gov/nucleotide/XR_002956187.2?report=genbank&log$=nucltop&blast_rank=44&RID=NTMY7HUF016","XR_002956187.2")
PREDICTED: Homo sapiens 5-phosphohydroxy-L-lysine phospho-lyase (PHYKPL)	transcript variant X8	mRNA	Homo sapiens	28.2	28.2	0.73	9.7	100	2805	=HYPERLINK("https://www.ncbi.nlm.nih.gov/nucleotide/XM_047417837.1?report=genbank&log$=nucltop&blast_rank=45&RID=NTMY7HUF016","XM_047417837.1")
PREDICTED: Homo sapiens 5-phosphohydroxy-L-lysine phospho-lyase (PHYKPL)	transcript variant X7	mRNA	Homo sapiens	28.2	28.2	0.73	9.7	100	2360	=HYPERLINK("https://www.ncbi.nlm.nih.gov/nucleotide/XM_017009995.2?report=genbank&log$=nucltop&blast_rank=46&RID=NTMY7HUF016","XM_017009995.2")
PREDICTED: Homo sapiens 5-phosphohydroxy-L-lysine phospho-lyase (PHYKPL)	transcript variant X6	misc_RNA	Homo sapiens	28.2	28.2	0.73	9.7	100	2954	=HYPERLINK("https://www.ncbi.nlm.nih.gov/nucleotide/XR_007058650.1?report=genbank&log$=nucltop&blast_rank=47&RID=NTMY7HUF016","XR_007058650.1")
PREDICTED: Homo sapiens 5-phosphohydroxy-L-lysine phospho-lyase (PHYKPL)	transcript variant X5	mRNA	Homo sapiens	28.2	28.2	0.73	9.7	100	2099	=HYPERLINK("https://www.ncbi.nlm.nih.gov/nucleotide/XM_011534671.3?report=genbank&log$=nucltop&blast_rank=48&RID=NTMY7HUF016","XM_011534671.3")
PREDICTED: Homo sapiens 5-phosphohydroxy-L-lysine phospho-lyase (PHYKPL)	transcript variant X4	mRNA	Homo sapiens	28.2	28.2	0.73	9.7	100	2835	=HYPERLINK("https://www.ncbi.nlm.nih.gov/nucleotide/XM_011534670.4?report=genbank&log$=nucltop&blast_rank=49&RID=NTMY7HUF016","XM_011534670.4")
PREDICTED: Homo sapiens 5-phosphohydroxy-L-lysine phospho-lyase (PHYKPL)	transcript variant X3	misc_RNA	Homo sapiens	28.2	28.2	0.73	9.7	100	2980	=HYPERLINK("https://www.ncbi.nlm.nih.gov/nucleotide/XR_007058649.1?report=genbank&log$=nucltop&blast_rank=50&RID=NTMY7HUF016","XR_007058649.1")
PREDICTED: Homo sapiens 5-phosphohydroxy-L-lysine phospho-lyase (PHYKPL)	transcript variant X2	misc_RNA	Homo sapiens	28.2	28.2	0.73	9.7	100	2984	=HYPERLINK("https://www.ncbi.nlm.nih.gov/nucleotide/XR_007058648.1?report=genbank&log$=nucltop&blast_rank=51&RID=NTMY7HUF016","XR_007058648.1")
PREDICTED: Homo sapiens 5-phosphohydroxy-L-lysine phospho-lyase (PHYKPL)	transcript variant X1	mRNA	Homo sapiens	28.2	28.2	0.73	9.7	100	2111	=HYPERLINK("https://www.ncbi.nlm.nih.gov/nucleotide/XM_011534669.3?report=genbank&log$=nucltop&blast_rank=52&RID=NTMY7HUF016","XM_011534669.3")
PREDICTED: Homo sapiens integrator complex subunit 11 (INTS11)	transcript variant X3	mRNA	Homo sapiens	28.2	28.2	0.73	9.7	100	1923	=HYPERLINK("https://www.ncbi.nlm.nih.gov/nucleotide/XM_011541650.3?report=genbank&log$=nucltop&blast_rank=53&RID=NTMY7HUF016","XM_011541650.3")
PREDICTED: Homo sapiens integrator complex subunit 11 (INTS11)	transcript variant X2	mRNA	Homo sapiens	28.2	28.2	0.73	9.7	100	2298	=HYPERLINK("https://www.ncbi.nlm.nih.gov/nucleotide/XM_011541648.2?report=genbank&log$=nucltop&blast_rank=54&RID=NTMY7HUF016","XM_011541648.2")
PREDICTED: Homo sapiens integrator complex subunit 11 (INTS11)	transcript variant X1	mRNA	Homo sapiens	28.2	28.2	0.73	9.7	100	2294	=HYPERLINK("https://www.ncbi.nlm.nih.gov/nucleotide/XM_011541647.2?report=genbank&log$=nucltop&blast_rank=55&RID=NTMY7HUF016","XM_011541647.2")
Homo sapiens 5-phosphohydroxy-L-lysine phospho-lyase (PHYKPL)	transcript variant 5	non-coding RNA	Homo sapiens	28.2	28.2	0.73	9.7	100	2188	=HYPERLINK("https://www.ncbi.nlm.nih.gov/nucleotide/NR_103510.1?report=genbank&log$=nucltop&blast_rank=56&RID=NTMY7HUF016","NR_103510.1")
Homo sapiens 5-phosphohydroxy-L-lysine phospho-lyase (PHYKPL)	transcript variant 4	non-coding RNA	Homo sapiens	28.2	28.2	0.73	9.7	100	2516	=HYPERLINK("https://www.ncbi.nlm.nih.gov/nucleotide/NR_103509.1?report=genbank&log$=nucltop&blast_rank=57&RID=NTMY7HUF016","NR_103509.1")
Homo sapiens 5-phosphohydroxy-L-lysine phospho-lyase (PHYKPL)	transcript variant 3	mRNA	Homo sapiens	28.2	28.2	0.73	9.7	100	2921	=HYPERLINK("https://www.ncbi.nlm.nih.gov/nucleotide/NM_001278346.1?report=genbank&log$=nucltop&blast_rank=58&RID=NTMY7HUF016","NM_001278346.1")
Homo sapiens integrator complex subunit 11 (INTS11)	transcript variant 3	mRNA	Homo sapiens	28.2	28.2	0.73	9.7	100	2221	=HYPERLINK("https://www.ncbi.nlm.nih.gov/nucleotide/NM_001256460.2?report=genbank&log$=nucltop&blast_rank=59&RID=NTMY7HUF016","NM_001256460.2")
Homo sapiens integrator complex subunit 11 (INTS11)	transcript variant 1	mRNA	Homo sapiens	28.2	28.2	0.73	9.7	100	2587	=HYPERLINK("https://www.ncbi.nlm.nih.gov/nucleotide/NM_001256456.2?report=genbank&log$=nucltop&blast_rank=60&RID=NTMY7HUF016","NM_001256456.2")
Homo sapiens integrator complex subunit 11 (INTS11)	transcript variant 4	mRNA	Homo sapiens	28.2	28.2	0.73	9.7	100	1820	=HYPERLINK("https://www.ncbi.nlm.nih.gov/nucleotide/NM_001256462.2?report=genbank&log$=nucltop&blast_rank=61&RID=NTMY7HUF016","NM_001256462.2")
PREDICTED: Homo sapiens meiosis regulator for oocyte development (MIOS)	transcript variant X17	mRNA	Homo sapiens	26.3	26.3	0.68	38	100	3494	=HYPERLINK("https://www.ncbi.nlm.nih.gov/nucleotide/XM_054358491.1?report=genbank&log$=nucltop&blast_rank=62&RID=NTMY7HUF016","XM_054358491.1")
PREDICTED: Homo sapiens meiosis regulator for oocyte development (MIOS)	transcript variant X16	mRNA	Homo sapiens	26.3	26.3	0.68	38	100	3493	=HYPERLINK("https://www.ncbi.nlm.nih.gov/nucleotide/XM_054358490.1?report=genbank&log$=nucltop&blast_rank=63&RID=NTMY7HUF016","XM_054358490.1")
PREDICTED: Homo sapiens meiosis regulator for oocyte development (MIOS)	transcript variant X10	mRNA	Homo sapiens	26.3	26.3	0.68	38	100	5010	=HYPERLINK("https://www.ncbi.nlm.nih.gov/nucleotide/XM_054358485.1?report=genbank&log$=nucltop&blast_rank=64&RID=NTMY7HUF016","XM_054358485.1")
PREDICTED: Homo sapiens meiosis regulator for oocyte development (MIOS)	transcript variant X9	mRNA	Homo sapiens	26.3	26.3	0.68	38	100	4598	=HYPERLINK("https://www.ncbi.nlm.nih.gov/nucleotide/XM_054358484.1?report=genbank&log$=nucltop&blast_rank=65&RID=NTMY7HUF016","XM_054358484.1")
PREDICTED: Homo sapiens meiosis regulator for oocyte development (MIOS)	transcript variant X19	mRNA	Homo sapiens	26.3	26.3	0.68	38	100	5108	=HYPERLINK("https://www.ncbi.nlm.nih.gov/nucleotide/XM_054358483.1?report=genbank&log$=nucltop&blast_rank=66&RID=NTMY7HUF016","XM_054358483.1")
PREDICTED: Homo sapiens meiosis regulator for oocyte development (MIOS)	transcript variant X8	mRNA	Homo sapiens	26.3	26.3	0.68	38	100	4696	=HYPERLINK("https://www.ncbi.nlm.nih.gov/nucleotide/XM_054358482.1?report=genbank&log$=nucltop&blast_rank=67&RID=NTMY7HUF016","XM_054358482.1")
PREDICTED: Homo sapiens meiosis regulator for oocyte development (MIOS)	transcript variant X7	mRNA	Homo sapiens	26.3	26.3	0.68	38	100	6260	=HYPERLINK("https://www.ncbi.nlm.nih.gov/nucleotide/XM_054358481.1?report=genbank&log$=nucltop&blast_rank=68&RID=NTMY7HUF016","XM_054358481.1")
PREDICTED: Homo sapiens meiosis regulator for oocyte development (MIOS)	transcript variant X6	mRNA	Homo sapiens	26.3	26.3	0.68	38	100	5404	=HYPERLINK("https://www.ncbi.nlm.nih.gov/nucleotide/XM_054358480.1?report=genbank&log$=nucltop&blast_rank=69&RID=NTMY7HUF016","XM_054358480.1")
PREDICTED: Homo sapiens meiosis regulator for oocyte development (MIOS)	transcript variant X5	mRNA	Homo sapiens	26.3	26.3	0.68	38	100	4992	=HYPERLINK("https://www.ncbi.nlm.nih.gov/nucleotide/XM_054358479.1?report=genbank&log$=nucltop&blast_rank=70&RID=NTMY7HUF016","XM_054358479.1")
PREDICTED: Homo sapiens meiosis regulator for oocyte development (MIOS)	transcript variant X3	mRNA	Homo sapiens	26.3	26.3	0.68	38	100	5420	=HYPERLINK("https://www.ncbi.nlm.nih.gov/nucleotide/XM_054358478.1?report=genbank&log$=nucltop&blast_rank=71&RID=NTMY7HUF016","XM_054358478.1")
PREDICTED: Homo sapiens meiosis regulator for oocyte development (MIOS)	transcript variant X2	mRNA	Homo sapiens	26.3	26.3	0.68	38	100	5502	=HYPERLINK("https://www.ncbi.nlm.nih.gov/nucleotide/XM_054358477.1?report=genbank&log$=nucltop&blast_rank=72&RID=NTMY7HUF016","XM_054358477.1")
PREDICTED: Homo sapiens potassium voltage-gated channel subfamily D member 2 (KCND2)	transcript variant X2	mRNA	Homo sapiens	26.3	48.6	0.68	38	100	20727	=HYPERLINK("https://www.ncbi.nlm.nih.gov/nucleotide/XM_054358166.1?report=genbank&log$=nucltop&blast_rank=73&RID=NTMY7HUF016","XM_054358166.1")
PREDICTED: Homo sapiens chondroadherin like (CHADL)	transcript variant X1	mRNA	Homo sapiens	26.3	26.3	0.89	38	94.12	3639	=HYPERLINK("https://www.ncbi.nlm.nih.gov/nucleotide/XM_054325156.1?report=genbank&log$=nucltop&blast_rank=74&RID=NTMY7HUF016","XM_054325156.1")
PREDICTED: Homo sapiens sperm acrosome associated 6 (SPACA6)	transcript variant X3	mRNA	Homo sapiens	26.3	26.3	0.68	38	100	6637	=HYPERLINK("https://www.ncbi.nlm.nih.gov/nucleotide/XM_054319849.1?report=genbank&log$=nucltop&blast_rank=75&RID=NTMY7HUF016","XM_054319849.1")
PREDICTED: Homo sapiens sperm acrosome associated 6 (SPACA6)	transcript variant X1	mRNA	Homo sapiens	26.3	26.3	0.68	38	100	2488	=HYPERLINK("https://www.ncbi.nlm.nih.gov/nucleotide/XM_054319848.1?report=genbank&log$=nucltop&blast_rank=76&RID=NTMY7HUF016","XM_054319848.1")
PREDICTED: Homo sapiens inhibitor of CDK cyclin A1 interacting protein 1 (INCA1)	transcript variant X1	mRNA	Homo sapiens	26.3	26.3	0.68	38	100	1313	=HYPERLINK("https://www.ncbi.nlm.nih.gov/nucleotide/XM_054316026.1?report=genbank&log$=nucltop&blast_rank=77&RID=NTMY7HUF016","XM_054316026.1")
PREDICTED: Homo sapiens chondroitin sulfate synthase 1 (CHSY1)	transcript variant X6	mRNA	Homo sapiens	26.3	26.3	0.68	38	100	31817	=HYPERLINK("https://www.ncbi.nlm.nih.gov/nucleotide/XM_054377513.1?report=genbank&log$=nucltop&blast_rank=78&RID=NTMY7HUF016","XM_054377513.1")
PREDICTED: Homo sapiens chondroitin sulfate synthase 1 (CHSY1)	transcript variant X5	mRNA	Homo sapiens	26.3	26.3	0.68	38	100	3482	=HYPERLINK("https://www.ncbi.nlm.nih.gov/nucleotide/XM_054377512.1?report=genbank&log$=nucltop&blast_rank=79&RID=NTMY7HUF016","XM_054377512.1")
PREDICTED: Homo sapiens chondroitin sulfate synthase 1 (CHSY1)	transcript variant X2	mRNA	Homo sapiens	26.3	26.3	0.68	38	100	3531	=HYPERLINK("https://www.ncbi.nlm.nih.gov/nucleotide/XM_054377511.1?report=genbank&log$=nucltop&blast_rank=80&RID=NTMY7HUF016","XM_054377511.1")
PREDICTED: Homo sapiens chondroitin sulfate synthase 1 (CHSY1)	transcript variant X1	mRNA	Homo sapiens	26.3	26.3	0.68	38	100	4765	=HYPERLINK("https://www.ncbi.nlm.nih.gov/nucleotide/XM_054377510.1?report=genbank&log$=nucltop&blast_rank=81&RID=NTMY7HUF016","XM_054377510.1")
PREDICTED: Homo sapiens SLIT and NTRK like family member 5 (SLITRK5)	transcript variant X5	mRNA	Homo sapiens	26.3	26.3	0.68	38	100	15478	=HYPERLINK("https://www.ncbi.nlm.nih.gov/nucleotide/XM_054374421.1?report=genbank&log$=nucltop&blast_rank=82&RID=NTMY7HUF016","XM_054374421.1")
PREDICTED: Homo sapiens SLIT and NTRK like family member 5 (SLITRK5)	transcript variant X4	mRNA	Homo sapiens	26.3	26.3	0.68	38	100	17589	=HYPERLINK("https://www.ncbi.nlm.nih.gov/nucleotide/XM_054374420.1?report=genbank&log$=nucltop&blast_rank=83&RID=NTMY7HUF016","XM_054374420.1")
PREDICTED: Homo sapiens SLIT and NTRK like family member 5 (SLITRK5)	transcript variant X3	mRNA	Homo sapiens	26.3	26.3	0.68	38	100	17106	=HYPERLINK("https://www.ncbi.nlm.nih.gov/nucleotide/XM_054374419.1?report=genbank&log$=nucltop&blast_rank=84&RID=NTMY7HUF016","XM_054374419.1")
PREDICTED: Homo sapiens SLIT and NTRK like family member 5 (SLITRK5)	transcript variant X2	mRNA	Homo sapiens	26.3	26.3	0.68	38	100	16992	=HYPERLINK("https://www.ncbi.nlm.nih.gov/nucleotide/XM_054374418.1?report=genbank&log$=nucltop&blast_rank=85&RID=NTMY7HUF016","XM_054374418.1")
PREDICTED: Homo sapiens SLIT and NTRK like family member 5 (SLITRK5)	transcript variant X1	mRNA	Homo sapiens	26.3	26.3	0.68	38	100	17594	=HYPERLINK("https://www.ncbi.nlm.nih.gov/nucleotide/XM_054374417.1?report=genbank&log$=nucltop&blast_rank=86&RID=NTMY7HUF016","XM_054374417.1")
PREDICTED: Homo sapiens PPFIA binding protein 2 (PPFIBP2)	transcript variant X16	mRNA	Homo sapiens	26.3	26.3	0.68	38	100	10375	=HYPERLINK("https://www.ncbi.nlm.nih.gov/nucleotide/XM_054370264.1?report=genbank&log$=nucltop&blast_rank=87&RID=NTMY7HUF016","XM_054370264.1")
PREDICTED: Homo sapiens protein tyrosine phosphatase receptor type E (PTPRE)	transcript variant X14	mRNA	Homo sapiens	26.3	26.3	0.68	38	100	2267	=HYPERLINK("https://www.ncbi.nlm.nih.gov/nucleotide/XM_054366453.1?report=genbank&log$=nucltop&blast_rank=88&RID=NTMY7HUF016","XM_054366453.1")
Homo sapiens choline/ethanolamine phosphotransferase 1 (CEPT1)	transcript variant 7	mRNA	Homo sapiens	26.3	26.3	0.68	38	100	2381	=HYPERLINK("https://www.ncbi.nlm.nih.gov/nucleotide/NM_001410844.1?report=genbank&log$=nucltop&blast_rank=89&RID=NTMY7HUF016","NM_001410844.1")
PREDICTED: Homo sapiens UFL1 antisense RNA 1 (UFL1-AS1)	transcript variant X12	ncRNA	Homo sapiens	26.3	26.3	0.68	38	100	32797	=HYPERLINK("https://www.ncbi.nlm.nih.gov/nucleotide/XR_007076985.1?report=genbank&log$=nucltop&blast_rank=90&RID=NTMY7HUF016","XR_007076985.1")
PREDICTED: Homo sapiens UFL1 antisense RNA 1 (UFL1-AS1)	transcript variant X11	ncRNA	Homo sapiens	26.3	26.3	0.68	38	100	32802	=HYPERLINK("https://www.ncbi.nlm.nih.gov/nucleotide/XR_007076983.1?report=genbank&log$=nucltop&blast_rank=91&RID=NTMY7HUF016","XR_007076983.1")
PREDICTED: Homo sapiens UFL1 antisense RNA 1 (UFL1-AS1)	transcript variant X10	ncRNA	Homo sapiens	26.3	26.3	0.68	38	100	34169	=HYPERLINK("https://www.ncbi.nlm.nih.gov/nucleotide/XR_007076982.1?report=genbank&log$=nucltop&blast_rank=92&RID=NTMY7HUF016","XR_007076982.1")
PREDICTED: Homo sapiens UFL1 antisense RNA 1 (UFL1-AS1)	transcript variant X9	ncRNA	Homo sapiens	26.3	26.3	0.68	38	100	40069	=HYPERLINK("https://www.ncbi.nlm.nih.gov/nucleotide/XR_007076981.1?report=genbank&log$=nucltop&blast_rank=93&RID=NTMY7HUF016","XR_007076981.1")
PREDICTED: Homo sapiens meiosis regulator for oocyte development (MIOS)	transcript variant X18	mRNA	Homo sapiens	26.3	26.3	0.68	38	100	3526	=HYPERLINK("https://www.ncbi.nlm.nih.gov/nucleotide/XM_047420523.1?report=genbank&log$=nucltop&blast_rank=94&RID=NTMY7HUF016","XM_047420523.1")
PREDICTED: Homo sapiens meiosis regulator for oocyte development (MIOS)	transcript variant X17	mRNA	Homo sapiens	26.3	26.3	0.68	38	100	3492	=HYPERLINK("https://www.ncbi.nlm.nih.gov/nucleotide/XM_047420522.1?report=genbank&log$=nucltop&blast_rank=95&RID=NTMY7HUF016","XM_047420522.1")
PREDICTED: Homo sapiens meiosis regulator for oocyte development (MIOS)	transcript variant X16	mRNA	Homo sapiens	26.3	26.3	0.68	38	100	3637	=HYPERLINK("https://www.ncbi.nlm.nih.gov/nucleotide/XM_047420521.1?report=genbank&log$=nucltop&blast_rank=96&RID=NTMY7HUF016","XM_047420521.1")
PREDICTED: Homo sapiens meiosis regulator for oocyte development (MIOS)	transcript variant X10	mRNA	Homo sapiens	26.3	26.3	0.68	38	100	5009	=HYPERLINK("https://www.ncbi.nlm.nih.gov/nucleotide/XM_047420516.1?report=genbank&log$=nucltop&blast_rank=97&RID=NTMY7HUF016","XM_047420516.1")
PREDICTED: Homo sapiens meiosis regulator for oocyte development (MIOS)	transcript variant X9	mRNA	Homo sapiens	26.3	26.3	0.68	38	100	4597	=HYPERLINK("https://www.ncbi.nlm.nih.gov/nucleotide/XM_047420515.1?report=genbank&log$=nucltop&blast_rank=98&RID=NTMY7HUF016","XM_047420515.1")
PREDICTED: Homo sapiens meiosis regulator for oocyte development (MIOS)	transcript variant X8	mRNA	Homo sapiens	26.3	26.3	0.68	38	100	4695	=HYPERLINK("https://www.ncbi.nlm.nih.gov/nucleotide/XM_047420514.1?report=genbank&log$=nucltop&blast_rank=99&RID=NTMY7HUF016","XM_047420514.1")
PREDICTED: Homo sapiens meiosis regulator for oocyte development (MIOS)	transcript variant X7	mRNA	Homo sapiens	26.3	26.3	0.68	38	100	5311	=HYPERLINK("https://www.ncbi.nlm.nih.gov/nucleotide/XM_047420513.1?report=genbank&log$=nucltop&blast_rank=100&RID=NTMY7HUF016","XM_047420513.1")

## Sheet: ADAM9 siRNA
Table S2.2: BLAST results from BLAST of ADAM9 siRNA sense sequence (GCAAACUACUUGGAUAGUA) against refseq_rna
Description	Transcript	Type	Species	Max Score	Total Score	Query Cover	E value	Per. ident	Acc. Len	Accession
Homo sapiens ADAM metallopeptidase domain 9 (ADAM9)	transcript variant 1	mRNA	Homo sapiens	38.2	38.2	1	0.01	100	4112	=HYPERLINK("https://www.ncbi.nlm.nih.gov/nucleotide/NM_003816.3?report=genbank&log$=nucltop&blast_rank=1&RID=V1JD0W5S013","NM_003816.3")
PREDICTED: Homo sapiens ADAM metallopeptidase domain 9 (ADAM9)	transcript variant X1	mRNA	Homo sapiens	38.2	38.2	1	0.01	100	4396	=HYPERLINK("https://www.ncbi.nlm.nih.gov/nucleotide/XM_054361437.1?report=genbank&log$=nucltop&blast_rank=2&RID=V1JD0W5S013","XM_054361437.1")
PREDICTED: Homo sapiens ADAM metallopeptidase domain 9 (ADAM9)	transcript variant X3	mRNA	Homo sapiens	38.2	38.2	1	0.01	100	1865	=HYPERLINK("https://www.ncbi.nlm.nih.gov/nucleotide/XM_047422390.1?report=genbank&log$=nucltop&blast_rank=3&RID=V1JD0W5S013","XM_047422390.1")
PREDICTED: Homo sapiens ADAM metallopeptidase domain 9 (ADAM9)	transcript variant X2	misc_RNA	Homo sapiens	38.2	38.2	1	0.01	100	2027	=HYPERLINK("https://www.ncbi.nlm.nih.gov/nucleotide/XR_007060759.1?report=genbank&log$=nucltop&blast_rank=4&RID=V1JD0W5S013","XR_007060759.1")
PREDICTED: Homo sapiens ADAM metallopeptidase domain 9 (ADAM9)	transcript variant X1	mRNA	Homo sapiens	38.2	38.2	1	0.01	100	4017	=HYPERLINK("https://www.ncbi.nlm.nih.gov/nucleotide/XM_011544682.3?report=genbank&log$=nucltop&blast_rank=5&RID=V1JD0W5S013","XM_011544682.3")
Homo sapiens ADAM metallopeptidase domain 9 (ADAM9)	transcript variant 3	non-coding RNA	Homo sapiens	38.2	38.2	1	0.01	100	3970	=HYPERLINK("https://www.ncbi.nlm.nih.gov/nucleotide/NR_027638.2?report=genbank&log$=nucltop&blast_rank=6&RID=V1JD0W5S013","NR_027638.2")
Homo sapiens ADAM metallopeptidase domain 9 (ADAM9)	transcript variant 4	non-coding RNA	Homo sapiens	38.2	38.2	1	0.01	100	3925	=HYPERLINK("https://www.ncbi.nlm.nih.gov/nucleotide/NR_027639.2?report=genbank&log$=nucltop&blast_rank=7&RID=V1JD0W5S013","NR_027639.2")
Homo sapiens ADAM metallopeptidase domain 9 (ADAM9)	transcript variant 2	non-coding RNA	Homo sapiens	38.2	38.2	1	0.01	100	4006	=HYPERLINK("https://www.ncbi.nlm.nih.gov/nucleotide/NR_027878.2?report=genbank&log$=nucltop&blast_rank=8&RID=V1JD0W5S013","NR_027878.2")
Homo sapiens pleckstrin homology and coiled-coil domain containing D1 (PLEKHD1)		mRNA	Homo sapiens	30.2	30.2	1	2.5	94.74	4891	=HYPERLINK("https://www.ncbi.nlm.nih.gov/nucleotide/NM_001161498.2?report=genbank&log$=nucltop&blast_rank=9&RID=V1JD0W5S013","NM_001161498.2")
PREDICTED: Homo sapiens pleckstrin homology and coiled-coil domain containing D1 (PLEKHD1)	transcript variant X3	mRNA	Homo sapiens	30.2	30.2	1	2.5	94.74	4171	=HYPERLINK("https://www.ncbi.nlm.nih.gov/nucleotide/XM_011536763.2?report=genbank&log$=nucltop&blast_rank=10&RID=V1JD0W5S013","XM_011536763.2")
PREDICTED: Homo sapiens pleckstrin homology and coiled-coil domain containing D1 (PLEKHD1)	transcript variant X2	mRNA	Homo sapiens	30.2	30.2	1	2.5	94.74	4311	=HYPERLINK("https://www.ncbi.nlm.nih.gov/nucleotide/XM_011536762.2?report=genbank&log$=nucltop&blast_rank=11&RID=V1JD0W5S013","XM_011536762.2")
PREDICTED: Homo sapiens pleckstrin homology and coiled-coil domain containing D1 (PLEKHD1)	transcript variant X1	mRNA	Homo sapiens	30.2	30.2	1	2.5	94.74	5227	=HYPERLINK("https://www.ncbi.nlm.nih.gov/nucleotide/XM_017021290.1?report=genbank&log$=nucltop&blast_rank=12&RID=V1JD0W5S013","XM_017021290.1")
PREDICTED: Homo sapiens pleckstrin homology and coiled-coil domain containing D1 (PLEKHD1)	transcript variant X3	mRNA	Homo sapiens	30.2	30.2	1	2.5	94.74	4171	=HYPERLINK("https://www.ncbi.nlm.nih.gov/nucleotide/XM_054376049.1?report=genbank&log$=nucltop&blast_rank=13&RID=V1JD0W5S013","XM_054376049.1")
PREDICTED: Homo sapiens pleckstrin homology and coiled-coil domain containing D1 (PLEKHD1)	transcript variant X2	mRNA	Homo sapiens	30.2	30.2	1	2.5	94.74	4311	=HYPERLINK("https://www.ncbi.nlm.nih.gov/nucleotide/XM_054376048.1?report=genbank&log$=nucltop&blast_rank=14&RID=V1JD0W5S013","XM_054376048.1")
PREDICTED: Homo sapiens pleckstrin homology and coiled-coil domain containing D1 (PLEKHD1)	transcript variant X1	mRNA	Homo sapiens	30.2	30.2	1	2.5	94.74	5227	=HYPERLINK("https://www.ncbi.nlm.nih.gov/nucleotide/XM_054376047.1?report=genbank&log$=nucltop&blast_rank=15&RID=V1JD0W5S013","XM_054376047.1")
PREDICTED: Homo sapiens CD47 molecule (CD47)	transcript variant X5	mRNA	Homo sapiens	26.3	26.3	0.68	38	100	5179	=HYPERLINK("https://www.ncbi.nlm.nih.gov/nucleotide/XM_054348478.1?report=genbank&log$=nucltop&blast_rank=16&RID=V1JD0W5S013","XM_054348478.1")
PREDICTED: Homo sapiens CD47 molecule (CD47)	transcript variant X2	misc_RNA	Homo sapiens	26.3	26.3	0.68	38	100	5258	=HYPERLINK("https://www.ncbi.nlm.nih.gov/nucleotide/XR_008486856.1?report=genbank&log$=nucltop&blast_rank=17&RID=V1JD0W5S013","XR_008486856.1")
PREDICTED: Homo sapiens CD47 molecule (CD47)	transcript variant X1	misc_RNA	Homo sapiens	26.3	26.3	0.68	38	100	5283	=HYPERLINK("https://www.ncbi.nlm.nih.gov/nucleotide/XR_008486855.1?report=genbank&log$=nucltop&blast_rank=18&RID=V1JD0W5S013","XR_008486855.1")
PREDICTED: Homo sapiens replication timing regulatory factor 1 (RIF1)	transcript variant X43	mRNA	Homo sapiens	26.3	26.3	0.68	38	100	11485	=HYPERLINK("https://www.ncbi.nlm.nih.gov/nucleotide/XM_054342766.1?report=genbank&log$=nucltop&blast_rank=19&RID=V1JD0W5S013","XM_054342766.1")
PREDICTED: Homo sapiens replication timing regulatory factor 1 (RIF1)	transcript variant X42	misc_RNA	Homo sapiens	26.3	26.3	0.68	38	100	5651	=HYPERLINK("https://www.ncbi.nlm.nih.gov/nucleotide/XR_008486442.1?report=genbank&log$=nucltop&blast_rank=20&RID=V1JD0W5S013","XR_008486442.1")
PREDICTED: Homo sapiens replication timing regulatory factor 1 (RIF1)	transcript variant X41	mRNA	Homo sapiens	26.3	26.3	0.68	38	100	11591	=HYPERLINK("https://www.ncbi.nlm.nih.gov/nucleotide/XM_054342765.1?report=genbank&log$=nucltop&blast_rank=21&RID=V1JD0W5S013","XM_054342765.1")
PREDICTED: Homo sapiens replication timing regulatory factor 1 (RIF1)	transcript variant X39	misc_RNA	Homo sapiens	26.3	26.3	0.68	38	100	9767	=HYPERLINK("https://www.ncbi.nlm.nih.gov/nucleotide/XR_008486441.1?report=genbank&log$=nucltop&blast_rank=22&RID=V1JD0W5S013","XR_008486441.1")
PREDICTED: Homo sapiens replication timing regulatory factor 1 (RIF1)	transcript variant X38	mRNA	Homo sapiens	26.3	26.3	0.68	38	100	11521	=HYPERLINK("https://www.ncbi.nlm.nih.gov/nucleotide/XM_054342763.1?report=genbank&log$=nucltop&blast_rank=23&RID=V1JD0W5S013","XM_054342763.1")
PREDICTED: Homo sapiens replication timing regulatory factor 1 (RIF1)	transcript variant X37	mRNA	Homo sapiens	26.3	26.3	0.68	38	100	11615	=HYPERLINK("https://www.ncbi.nlm.nih.gov/nucleotide/XM_054342762.1?report=genbank&log$=nucltop&blast_rank=24&RID=V1JD0W5S013","XM_054342762.1")
PREDICTED: Homo sapiens replication timing regulatory factor 1 (RIF1)	transcript variant X36	mRNA	Homo sapiens	26.3	26.3	0.68	38	100	11575	=HYPERLINK("https://www.ncbi.nlm.nih.gov/nucleotide/XM_054342761.1?report=genbank&log$=nucltop&blast_rank=25&RID=V1JD0W5S013","XM_054342761.1")
PREDICTED: Homo sapiens replication timing regulatory factor 1 (RIF1)	transcript variant X35	misc_RNA	Homo sapiens	26.3	26.3	0.68	38	100	9845	=HYPERLINK("https://www.ncbi.nlm.nih.gov/nucleotide/XR_008486440.1?report=genbank&log$=nucltop&blast_rank=26&RID=V1JD0W5S013","XR_008486440.1")
PREDICTED: Homo sapiens replication timing regulatory factor 1 (RIF1)	transcript variant X34	mRNA	Homo sapiens	26.3	26.3	0.68	38	100	11599	=HYPERLINK("https://www.ncbi.nlm.nih.gov/nucleotide/XM_054342760.1?report=genbank&log$=nucltop&blast_rank=27&RID=V1JD0W5S013","XM_054342760.1")
PREDICTED: Homo sapiens replication timing regulatory factor 1 (RIF1)	transcript variant X33	mRNA	Homo sapiens	26.3	26.3	0.68	38	100	11693	=HYPERLINK("https://www.ncbi.nlm.nih.gov/nucleotide/XM_054342759.1?report=genbank&log$=nucltop&blast_rank=28&RID=V1JD0W5S013","XM_054342759.1")
PREDICTED: Homo sapiens replication timing regulatory factor 1 (RIF1)	transcript variant X32	mRNA	Homo sapiens	26.3	26.3	0.68	38	100	7698	=HYPERLINK("https://www.ncbi.nlm.nih.gov/nucleotide/XM_054342758.1?report=genbank&log$=nucltop&blast_rank=29&RID=V1JD0W5S013","XM_054342758.1")
PREDICTED: Homo sapiens replication timing regulatory factor 1 (RIF1)	transcript variant X30	mRNA	Homo sapiens	26.3	26.3	0.68	38	100	14377	=HYPERLINK("https://www.ncbi.nlm.nih.gov/nucleotide/XM_054342756.1?report=genbank&log$=nucltop&blast_rank=30&RID=V1JD0W5S013","XM_054342756.1")
PREDICTED: Homo sapiens replication timing regulatory factor 1 (RIF1)	transcript variant X27	mRNA	Homo sapiens	26.3	26.3	0.68	38	100	14431	=HYPERLINK("https://www.ncbi.nlm.nih.gov/nucleotide/XM_054342754.1?report=genbank&log$=nucltop&blast_rank=31&RID=V1JD0W5S013","XM_054342754.1")
PREDICTED: Homo sapiens replication timing regulatory factor 1 (RIF1)	transcript variant X24	mRNA	Homo sapiens	26.3	26.3	0.68	38	100	14549	=HYPERLINK("https://www.ncbi.nlm.nih.gov/nucleotide/XM_054342751.1?report=genbank&log$=nucltop&blast_rank=32&RID=V1JD0W5S013","XM_054342751.1")
PREDICTED: Homo sapiens replication timing regulatory factor 1 (RIF1)	transcript variant X23	mRNA	Homo sapiens	26.3	26.3	0.68	38	100	14455	=HYPERLINK("https://www.ncbi.nlm.nih.gov/nucleotide/XM_054342750.1?report=genbank&log$=nucltop&blast_rank=33&RID=V1JD0W5S013","XM_054342750.1")
PREDICTED: Homo sapiens replication timing regulatory factor 1 (RIF1)	transcript variant X22	mRNA	Homo sapiens	26.3	26.3	0.68	38	100	14561	=HYPERLINK("https://www.ncbi.nlm.nih.gov/nucleotide/XM_054342749.1?report=genbank&log$=nucltop&blast_rank=34&RID=V1JD0W5S013","XM_054342749.1")
PREDICTED: Homo sapiens replication timing regulatory factor 1 (RIF1)	transcript variant X21	mRNA	Homo sapiens	26.3	26.3	0.68	38	100	14467	=HYPERLINK("https://www.ncbi.nlm.nih.gov/nucleotide/XM_054342748.1?report=genbank&log$=nucltop&blast_rank=35&RID=V1JD0W5S013","XM_054342748.1")
PREDICTED: Homo sapiens replication timing regulatory factor 1 (RIF1)	transcript variant X18	misc_RNA	Homo sapiens	26.3	26.3	0.68	38	100	8271	=HYPERLINK("https://www.ncbi.nlm.nih.gov/nucleotide/XR_008486438.1?report=genbank&log$=nucltop&blast_rank=36&RID=V1JD0W5S013","XR_008486438.1")
PREDICTED: Homo sapiens replication timing regulatory factor 1 (RIF1)	transcript variant X17	misc_RNA	Homo sapiens	26.3	26.3	0.68	38	100	10174	=HYPERLINK("https://www.ncbi.nlm.nih.gov/nucleotide/XR_008486437.1?report=genbank&log$=nucltop&blast_rank=37&RID=V1JD0W5S013","XR_008486437.1")
PREDICTED: Homo sapiens replication timing regulatory factor 1 (RIF1)	transcript variant X16	misc_RNA	Homo sapiens	26.3	26.3	0.68	38	100	10272	=HYPERLINK("https://www.ncbi.nlm.nih.gov/nucleotide/XR_008486436.1?report=genbank&log$=nucltop&blast_rank=38&RID=V1JD0W5S013","XR_008486436.1")
PREDICTED: Homo sapiens replication timing regulatory factor 1 (RIF1)	transcript variant X15	misc_RNA	Homo sapiens	26.3	26.3	0.68	38	100	8547	=HYPERLINK("https://www.ncbi.nlm.nih.gov/nucleotide/XR_008486435.1?report=genbank&log$=nucltop&blast_rank=39&RID=V1JD0W5S013","XR_008486435.1")
PREDICTED: Homo sapiens replication timing regulatory factor 1 (RIF1)	transcript variant X14	misc_RNA	Homo sapiens	26.3	26.3	0.68	38	100	8645	=HYPERLINK("https://www.ncbi.nlm.nih.gov/nucleotide/XR_008486434.1?report=genbank&log$=nucltop&blast_rank=40&RID=V1JD0W5S013","XR_008486434.1")
PREDICTED: Homo sapiens replication timing regulatory factor 1 (RIF1)	transcript variant X13	misc_RNA	Homo sapiens	26.3	26.3	0.68	38	100	8259	=HYPERLINK("https://www.ncbi.nlm.nih.gov/nucleotide/XR_008486433.1?report=genbank&log$=nucltop&blast_rank=41&RID=V1JD0W5S013","XR_008486433.1")
PREDICTED: Homo sapiens replication timing regulatory factor 1 (RIF1)	transcript variant X12	mRNA	Homo sapiens	26.3	26.3	0.68	38	100	14545	=HYPERLINK("https://www.ncbi.nlm.nih.gov/nucleotide/XM_054342745.1?report=genbank&log$=nucltop&blast_rank=42&RID=V1JD0W5S013","XM_054342745.1")
PREDICTED: Homo sapiens replication timing regulatory factor 1 (RIF1)	transcript variant X11	mRNA	Homo sapiens	26.3	26.3	0.68	38	100	14639	=HYPERLINK("https://www.ncbi.nlm.nih.gov/nucleotide/XM_054342744.1?report=genbank&log$=nucltop&blast_rank=43&RID=V1JD0W5S013","XM_054342744.1")
PREDICTED: Homo sapiens replication timing regulatory factor 1 (RIF1)	transcript variant X10	misc_RNA	Homo sapiens	26.3	26.3	0.68	38	100	8325	=HYPERLINK("https://www.ncbi.nlm.nih.gov/nucleotide/XR_008486432.1?report=genbank&log$=nucltop&blast_rank=44&RID=V1JD0W5S013","XR_008486432.1")
PREDICTED: Homo sapiens replication timing regulatory factor 1 (RIF1)	transcript variant X9	misc_RNA	Homo sapiens	26.3	26.3	0.68	38	100	8723	=HYPERLINK("https://www.ncbi.nlm.nih.gov/nucleotide/XR_008486431.1?report=genbank&log$=nucltop&blast_rank=45&RID=V1JD0W5S013","XR_008486431.1")
PREDICTED: Homo sapiens replication timing regulatory factor 1 (RIF1)	transcript variant X7	misc_RNA	Homo sapiens	26.3	26.3	0.68	38	100	8349	=HYPERLINK("https://www.ncbi.nlm.nih.gov/nucleotide/XR_008486430.1?report=genbank&log$=nucltop&blast_rank=46&RID=V1JD0W5S013","XR_008486430.1")
PREDICTED: Homo sapiens replication timing regulatory factor 1 (RIF1)	transcript variant X6	misc_RNA	Homo sapiens	26.3	26.3	0.68	38	100	10350	=HYPERLINK("https://www.ncbi.nlm.nih.gov/nucleotide/XR_008486429.1?report=genbank&log$=nucltop&blast_rank=47&RID=V1JD0W5S013","XR_008486429.1")
PREDICTED: Homo sapiens replication timing regulatory factor 1 (RIF1)	transcript variant X5	misc_RNA	Homo sapiens	26.3	26.3	0.68	38	100	8687	=HYPERLINK("https://www.ncbi.nlm.nih.gov/nucleotide/XR_008486428.1?report=genbank&log$=nucltop&blast_rank=48&RID=V1JD0W5S013","XR_008486428.1")
PREDICTED: Homo sapiens replication timing regulatory factor 1 (RIF1)	transcript variant X4	misc_RNA	Homo sapiens	26.3	26.3	0.68	38	100	8489	=HYPERLINK("https://www.ncbi.nlm.nih.gov/nucleotide/XR_008486427.1?report=genbank&log$=nucltop&blast_rank=49&RID=V1JD0W5S013","XR_008486427.1")
PREDICTED: Homo sapiens replication timing regulatory factor 1 (RIF1)	transcript variant X3	misc_RNA	Homo sapiens	26.3	26.3	0.68	38	100	10252	=HYPERLINK("https://www.ncbi.nlm.nih.gov/nucleotide/XR_008486426.1?report=genbank&log$=nucltop&blast_rank=50&RID=V1JD0W5S013","XR_008486426.1")
PREDICTED: Homo sapiens replication timing regulatory factor 1 (RIF1)	transcript variant X2	misc_RNA	Homo sapiens	26.3	26.3	0.68	38	100	8625	=HYPERLINK("https://www.ncbi.nlm.nih.gov/nucleotide/XR_008486425.1?report=genbank&log$=nucltop&blast_rank=51&RID=V1JD0W5S013","XR_008486425.1")
PREDICTED: Homo sapiens replication timing regulatory factor 1 (RIF1)	transcript variant X8	misc_RNA	Homo sapiens	26.3	26.3	0.68	38	100	12815	=HYPERLINK("https://www.ncbi.nlm.nih.gov/nucleotide/XR_008486424.1?report=genbank&log$=nucltop&blast_rank=52&RID=V1JD0W5S013","XR_008486424.1")
PREDICTED: Homo sapiens replication timing regulatory factor 1 (RIF1)	transcript variant X1	mRNA	Homo sapiens	26.3	26.3	0.68	38	100	14569	=HYPERLINK("https://www.ncbi.nlm.nih.gov/nucleotide/XM_054342743.1?report=genbank&log$=nucltop&blast_rank=53&RID=V1JD0W5S013","XM_054342743.1")
PREDICTED: Homo sapiens CREB binding protein (CREBBP)	transcript variant X6	mRNA	Homo sapiens	26.3	26.3	0.68	38	100	10360	=HYPERLINK("https://www.ncbi.nlm.nih.gov/nucleotide/XM_054379624.1?report=genbank&log$=nucltop&blast_rank=54&RID=V1JD0W5S013","XM_054379624.1")
PREDICTED: Homo sapiens CREB binding protein (CREBBP)	transcript variant X5	mRNA	Homo sapiens	26.3	26.3	0.68	38	100	10516	=HYPERLINK("https://www.ncbi.nlm.nih.gov/nucleotide/XM_054379623.1?report=genbank&log$=nucltop&blast_rank=55&RID=V1JD0W5S013","XM_054379623.1")
PREDICTED: Homo sapiens CREB binding protein (CREBBP)	transcript variant X4	mRNA	Homo sapiens	26.3	26.3	0.68	38	100	10618	=HYPERLINK("https://www.ncbi.nlm.nih.gov/nucleotide/XM_054379622.1?report=genbank&log$=nucltop&blast_rank=56&RID=V1JD0W5S013","XM_054379622.1")
PREDICTED: Homo sapiens CREB binding protein (CREBBP)	transcript variant X3	mRNA	Homo sapiens	26.3	26.3	0.68	38	100	10726	=HYPERLINK("https://www.ncbi.nlm.nih.gov/nucleotide/XM_054379621.1?report=genbank&log$=nucltop&blast_rank=57&RID=V1JD0W5S013","XM_054379621.1")
PREDICTED: Homo sapiens CREB binding protein (CREBBP)	transcript variant X2	mRNA	Homo sapiens	26.3	26.3	0.68	38	100	10732	=HYPERLINK("https://www.ncbi.nlm.nih.gov/nucleotide/XM_054379620.1?report=genbank&log$=nucltop&blast_rank=58&RID=V1JD0W5S013","XM_054379620.1")
PREDICTED: Homo sapiens CREB binding protein (CREBBP)	transcript variant X1	mRNA	Homo sapiens	26.3	26.3	0.68	38	100	10771	=HYPERLINK("https://www.ncbi.nlm.nih.gov/nucleotide/XM_054379619.1?report=genbank&log$=nucltop&blast_rank=59&RID=V1JD0W5S013","XM_054379619.1")
PREDICTED: Homo sapiens BRCA1 associated protein (BRAP)	transcript variant X4	mRNA	Homo sapiens	26.3	26.3	0.68	38	100	3050	=HYPERLINK("https://www.ncbi.nlm.nih.gov/nucleotide/XM_054373367.1?report=genbank&log$=nucltop&blast_rank=60&RID=V1JD0W5S013","XM_054373367.1")
PREDICTED: Homo sapiens BRCA1 associated protein (BRAP)	transcript variant X3	mRNA	Homo sapiens	26.3	26.3	0.68	38	100	3453	=HYPERLINK("https://www.ncbi.nlm.nih.gov/nucleotide/XM_054373366.1?report=genbank&log$=nucltop&blast_rank=61&RID=V1JD0W5S013","XM_054373366.1")
PREDICTED: Homo sapiens BRCA1 associated protein (BRAP)	transcript variant X2	mRNA	Homo sapiens	26.3	26.3	0.68	38	100	3834	=HYPERLINK("https://www.ncbi.nlm.nih.gov/nucleotide/XM_054373365.1?report=genbank&log$=nucltop&blast_rank=62&RID=V1JD0W5S013","XM_054373365.1")
PREDICTED: Homo sapiens BRCA1 associated protein (BRAP)	transcript variant X1	mRNA	Homo sapiens	26.3	26.3	0.68	38	100	4144	=HYPERLINK("https://www.ncbi.nlm.nih.gov/nucleotide/XM_054373364.1?report=genbank&log$=nucltop&blast_rank=63&RID=V1JD0W5S013","XM_054373364.1")
PREDICTED: Homo sapiens family with sequence similarity 168 member A (FAM168A)	transcript variant X1	mRNA	Homo sapiens	26.3	26.3	0.68	38	100	15696	=HYPERLINK("https://www.ncbi.nlm.nih.gov/nucleotide/XM_054368190.1?report=genbank&log$=nucltop&blast_rank=64&RID=V1JD0W5S013","XM_054368190.1")
PREDICTED: Homo sapiens proprotein convertase subtilisin/kexin type 9 (PCSK9)	transcript variant X2	mRNA	Homo sapiens	26.3	26.3	0.68	38	100	8531	=HYPERLINK("https://www.ncbi.nlm.nih.gov/nucleotide/XM_054335799.1?report=genbank&log$=nucltop&blast_rank=65&RID=V1JD0W5S013","XM_054335799.1")
PREDICTED: Homo sapiens uncharacterized LOC124900232 (LOC124900232)	transcript variant X2	ncRNA	Homo sapiens	26.3	26.3	0.68	38	100	64653	=HYPERLINK("https://www.ncbi.nlm.nih.gov/nucleotide/XR_007077805.1?report=genbank&log$=nucltop&blast_rank=66&RID=V1JD0W5S013","XR_007077805.1")
PREDICTED: Homo sapiens uncharacterized LOC107986819 (LOC107986819)	transcript variant X1	ncRNA	Homo sapiens	26.3	26.3	0.68	38	100	7095	=HYPERLINK("https://www.ncbi.nlm.nih.gov/nucleotide/XR_007077692.1?report=genbank&log$=nucltop&blast_rank=67&RID=V1JD0W5S013","XR_007077692.1")
PREDICTED: Homo sapiens uncharacterized LOC107986819 (LOC107986819)	transcript variant X3	ncRNA	Homo sapiens	26.3	26.3	0.68	38	100	7122	=HYPERLINK("https://www.ncbi.nlm.nih.gov/nucleotide/XR_007077691.1?report=genbank&log$=nucltop&blast_rank=68&RID=V1JD0W5S013","XR_007077691.1")
PREDICTED: Homo sapiens uncharacterized LOC105374140 (LOC105374140)	transcript variant X3	ncRNA	Homo sapiens	26.3	26.3	0.68	38	100	32819	=HYPERLINK("https://www.ncbi.nlm.nih.gov/nucleotide/XR_007073898.1?report=genbank&log$=nucltop&blast_rank=69&RID=V1JD0W5S013","XR_007073898.1")
PREDICTED: Homo sapiens uncharacterized LOC105374140 (LOC105374140)	transcript variant X6	ncRNA	Homo sapiens	26.3	26.3	0.68	38	100	15229	=HYPERLINK("https://www.ncbi.nlm.nih.gov/nucleotide/XR_007073897.1?report=genbank&log$=nucltop&blast_rank=70&RID=V1JD0W5S013","XR_007073897.1")
PREDICTED: Homo sapiens uncharacterized LOC124900232 (LOC124900232)	transcript variant X1	ncRNA	Homo sapiens	26.3	26.3	0.68	38	100	55055	=HYPERLINK("https://www.ncbi.nlm.nih.gov/nucleotide/XR_007060475.1?report=genbank&log$=nucltop&blast_rank=71&RID=V1JD0W5S013","XR_007060475.1")
PREDICTED: Homo sapiens uncharacterized LOC107986819 (LOC107986819)	transcript variant X1	ncRNA	Homo sapiens	26.3	26.3	0.68	38	100	6548	=HYPERLINK("https://www.ncbi.nlm.nih.gov/nucleotide/XR_007060423.1?report=genbank&log$=nucltop&blast_rank=72&RID=V1JD0W5S013","XR_007060423.1")
PREDICTED: Homo sapiens uncharacterized LOC107986819 (LOC107986819)	transcript variant X2	ncRNA	Homo sapiens	26.3	26.3	0.68	38	100	6536	=HYPERLINK("https://www.ncbi.nlm.nih.gov/nucleotide/XR_007060422.1?report=genbank&log$=nucltop&blast_rank=73&RID=V1JD0W5S013","XR_007060422.1")
PREDICTED: Homo sapiens uncharacterized LOC105374140 (LOC105374140)	transcript variant X3	ncRNA	Homo sapiens	26.3	26.3	0.68	38	100	32832	=HYPERLINK("https://www.ncbi.nlm.nih.gov/nucleotide/XR_007096124.1?report=genbank&log$=nucltop&blast_rank=74&RID=V1JD0W5S013","XR_007096124.1")
PREDICTED: Homo sapiens CD47 molecule (CD47)	transcript variant X5	mRNA	Homo sapiens	26.3	26.3	0.68	38	100	5202	=HYPERLINK("https://www.ncbi.nlm.nih.gov/nucleotide/XM_005247909.3?report=genbank&log$=nucltop&blast_rank=75&RID=V1JD0W5S013","XM_005247909.3")
PREDICTED: Homo sapiens CD47 molecule (CD47)	transcript variant X2	misc_RNA	Homo sapiens	26.3	26.3	0.68	38	100	5281	=HYPERLINK("https://www.ncbi.nlm.nih.gov/nucleotide/XR_241522.3?report=genbank&log$=nucltop&blast_rank=76&RID=V1JD0W5S013","XR_241522.3")
PREDICTED: Homo sapiens CD47 molecule (CD47)	transcript variant X1	misc_RNA	Homo sapiens	26.3	26.3	0.68	38	100	5306	=HYPERLINK("https://www.ncbi.nlm.nih.gov/nucleotide/XR_924218.3?report=genbank&log$=nucltop&blast_rank=77&RID=V1JD0W5S013","XR_924218.3")
PREDICTED: Homo sapiens lysosomal associated membrane protein 3 (LAMP3)	transcript variant X1	mRNA	Homo sapiens	26.3	26.3	0.68	38	100	7559	=HYPERLINK("https://www.ncbi.nlm.nih.gov/nucleotide/XM_005247360.6?report=genbank&log$=nucltop&blast_rank=78&RID=V1JD0W5S013","XM_005247360.6")
PREDICTED: Homo sapiens replication timing regulatory factor 1 (RIF1)	transcript variant X43	mRNA	Homo sapiens	26.3	26.3	0.68	38	100	11484	=HYPERLINK("https://www.ncbi.nlm.nih.gov/nucleotide/XM_047444886.1?report=genbank&log$=nucltop&blast_rank=79&RID=V1JD0W5S013","XM_047444886.1")
PREDICTED: Homo sapiens replication timing regulatory factor 1 (RIF1)	transcript variant X42	misc_RNA	Homo sapiens	26.3	26.3	0.68	38	100	6001	=HYPERLINK("https://www.ncbi.nlm.nih.gov/nucleotide/XR_007077547.1?report=genbank&log$=nucltop&blast_rank=80&RID=V1JD0W5S013","XR_007077547.1")
PREDICTED: Homo sapiens replication timing regulatory factor 1 (RIF1)	transcript variant X41	mRNA	Homo sapiens	26.3	26.3	0.68	38	100	11590	=HYPERLINK("https://www.ncbi.nlm.nih.gov/nucleotide/XM_047444885.1?report=genbank&log$=nucltop&blast_rank=81&RID=V1JD0W5S013","XM_047444885.1")
PREDICTED: Homo sapiens replication timing regulatory factor 1 (RIF1)	transcript variant X39	misc_RNA	Homo sapiens	26.3	26.3	0.68	38	100	10103	=HYPERLINK("https://www.ncbi.nlm.nih.gov/nucleotide/XR_007077546.1?report=genbank&log$=nucltop&blast_rank=82&RID=V1JD0W5S013","XR_007077546.1")
PREDICTED: Homo sapiens replication timing regulatory factor 1 (RIF1)	transcript variant X38	mRNA	Homo sapiens	26.3	26.3	0.68	38	100	11520	=HYPERLINK("https://www.ncbi.nlm.nih.gov/nucleotide/XM_047444883.1?report=genbank&log$=nucltop&blast_rank=83&RID=V1JD0W5S013","XM_047444883.1")
PREDICTED: Homo sapiens replication timing regulatory factor 1 (RIF1)	transcript variant X37	mRNA	Homo sapiens	26.3	26.3	0.68	38	100	11614	=HYPERLINK("https://www.ncbi.nlm.nih.gov/nucleotide/XM_047444882.1?report=genbank&log$=nucltop&blast_rank=84&RID=V1JD0W5S013","XM_047444882.1")
PREDICTED: Homo sapiens replication timing regulatory factor 1 (RIF1)	transcript variant X36	mRNA	Homo sapiens	26.3	26.3	0.68	38	100	11574	=HYPERLINK("https://www.ncbi.nlm.nih.gov/nucleotide/XM_047444881.1?report=genbank&log$=nucltop&blast_rank=85&RID=V1JD0W5S013","XM_047444881.1")
PREDICTED: Homo sapiens replication timing regulatory factor 1 (RIF1)	transcript variant X35	misc_RNA	Homo sapiens	26.3	26.3	0.68	38	100	10181	=HYPERLINK("https://www.ncbi.nlm.nih.gov/nucleotide/XR_007077545.1?report=genbank&log$=nucltop&blast_rank=86&RID=V1JD0W5S013","XR_007077545.1")
PREDICTED: Homo sapiens replication timing regulatory factor 1 (RIF1)	transcript variant X34	mRNA	Homo sapiens	26.3	26.3	0.68	38	100	11598	=HYPERLINK("https://www.ncbi.nlm.nih.gov/nucleotide/XM_047444880.1?report=genbank&log$=nucltop&blast_rank=87&RID=V1JD0W5S013","XM_047444880.1")
PREDICTED: Homo sapiens replication timing regulatory factor 1 (RIF1)	transcript variant X33	mRNA	Homo sapiens	26.3	26.3	0.68	38	100	11692	=HYPERLINK("https://www.ncbi.nlm.nih.gov/nucleotide/XM_047444879.1?report=genbank&log$=nucltop&blast_rank=88&RID=V1JD0W5S013","XM_047444879.1")
PREDICTED: Homo sapiens replication timing regulatory factor 1 (RIF1)	transcript variant X32	mRNA	Homo sapiens	26.3	26.3	0.68	38	100	7698	=HYPERLINK("https://www.ncbi.nlm.nih.gov/nucleotide/XM_047444878.1?report=genbank&log$=nucltop&blast_rank=89&RID=V1JD0W5S013","XM_047444878.1")
PREDICTED: Homo sapiens replication timing regulatory factor 1 (RIF1)	transcript variant X30	mRNA	Homo sapiens	26.3	26.3	0.68	38	100	14376	=HYPERLINK("https://www.ncbi.nlm.nih.gov/nucleotide/XM_047444876.1?report=genbank&log$=nucltop&blast_rank=90&RID=V1JD0W5S013","XM_047444876.1")
PREDICTED: Homo sapiens replication timing regulatory factor 1 (RIF1)	transcript variant X27	mRNA	Homo sapiens	26.3	26.3	0.68	38	100	14430	=HYPERLINK("https://www.ncbi.nlm.nih.gov/nucleotide/XM_047444874.1?report=genbank&log$=nucltop&blast_rank=91&RID=V1JD0W5S013","XM_047444874.1")
PREDICTED: Homo sapiens replication timing regulatory factor 1 (RIF1)	transcript variant X24	mRNA	Homo sapiens	26.3	26.3	0.68	38	100	14548	=HYPERLINK("https://www.ncbi.nlm.nih.gov/nucleotide/XM_017004424.2?report=genbank&log$=nucltop&blast_rank=92&RID=V1JD0W5S013","XM_017004424.2")
PREDICTED: Homo sapiens replication timing regulatory factor 1 (RIF1)	transcript variant X23	mRNA	Homo sapiens	26.3	26.3	0.68	38	100	14454	=HYPERLINK("https://www.ncbi.nlm.nih.gov/nucleotide/XM_047444871.1?report=genbank&log$=nucltop&blast_rank=93&RID=V1JD0W5S013","XM_047444871.1")
PREDICTED: Homo sapiens replication timing regulatory factor 1 (RIF1)	transcript variant X22	mRNA	Homo sapiens	26.3	26.3	0.68	38	100	14560	=HYPERLINK("https://www.ncbi.nlm.nih.gov/nucleotide/XM_047444870.1?report=genbank&log$=nucltop&blast_rank=94&RID=V1JD0W5S013","XM_047444870.1")
PREDICTED: Homo sapiens replication timing regulatory factor 1 (RIF1)	transcript variant X21	mRNA	Homo sapiens	26.3	26.3	0.68	38	100	14466	=HYPERLINK("https://www.ncbi.nlm.nih.gov/nucleotide/XM_047444869.1?report=genbank&log$=nucltop&blast_rank=95&RID=V1JD0W5S013","XM_047444869.1")
PREDICTED: Homo sapiens replication timing regulatory factor 1 (RIF1)	transcript variant X18	misc_RNA	Homo sapiens	26.3	26.3	0.68	38	100	8271	=HYPERLINK("https://www.ncbi.nlm.nih.gov/nucleotide/XR_007077543.1?report=genbank&log$=nucltop&blast_rank=96&RID=V1JD0W5S013","XR_007077543.1")
PREDICTED: Homo sapiens replication timing regulatory factor 1 (RIF1)	transcript variant X17	misc_RNA	Homo sapiens	26.3	26.3	0.68	38	100	10516	=HYPERLINK("https://www.ncbi.nlm.nih.gov/nucleotide/XR_007077542.1?report=genbank&log$=nucltop&blast_rank=97&RID=V1JD0W5S013","XR_007077542.1")
PREDICTED: Homo sapiens replication timing regulatory factor 1 (RIF1)	transcript variant X16	misc_RNA	Homo sapiens	26.3	26.3	0.68	38	100	10614	=HYPERLINK("https://www.ncbi.nlm.nih.gov/nucleotide/XR_007077541.1?report=genbank&log$=nucltop&blast_rank=98&RID=V1JD0W5S013","XR_007077541.1")
PREDICTED: Homo sapiens replication timing regulatory factor 1 (RIF1)	transcript variant X15	misc_RNA	Homo sapiens	26.3	26.3	0.68	38	100	8897	=HYPERLINK("https://www.ncbi.nlm.nih.gov/nucleotide/XR_007077540.1?report=genbank&log$=nucltop&blast_rank=99&RID=V1JD0W5S013","XR_007077540.1")
PREDICTED: Homo sapiens replication timing regulatory factor 1 (RIF1)	transcript variant X14	misc_RNA	Homo sapiens	26.3	26.3	0.68	38	100	8995	=HYPERLINK("https://www.ncbi.nlm.nih.gov/nucleotide/XR_007077539.1?report=genbank&log$=nucltop&blast_rank=100&RID=V1JD0W5S013","XR_007077539.1")

## Sheet: ADAM15 siRNA
Table S2.3: BLAST results from BLAST of ADAM15 siRNA sense sequence (CAUUAUUUCGCGAAUCCAA) against refseq_rna
Description	Transcript	Type	Species	Max Score	Total Score	Query Cover	E value	Per. ident	Acc. Len	Accession
Homo sapiens ADAM metallopeptidase domain 15 (ADAM15)	transcript variant 12	non-coding RNA	Homo sapiens	38.2	38.2	1	0.01	100	3003	=HYPERLINK("https://www.ncbi.nlm.nih.gov/nucleotide/NR_048579.2?report=genbank&log$=nucltop&blast_rank=1&RID=NTNGPCYN016","NR_048579.2")
Homo sapiens ADAM metallopeptidase domain 15 (ADAM15)	transcript variant 11	non-coding RNA	Homo sapiens	38.2	38.2	1	0.01	100	3078	=HYPERLINK("https://www.ncbi.nlm.nih.gov/nucleotide/NR_048578.2?report=genbank&log$=nucltop&blast_rank=2&RID=NTNGPCYN016","NR_048578.2")
Homo sapiens ADAM metallopeptidase domain 15 (ADAM15)	transcript variant 10	non-coding RNA	Homo sapiens	38.2	38.2	1	0.01	100	3075	=HYPERLINK("https://www.ncbi.nlm.nih.gov/nucleotide/NR_048577.2?report=genbank&log$=nucltop&blast_rank=3&RID=NTNGPCYN016","NR_048577.2")
Homo sapiens ADAM metallopeptidase domain 15 (ADAM15)	transcript variant 6	mRNA	Homo sapiens	38.2	38.2	1	0.01	100	2936	=HYPERLINK("https://www.ncbi.nlm.nih.gov/nucleotide/NM_207197.3?report=genbank&log$=nucltop&blast_rank=4&RID=NTNGPCYN016","NM_207197.3")
Homo sapiens ADAM metallopeptidase domain 15 (ADAM15)	transcript variant 9	mRNA	Homo sapiens	38.2	38.2	1	0.01	100	2182	=HYPERLINK("https://www.ncbi.nlm.nih.gov/nucleotide/NM_001261466.2?report=genbank&log$=nucltop&blast_rank=5&RID=NTNGPCYN016","NM_001261466.2")
Homo sapiens ADAM metallopeptidase domain 15 (ADAM15)	transcript variant 4	mRNA	Homo sapiens	38.2	38.2	1	0.01	100	2861	=HYPERLINK("https://www.ncbi.nlm.nih.gov/nucleotide/NM_207195.3?report=genbank&log$=nucltop&blast_rank=6&RID=NTNGPCYN016","NM_207195.3")
Homo sapiens ADAM metallopeptidase domain 15 (ADAM15)	transcript variant 3	mRNA	Homo sapiens	38.2	38.2	1	0.01	100	2864	=HYPERLINK("https://www.ncbi.nlm.nih.gov/nucleotide/NM_207194.3?report=genbank&log$=nucltop&blast_rank=7&RID=NTNGPCYN016","NM_207194.3")
Homo sapiens ADAM metallopeptidase domain 15 (ADAM15)	transcript variant 7	mRNA	Homo sapiens	38.2	38.2	1	0.01	100	2819	=HYPERLINK("https://www.ncbi.nlm.nih.gov/nucleotide/NM_001261464.2?report=genbank&log$=nucltop&blast_rank=8&RID=NTNGPCYN016","NM_001261464.2")
Homo sapiens ADAM metallopeptidase domain 15 (ADAM15)	transcript variant 5	mRNA	Homo sapiens	38.2	38.2	1	0.01	100	2933	=HYPERLINK("https://www.ncbi.nlm.nih.gov/nucleotide/NM_207196.3?report=genbank&log$=nucltop&blast_rank=9&RID=NTNGPCYN016","NM_207196.3")
Homo sapiens ADAM metallopeptidase domain 15 (ADAM15)	transcript variant 8	mRNA	Homo sapiens	38.2	38.2	1	0.01	100	2791	=HYPERLINK("https://www.ncbi.nlm.nih.gov/nucleotide/NM_001261465.2?report=genbank&log$=nucltop&blast_rank=10&RID=NTNGPCYN016","NM_001261465.2")
Homo sapiens ADAM metallopeptidase domain 15 (ADAM15)	transcript variant 2	mRNA	Homo sapiens	38.2	38.2	1	0.01	100	2789	=HYPERLINK("https://www.ncbi.nlm.nih.gov/nucleotide/NM_003815.5?report=genbank&log$=nucltop&blast_rank=11&RID=NTNGPCYN016","NM_003815.5")
Homo sapiens ADAM metallopeptidase domain 15 (ADAM15)	transcript variant 1	mRNA	Homo sapiens	38.2	38.2	1	0.01	100	2719	=HYPERLINK("https://www.ncbi.nlm.nih.gov/nucleotide/NM_207191.3?report=genbank&log$=nucltop&blast_rank=12&RID=NTNGPCYN016","NM_207191.3")
Homo sapiens ADAM15-EFNA4 readthrough (ADAM15-EFNA4)		long non-coding RNA	Homo sapiens	38.2	38.2	1	0.01	100	4607	=HYPERLINK("https://www.ncbi.nlm.nih.gov/nucleotide/NR_176418.1?report=genbank&log$=nucltop&blast_rank=13&RID=NTNGPCYN016","NR_176418.1")
Homo sapiens PNN interacting serine and arginine rich protein (PNISR)	transcript variant 15	non-coding RNA	Homo sapiens	26.3	26.3	0.68	38	100	5753	=HYPERLINK("https://www.ncbi.nlm.nih.gov/nucleotide/NR_136326.2?report=genbank&log$=nucltop&blast_rank=14&RID=NTNGPCYN016","NR_136326.2")
Homo sapiens PNN interacting serine and arginine rich protein (PNISR)	transcript variant 9	mRNA	Homo sapiens	26.3	26.3	0.68	38	100	5059	=HYPERLINK("https://www.ncbi.nlm.nih.gov/nucleotide/NM_001322414.2?report=genbank&log$=nucltop&blast_rank=15&RID=NTNGPCYN016","NM_001322414.2")
Homo sapiens PNN interacting serine and arginine rich protein (PNISR)	transcript variant 10	mRNA	Homo sapiens	26.3	26.3	0.68	38	100	4979	=HYPERLINK("https://www.ncbi.nlm.nih.gov/nucleotide/NM_001322415.2?report=genbank&log$=nucltop&blast_rank=16&RID=NTNGPCYN016","NM_001322415.2")
Homo sapiens PNN interacting serine and arginine rich protein (PNISR)	transcript variant 5	mRNA	Homo sapiens	26.3	26.3	0.68	38	100	5029	=HYPERLINK("https://www.ncbi.nlm.nih.gov/nucleotide/NM_001322408.2?report=genbank&log$=nucltop&blast_rank=17&RID=NTNGPCYN016","NM_001322408.2")
Homo sapiens PNN interacting serine and arginine rich protein (PNISR)	transcript variant 3	mRNA	Homo sapiens	26.3	26.3	0.68	38	100	5109	=HYPERLINK("https://www.ncbi.nlm.nih.gov/nucleotide/NM_001322405.2?report=genbank&log$=nucltop&blast_rank=18&RID=NTNGPCYN016","NM_001322405.2")
Homo sapiens PNN interacting serine and arginine rich protein (PNISR)	transcript variant 4	mRNA	Homo sapiens	26.3	26.3	0.68	38	100	5225	=HYPERLINK("https://www.ncbi.nlm.nih.gov/nucleotide/NM_001322406.2?report=genbank&log$=nucltop&blast_rank=19&RID=NTNGPCYN016","NM_001322406.2")
Homo sapiens PNN interacting serine and arginine rich protein (PNISR)	transcript variant 1	mRNA	Homo sapiens	26.3	26.3	0.68	38	100	5113	=HYPERLINK("https://www.ncbi.nlm.nih.gov/nucleotide/NM_032870.4?report=genbank&log$=nucltop&blast_rank=20&RID=NTNGPCYN016","NM_032870.4")
PREDICTED: Homo sapiens PNN interacting serine and arginine rich protein (PNISR)	transcript variant X1	mRNA	Homo sapiens	26.3	26.3	0.68	38	100	4797	=HYPERLINK("https://www.ncbi.nlm.nih.gov/nucleotide/XM_054355126.1?report=genbank&log$=nucltop&blast_rank=21&RID=NTNGPCYN016","XM_054355126.1")
PREDICTED: Homo sapiens PNN interacting serine and arginine rich protein (PNISR)	transcript variant X1	mRNA	Homo sapiens	26.3	26.3	0.68	38	100	4797	=HYPERLINK("https://www.ncbi.nlm.nih.gov/nucleotide/XM_005266912.5?report=genbank&log$=nucltop&blast_rank=22&RID=NTNGPCYN016","XM_005266912.5")
Homo sapiens PNN interacting serine and arginine rich protein (PNISR)	transcript variant 11	mRNA	Homo sapiens	26.3	26.3	0.68	38	100	3794	=HYPERLINK("https://www.ncbi.nlm.nih.gov/nucleotide/NM_001322416.2?report=genbank&log$=nucltop&blast_rank=23&RID=NTNGPCYN016","NM_001322416.2")
Homo sapiens PNN interacting serine and arginine rich protein (PNISR)	transcript variant 2	mRNA	Homo sapiens	26.3	26.3	0.68	38	100	5033	=HYPERLINK("https://www.ncbi.nlm.nih.gov/nucleotide/NM_015491.3?report=genbank&log$=nucltop&blast_rank=24&RID=NTNGPCYN016","NM_015491.3")
Homo sapiens PNN interacting serine and arginine rich protein (PNISR)	transcript variant 6	mRNA	Homo sapiens	26.3	26.3	0.68	38	100	4881	=HYPERLINK("https://www.ncbi.nlm.nih.gov/nucleotide/NM_001322410.2?report=genbank&log$=nucltop&blast_rank=25&RID=NTNGPCYN016","NM_001322410.2")
Homo sapiens PNN interacting serine and arginine rich protein (PNISR)	transcript variant 8	mRNA	Homo sapiens	26.3	26.3	0.68	38	100	4801	=HYPERLINK("https://www.ncbi.nlm.nih.gov/nucleotide/NM_001322413.2?report=genbank&log$=nucltop&blast_rank=26&RID=NTNGPCYN016","NM_001322413.2")
Homo sapiens PNN interacting serine and arginine rich protein (PNISR)	transcript variant 7	mRNA	Homo sapiens	26.3	26.3	0.68	38	100	4877	=HYPERLINK("https://www.ncbi.nlm.nih.gov/nucleotide/NM_001322412.2?report=genbank&log$=nucltop&blast_rank=27&RID=NTNGPCYN016","NM_001322412.2")
PREDICTED: Homo sapiens RB binding protein 8 endonuclease (RBBP8)	transcript variant X8	mRNA	Homo sapiens	24.3	24.3	0.63	152	100	3786	=HYPERLINK("https://www.ncbi.nlm.nih.gov/nucleotide/XM_054318962.1?report=genbank&log$=nucltop&blast_rank=28&RID=NTNGPCYN016","XM_054318962.1")
PREDICTED: Homo sapiens RB binding protein 8 endonuclease (RBBP8)	transcript variant X1	mRNA	Homo sapiens	24.3	24.3	0.63	152	100	3856	=HYPERLINK("https://www.ncbi.nlm.nih.gov/nucleotide/XM_054318956.1?report=genbank&log$=nucltop&blast_rank=29&RID=NTNGPCYN016","XM_054318956.1")
PREDICTED: Homo sapiens leucine rich repeat kinase 2 (LRRK2)	transcript variant X10	mRNA	Homo sapiens	24.3	24.3	0.63	152	100	6172	=HYPERLINK("https://www.ncbi.nlm.nih.gov/nucleotide/XM_054371057.1?report=genbank&log$=nucltop&blast_rank=30&RID=NTNGPCYN016","XM_054371057.1")
PREDICTED: Homo sapiens leucine rich repeat kinase 2 (LRRK2)	transcript variant X6	mRNA	Homo sapiens	24.3	24.3	0.63	152	100	8406	=HYPERLINK("https://www.ncbi.nlm.nih.gov/nucleotide/XM_054371053.1?report=genbank&log$=nucltop&blast_rank=31&RID=NTNGPCYN016","XM_054371053.1")
PREDICTED: Homo sapiens leucine rich repeat kinase 2 (LRRK2)	transcript variant X5	mRNA	Homo sapiens	24.3	24.3	0.63	152	100	10589	=HYPERLINK("https://www.ncbi.nlm.nih.gov/nucleotide/XM_054371052.1?report=genbank&log$=nucltop&blast_rank=32&RID=NTNGPCYN016","XM_054371052.1")
PREDICTED: Homo sapiens leucine rich repeat kinase 2 (LRRK2)	transcript variant X4	misc_RNA	Homo sapiens	24.3	24.3	0.63	152	100	11179	=HYPERLINK("https://www.ncbi.nlm.nih.gov/nucleotide/XR_008488524.1?report=genbank&log$=nucltop&blast_rank=33&RID=NTNGPCYN016","XR_008488524.1")
PREDICTED: Homo sapiens leucine rich repeat kinase 2 (LRRK2)	transcript variant X3	mRNA	Homo sapiens	24.3	24.3	0.63	152	100	10778	=HYPERLINK("https://www.ncbi.nlm.nih.gov/nucleotide/XM_054371051.1?report=genbank&log$=nucltop&blast_rank=34&RID=NTNGPCYN016","XM_054371051.1")
PREDICTED: Homo sapiens leucine rich repeat kinase 2 (LRRK2)	transcript variant X2	mRNA	Homo sapiens	24.3	24.3	0.63	152	100	9170	=HYPERLINK("https://www.ncbi.nlm.nih.gov/nucleotide/XM_054371050.1?report=genbank&log$=nucltop&blast_rank=35&RID=NTNGPCYN016","XM_054371050.1")
PREDICTED: Homo sapiens leucine rich repeat kinase 2 (LRRK2)	transcript variant X1	mRNA	Homo sapiens	24.3	24.3	0.63	152	100	9224	=HYPERLINK("https://www.ncbi.nlm.nih.gov/nucleotide/XM_054371049.1?report=genbank&log$=nucltop&blast_rank=36&RID=NTNGPCYN016","XM_054371049.1")
PREDICTED: Homo sapiens protein tyrosine phosphatase receptor type F (PTPRF)	transcript variant X29	mRNA	Homo sapiens	24.3	24.3	0.63	152	100	6880	=HYPERLINK("https://www.ncbi.nlm.nih.gov/nucleotide/XM_054337981.1?report=genbank&log$=nucltop&blast_rank=37&RID=NTNGPCYN016","XM_054337981.1")
PREDICTED: Homo sapiens protein tyrosine phosphatase receptor type F (PTPRF)	transcript variant X28	mRNA	Homo sapiens	24.3	24.3	0.63	152	100	7049	=HYPERLINK("https://www.ncbi.nlm.nih.gov/nucleotide/XM_054337980.1?report=genbank&log$=nucltop&blast_rank=38&RID=NTNGPCYN016","XM_054337980.1")
PREDICTED: Homo sapiens protein tyrosine phosphatase receptor type F (PTPRF)	transcript variant X27	mRNA	Homo sapiens	24.3	24.3	0.63	152	100	7114	=HYPERLINK("https://www.ncbi.nlm.nih.gov/nucleotide/XM_054337979.1?report=genbank&log$=nucltop&blast_rank=39&RID=NTNGPCYN016","XM_054337979.1")
PREDICTED: Homo sapiens protein tyrosine phosphatase receptor type F (PTPRF)	transcript variant X26	mRNA	Homo sapiens	24.3	24.3	0.63	152	100	7126	=HYPERLINK("https://www.ncbi.nlm.nih.gov/nucleotide/XM_054337978.1?report=genbank&log$=nucltop&blast_rank=40&RID=NTNGPCYN016","XM_054337978.1")
PREDICTED: Homo sapiens protein tyrosine phosphatase receptor type F (PTPRF)	transcript variant X25	mRNA	Homo sapiens	24.3	24.3	0.63	152	100	7141	=HYPERLINK("https://www.ncbi.nlm.nih.gov/nucleotide/XM_054337977.1?report=genbank&log$=nucltop&blast_rank=41&RID=NTNGPCYN016","XM_054337977.1")
PREDICTED: Homo sapiens protein tyrosine phosphatase receptor type F (PTPRF)	transcript variant X24	mRNA	Homo sapiens	24.3	24.3	0.63	152	100	7153	=HYPERLINK("https://www.ncbi.nlm.nih.gov/nucleotide/XM_054337976.1?report=genbank&log$=nucltop&blast_rank=42&RID=NTNGPCYN016","XM_054337976.1")
PREDICTED: Homo sapiens protein tyrosine phosphatase receptor type F (PTPRF)	transcript variant X23	mRNA	Homo sapiens	24.3	24.3	0.63	152	100	7159	=HYPERLINK("https://www.ncbi.nlm.nih.gov/nucleotide/XM_054337975.1?report=genbank&log$=nucltop&blast_rank=43&RID=NTNGPCYN016","XM_054337975.1")
PREDICTED: Homo sapiens protein tyrosine phosphatase receptor type F (PTPRF)	transcript variant X22	mRNA	Homo sapiens	24.3	24.3	0.63	152	100	7186	=HYPERLINK("https://www.ncbi.nlm.nih.gov/nucleotide/XM_054337974.1?report=genbank&log$=nucltop&blast_rank=44&RID=NTNGPCYN016","XM_054337974.1")
PREDICTED: Homo sapiens protein tyrosine phosphatase receptor type F (PTPRF)	transcript variant X21	mRNA	Homo sapiens	24.3	24.3	0.63	152	100	7387	=HYPERLINK("https://www.ncbi.nlm.nih.gov/nucleotide/XM_054337973.1?report=genbank&log$=nucltop&blast_rank=45&RID=NTNGPCYN016","XM_054337973.1")
PREDICTED: Homo sapiens protein tyrosine phosphatase receptor type F (PTPRF)	transcript variant X20	mRNA	Homo sapiens	24.3	24.3	0.63	152	100	7399	=HYPERLINK("https://www.ncbi.nlm.nih.gov/nucleotide/XM_054337972.1?report=genbank&log$=nucltop&blast_rank=46&RID=NTNGPCYN016","XM_054337972.1")
PREDICTED: Homo sapiens protein tyrosine phosphatase receptor type F (PTPRF)	transcript variant X19	mRNA	Homo sapiens	24.3	24.3	0.63	152	100	7153	=HYPERLINK("https://www.ncbi.nlm.nih.gov/nucleotide/XM_054337971.1?report=genbank&log$=nucltop&blast_rank=47&RID=NTNGPCYN016","XM_054337971.1")
PREDICTED: Homo sapiens protein tyrosine phosphatase receptor type F (PTPRF)	transcript variant X18	mRNA	Homo sapiens	24.3	24.3	0.63	152	100	7420	=HYPERLINK("https://www.ncbi.nlm.nih.gov/nucleotide/XM_054337970.1?report=genbank&log$=nucltop&blast_rank=48&RID=NTNGPCYN016","XM_054337970.1")
PREDICTED: Homo sapiens protein tyrosine phosphatase receptor type F (PTPRF)	transcript variant X17	mRNA	Homo sapiens	24.3	24.3	0.63	152	100	7426	=HYPERLINK("https://www.ncbi.nlm.nih.gov/nucleotide/XM_054337969.1?report=genbank&log$=nucltop&blast_rank=49&RID=NTNGPCYN016","XM_054337969.1")
PREDICTED: Homo sapiens protein tyrosine phosphatase receptor type F (PTPRF)	transcript variant X16	mRNA	Homo sapiens	24.3	24.3	0.63	152	100	7432	=HYPERLINK("https://www.ncbi.nlm.nih.gov/nucleotide/XM_054337968.1?report=genbank&log$=nucltop&blast_rank=50&RID=NTNGPCYN016","XM_054337968.1")
PREDICTED: Homo sapiens protein tyrosine phosphatase receptor type F (PTPRF)	transcript variant X15	mRNA	Homo sapiens	24.3	24.3	0.63	152	100	7459	=HYPERLINK("https://www.ncbi.nlm.nih.gov/nucleotide/XM_054337967.1?report=genbank&log$=nucltop&blast_rank=51&RID=NTNGPCYN016","XM_054337967.1")
PREDICTED: Homo sapiens protein tyrosine phosphatase receptor type F (PTPRF)	transcript variant X14	mRNA	Homo sapiens	24.3	24.3	0.63	152	100	7611	=HYPERLINK("https://www.ncbi.nlm.nih.gov/nucleotide/XM_054337966.1?report=genbank&log$=nucltop&blast_rank=52&RID=NTNGPCYN016","XM_054337966.1")
PREDICTED: Homo sapiens protein tyrosine phosphatase receptor type F (PTPRF)	transcript variant X13	mRNA	Homo sapiens	24.3	24.3	0.63	152	100	7628	=HYPERLINK("https://www.ncbi.nlm.nih.gov/nucleotide/XM_054337965.1?report=genbank&log$=nucltop&blast_rank=53&RID=NTNGPCYN016","XM_054337965.1")
PREDICTED: Homo sapiens protein tyrosine phosphatase receptor type F (PTPRF)	transcript variant X12	mRNA	Homo sapiens	24.3	24.3	0.63	152	100	7705	=HYPERLINK("https://www.ncbi.nlm.nih.gov/nucleotide/XM_054337964.1?report=genbank&log$=nucltop&blast_rank=54&RID=NTNGPCYN016","XM_054337964.1")
PREDICTED: Homo sapiens protein tyrosine phosphatase receptor type F (PTPRF)	transcript variant X11	mRNA	Homo sapiens	24.3	24.3	0.63	152	100	7661	=HYPERLINK("https://www.ncbi.nlm.nih.gov/nucleotide/XM_054337963.1?report=genbank&log$=nucltop&blast_rank=55&RID=NTNGPCYN016","XM_054337963.1")
PREDICTED: Homo sapiens protein tyrosine phosphatase receptor type F (PTPRF)	transcript variant X10	mRNA	Homo sapiens	24.3	24.3	0.63	152	100	7726	=HYPERLINK("https://www.ncbi.nlm.nih.gov/nucleotide/XM_054337962.1?report=genbank&log$=nucltop&blast_rank=56&RID=NTNGPCYN016","XM_054337962.1")
PREDICTED: Homo sapiens protein tyrosine phosphatase receptor type F (PTPRF)	transcript variant X9	mRNA	Homo sapiens	24.3	24.3	0.63	152	100	7732	=HYPERLINK("https://www.ncbi.nlm.nih.gov/nucleotide/XM_054337961.1?report=genbank&log$=nucltop&blast_rank=57&RID=NTNGPCYN016","XM_054337961.1")
PREDICTED: Homo sapiens protein tyrosine phosphatase receptor type F (PTPRF)	transcript variant X8	mRNA	Homo sapiens	24.3	24.3	0.63	152	100	7422	=HYPERLINK("https://www.ncbi.nlm.nih.gov/nucleotide/XM_054337960.1?report=genbank&log$=nucltop&blast_rank=58&RID=NTNGPCYN016","XM_054337960.1")
PREDICTED: Homo sapiens protein tyrosine phosphatase receptor type F (PTPRF)	transcript variant X7	mRNA	Homo sapiens	24.3	24.3	0.63	152	100	7738	=HYPERLINK("https://www.ncbi.nlm.nih.gov/nucleotide/XM_054337959.1?report=genbank&log$=nucltop&blast_rank=59&RID=NTNGPCYN016","XM_054337959.1")
PREDICTED: Homo sapiens protein tyrosine phosphatase receptor type F (PTPRF)	transcript variant X6	mRNA	Homo sapiens	24.3	24.3	0.63	152	100	7753	=HYPERLINK("https://www.ncbi.nlm.nih.gov/nucleotide/XM_054337958.1?report=genbank&log$=nucltop&blast_rank=60&RID=NTNGPCYN016","XM_054337958.1")
PREDICTED: Homo sapiens protein tyrosine phosphatase receptor type F (PTPRF)	transcript variant X4	mRNA	Homo sapiens	24.3	24.3	0.63	152	100	7720	=HYPERLINK("https://www.ncbi.nlm.nih.gov/nucleotide/XM_054337957.1?report=genbank&log$=nucltop&blast_rank=61&RID=NTNGPCYN016","XM_054337957.1")
PREDICTED: Homo sapiens protein tyrosine phosphatase receptor type F (PTPRF)	transcript variant X3	mRNA	Homo sapiens	24.3	24.3	0.63	152	100	7788	=HYPERLINK("https://www.ncbi.nlm.nih.gov/nucleotide/XM_054337956.1?report=genbank&log$=nucltop&blast_rank=62&RID=NTNGPCYN016","XM_054337956.1")
PREDICTED: Homo sapiens protein tyrosine phosphatase receptor type F (PTPRF)	transcript variant X2	mRNA	Homo sapiens	24.3	24.3	0.63	152	100	7802	=HYPERLINK("https://www.ncbi.nlm.nih.gov/nucleotide/XM_054337955.1?report=genbank&log$=nucltop&blast_rank=63&RID=NTNGPCYN016","XM_054337955.1")
PREDICTED: Homo sapiens protein tyrosine phosphatase receptor type F (PTPRF)	transcript variant X1	mRNA	Homo sapiens	24.3	24.3	0.63	152	100	7765	=HYPERLINK("https://www.ncbi.nlm.nih.gov/nucleotide/XM_054337954.1?report=genbank&log$=nucltop&blast_rank=64&RID=NTNGPCYN016","XM_054337954.1")
PREDICTED: Homo sapiens uncharacterized LOC105377113 (LOC105377113)	transcript variant X3	ncRNA	Homo sapiens	24.3	24.3	0.84	152	93.75	42854	=HYPERLINK("https://www.ncbi.nlm.nih.gov/nucleotide/XR_007073551.1?report=genbank&log$=nucltop&blast_rank=65&RID=NTNGPCYN016","XR_007073551.1")
PREDICTED: Homo sapiens uncharacterized LOC105377113 (LOC105377113)	transcript variant X2	ncRNA	Homo sapiens	24.3	24.3	0.84	152	93.75	42924	=HYPERLINK("https://www.ncbi.nlm.nih.gov/nucleotide/XR_007073550.1?report=genbank&log$=nucltop&blast_rank=66&RID=NTNGPCYN016","XR_007073550.1")
PREDICTED: Homo sapiens uncharacterized LOC105377113 (LOC105377113)	transcript variant X1	ncRNA	Homo sapiens	24.3	24.3	0.84	152	93.75	42912	=HYPERLINK("https://www.ncbi.nlm.nih.gov/nucleotide/XR_007073549.1?report=genbank&log$=nucltop&blast_rank=67&RID=NTNGPCYN016","XR_007073549.1")
PREDICTED: Homo sapiens uncharacterized LOC105377113 (LOC105377113)	transcript variant X3	ncRNA	Homo sapiens	24.3	24.3	0.84	152	93.75	42850	=HYPERLINK("https://www.ncbi.nlm.nih.gov/nucleotide/XR_007095937.1?report=genbank&log$=nucltop&blast_rank=68&RID=NTNGPCYN016","XR_007095937.1")
PREDICTED: Homo sapiens uncharacterized LOC105377113 (LOC105377113)	transcript variant X2	ncRNA	Homo sapiens	24.3	24.3	0.84	152	93.75	42919	=HYPERLINK("https://www.ncbi.nlm.nih.gov/nucleotide/XR_940887.4?report=genbank&log$=nucltop&blast_rank=69&RID=NTNGPCYN016","XR_940887.4")
PREDICTED: Homo sapiens uncharacterized LOC105377113 (LOC105377113)	transcript variant X1	ncRNA	Homo sapiens	24.3	24.3	0.84	152	93.75	42908	=HYPERLINK("https://www.ncbi.nlm.nih.gov/nucleotide/XR_007095936.1?report=genbank&log$=nucltop&blast_rank=70&RID=NTNGPCYN016","XR_007095936.1")
PREDICTED: Homo sapiens RB binding protein 8 endonuclease (RBBP8)	transcript variant X8	mRNA	Homo sapiens	24.3	24.3	0.63	152	100	3800	=HYPERLINK("https://www.ncbi.nlm.nih.gov/nucleotide/XM_047437729.1?report=genbank&log$=nucltop&blast_rank=71&RID=NTNGPCYN016","XM_047437729.1")
PREDICTED: Homo sapiens RB binding protein 8 endonuclease (RBBP8)	transcript variant X7	mRNA	Homo sapiens	24.3	24.3	0.63	152	100	3205	=HYPERLINK("https://www.ncbi.nlm.nih.gov/nucleotide/XM_005258325.4?report=genbank&log$=nucltop&blast_rank=72&RID=NTNGPCYN016","XM_005258325.4")
PREDICTED: Homo sapiens RB binding protein 8 endonuclease (RBBP8)	transcript variant X1	mRNA	Homo sapiens	24.3	24.3	0.63	152	100	3870	=HYPERLINK("https://www.ncbi.nlm.nih.gov/nucleotide/XM_006722521.3?report=genbank&log$=nucltop&blast_rank=73&RID=NTNGPCYN016","XM_006722521.3")
PREDICTED: Homo sapiens leucine rich repeat kinase 2 (LRRK2)	transcript variant X10	mRNA	Homo sapiens	24.3	24.3	0.63	152	100	6169	=HYPERLINK("https://www.ncbi.nlm.nih.gov/nucleotide/XM_017018787.2?report=genbank&log$=nucltop&blast_rank=74&RID=NTNGPCYN016","XM_017018787.2")
PREDICTED: Homo sapiens leucine rich repeat kinase 2 (LRRK2)	transcript variant X6	mRNA	Homo sapiens	24.3	24.3	0.63	152	100	8403	=HYPERLINK("https://www.ncbi.nlm.nih.gov/nucleotide/XM_024448833.2?report=genbank&log$=nucltop&blast_rank=75&RID=NTNGPCYN016","XM_024448833.2")
PREDICTED: Homo sapiens leucine rich repeat kinase 2 (LRRK2)	transcript variant X5	mRNA	Homo sapiens	24.3	24.3	0.63	152	100	10600	=HYPERLINK("https://www.ncbi.nlm.nih.gov/nucleotide/XM_047428278.1?report=genbank&log$=nucltop&blast_rank=76&RID=NTNGPCYN016","XM_047428278.1")
PREDICTED: Homo sapiens leucine rich repeat kinase 2 (LRRK2)	transcript variant X4	misc_RNA	Homo sapiens	24.3	24.3	0.63	152	100	11176	=HYPERLINK("https://www.ncbi.nlm.nih.gov/nucleotide/XR_007063041.1?report=genbank&log$=nucltop&blast_rank=77&RID=NTNGPCYN016","XR_007063041.1")
PREDICTED: Homo sapiens leucine rich repeat kinase 2 (LRRK2)	transcript variant X3	mRNA	Homo sapiens	24.3	24.3	0.63	152	100	10778	=HYPERLINK("https://www.ncbi.nlm.nih.gov/nucleotide/XM_047428277.1?report=genbank&log$=nucltop&blast_rank=78&RID=NTNGPCYN016","XM_047428277.1")
PREDICTED: Homo sapiens leucine rich repeat kinase 2 (LRRK2)	transcript variant X2	mRNA	Homo sapiens	24.3	24.3	0.63	152	100	9167	=HYPERLINK("https://www.ncbi.nlm.nih.gov/nucleotide/XM_011537877.4?report=genbank&log$=nucltop&blast_rank=79&RID=NTNGPCYN016","XM_011537877.4")
PREDICTED: Homo sapiens leucine rich repeat kinase 2 (LRRK2)	transcript variant X1	mRNA	Homo sapiens	24.3	24.3	0.63	152	100	9221	=HYPERLINK("https://www.ncbi.nlm.nih.gov/nucleotide/XM_005268629.5?report=genbank&log$=nucltop&blast_rank=80&RID=NTNGPCYN016","XM_005268629.5")
PREDICTED: Homo sapiens protein tyrosine phosphatase receptor type F (PTPRF)	transcript variant X29	mRNA	Homo sapiens	24.3	24.3	0.63	152	100	6880	=HYPERLINK("https://www.ncbi.nlm.nih.gov/nucleotide/XM_017001946.2?report=genbank&log$=nucltop&blast_rank=81&RID=NTNGPCYN016","XM_017001946.2")
PREDICTED: Homo sapiens protein tyrosine phosphatase receptor type F (PTPRF)	transcript variant X28	mRNA	Homo sapiens	24.3	24.3	0.63	152	100	7049	=HYPERLINK("https://www.ncbi.nlm.nih.gov/nucleotide/XM_047426519.1?report=genbank&log$=nucltop&blast_rank=82&RID=NTNGPCYN016","XM_047426519.1")
PREDICTED: Homo sapiens protein tyrosine phosphatase receptor type F (PTPRF)	transcript variant X27	mRNA	Homo sapiens	24.3	24.3	0.63	152	100	7114	=HYPERLINK("https://www.ncbi.nlm.nih.gov/nucleotide/XM_047426514.1?report=genbank&log$=nucltop&blast_rank=83&RID=NTNGPCYN016","XM_047426514.1")
PREDICTED: Homo sapiens protein tyrosine phosphatase receptor type F (PTPRF)	transcript variant X26	mRNA	Homo sapiens	24.3	24.3	0.63	152	100	7126	=HYPERLINK("https://www.ncbi.nlm.nih.gov/nucleotide/XM_047426512.1?report=genbank&log$=nucltop&blast_rank=84&RID=NTNGPCYN016","XM_047426512.1")
PREDICTED: Homo sapiens protein tyrosine phosphatase receptor type F (PTPRF)	transcript variant X25	mRNA	Homo sapiens	24.3	24.3	0.63	152	100	7141	=HYPERLINK("https://www.ncbi.nlm.nih.gov/nucleotide/XM_047426507.1?report=genbank&log$=nucltop&blast_rank=85&RID=NTNGPCYN016","XM_047426507.1")
PREDICTED: Homo sapiens protein tyrosine phosphatase receptor type F (PTPRF)	transcript variant X24	mRNA	Homo sapiens	24.3	24.3	0.63	152	100	7153	=HYPERLINK("https://www.ncbi.nlm.nih.gov/nucleotide/XM_047426504.1?report=genbank&log$=nucltop&blast_rank=86&RID=NTNGPCYN016","XM_047426504.1")
PREDICTED: Homo sapiens protein tyrosine phosphatase receptor type F (PTPRF)	transcript variant X23	mRNA	Homo sapiens	24.3	24.3	0.63	152	100	7159	=HYPERLINK("https://www.ncbi.nlm.nih.gov/nucleotide/XM_047426501.1?report=genbank&log$=nucltop&blast_rank=87&RID=NTNGPCYN016","XM_047426501.1")
PREDICTED: Homo sapiens protein tyrosine phosphatase receptor type F (PTPRF)	transcript variant X22	mRNA	Homo sapiens	24.3	24.3	0.63	152	100	7186	=HYPERLINK("https://www.ncbi.nlm.nih.gov/nucleotide/XM_006710801.4?report=genbank&log$=nucltop&blast_rank=88&RID=NTNGPCYN016","XM_006710801.4")
PREDICTED: Homo sapiens protein tyrosine phosphatase receptor type F (PTPRF)	transcript variant X21	mRNA	Homo sapiens	24.3	24.3	0.63	152	100	7387	=HYPERLINK("https://www.ncbi.nlm.nih.gov/nucleotide/XM_005271082.4?report=genbank&log$=nucltop&blast_rank=89&RID=NTNGPCYN016","XM_005271082.4")
PREDICTED: Homo sapiens protein tyrosine phosphatase receptor type F (PTPRF)	transcript variant X20	mRNA	Homo sapiens	24.3	24.3	0.63	152	100	7399	=HYPERLINK("https://www.ncbi.nlm.nih.gov/nucleotide/XM_017001944.2?report=genbank&log$=nucltop&blast_rank=90&RID=NTNGPCYN016","XM_017001944.2")
PREDICTED: Homo sapiens protein tyrosine phosphatase receptor type F (PTPRF)	transcript variant X19	mRNA	Homo sapiens	24.3	24.3	0.63	152	100	7153	=HYPERLINK("https://www.ncbi.nlm.nih.gov/nucleotide/XM_047426493.1?report=genbank&log$=nucltop&blast_rank=91&RID=NTNGPCYN016","XM_047426493.1")
PREDICTED: Homo sapiens protein tyrosine phosphatase receptor type F (PTPRF)	transcript variant X18	mRNA	Homo sapiens	24.3	24.3	0.63	152	100	7420	=HYPERLINK("https://www.ncbi.nlm.nih.gov/nucleotide/XM_017001945.2?report=genbank&log$=nucltop&blast_rank=92&RID=NTNGPCYN016","XM_017001945.2")
PREDICTED: Homo sapiens protein tyrosine phosphatase receptor type F (PTPRF)	transcript variant X17	mRNA	Homo sapiens	24.3	24.3	0.63	152	100	7426	=HYPERLINK("https://www.ncbi.nlm.nih.gov/nucleotide/XM_047426492.1?report=genbank&log$=nucltop&blast_rank=93&RID=NTNGPCYN016","XM_047426492.1")
PREDICTED: Homo sapiens protein tyrosine phosphatase receptor type F (PTPRF)	transcript variant X16	mRNA	Homo sapiens	24.3	24.3	0.63	152	100	7432	=HYPERLINK("https://www.ncbi.nlm.nih.gov/nucleotide/XM_006710800.4?report=genbank&log$=nucltop&blast_rank=94&RID=NTNGPCYN016","XM_006710800.4")
PREDICTED: Homo sapiens protein tyrosine phosphatase receptor type F (PTPRF)	transcript variant X15	mRNA	Homo sapiens	24.3	24.3	0.63	152	100	7459	=HYPERLINK("https://www.ncbi.nlm.nih.gov/nucleotide/XM_006710799.4?report=genbank&log$=nucltop&blast_rank=95&RID=NTNGPCYN016","XM_006710799.4")
PREDICTED: Homo sapiens protein tyrosine phosphatase receptor type F (PTPRF)	transcript variant X14	mRNA	Homo sapiens	24.3	24.3	0.63	152	100	7611	=HYPERLINK("https://www.ncbi.nlm.nih.gov/nucleotide/XM_047426486.1?report=genbank&log$=nucltop&blast_rank=96&RID=NTNGPCYN016","XM_047426486.1")
PREDICTED: Homo sapiens protein tyrosine phosphatase receptor type F (PTPRF)	transcript variant X13	mRNA	Homo sapiens	24.3	24.3	0.63	152	100	7628	=HYPERLINK("https://www.ncbi.nlm.nih.gov/nucleotide/XM_047426483.1?report=genbank&log$=nucltop&blast_rank=97&RID=NTNGPCYN016","XM_047426483.1")
PREDICTED: Homo sapiens protein tyrosine phosphatase receptor type F (PTPRF)	transcript variant X12	mRNA	Homo sapiens	24.3	24.3	0.63	152	100	7705	=HYPERLINK("https://www.ncbi.nlm.nih.gov/nucleotide/XM_006710798.4?report=genbank&log$=nucltop&blast_rank=98&RID=NTNGPCYN016","XM_006710798.4")
PREDICTED: Homo sapiens protein tyrosine phosphatase receptor type F (PTPRF)	transcript variant X11	mRNA	Homo sapiens	24.3	24.3	0.63	152	100	7661	=HYPERLINK("https://www.ncbi.nlm.nih.gov/nucleotide/XM_047426475.1?report=genbank&log$=nucltop&blast_rank=99&RID=NTNGPCYN016","XM_047426475.1")
PREDICTED: Homo sapiens protein tyrosine phosphatase receptor type F (PTPRF)	transcript variant X10	mRNA	Homo sapiens	24.3	24.3	0.63	152	100	7726	=HYPERLINK("https://www.ncbi.nlm.nih.gov/nucleotide/XM_005271081.4?report=genbank&log$=nucltop&blast_rank=100&RID=NTNGPCYN016","XM_005271081.4")
