# Supplementary material for: Association of ADAM family members with proliferation signaling and disease progression in multiple myeloma
Source: Blood Cancer J. 2024 Sep 11;14(1):156. doi: 10.1038/s41408-024-01133-4 (PMC11390935; doi:10.1038/s41408-024-01133-4)
Supplement: Supplementary file 3 — Supplementary Table S3 [file 41408_2024_1133_MOESM3_ESM.xlsx]

## Sheet: Table S3
Table S3: Summary of patient characteristics, clinical and experimental data. Internal sample ID: Where more than one sample was available from one patient, samples names are e.g. 1.1 and 1.2. EMD: Extramedullary disease. TPM: Transcripts per million.
Internal sample ID	EGA identifier	Gender	Age at diagnosis (years)	Status at biopsy	Previous therapies until biopsy	EMD at biopsy (0=no, 1=yes	Progression-free survival (PFS) 1st line (months)	PFS status (progressed =1)	Overall survival (months)	Status at last examination (0=alive, 1=died)	Group in GSEA ADAM8	Group in GSEA ADAM9	Group in GSEA ADAM15	ADAM8 counts	ADAM8 counts/sum of all counts	ADAM8 TPM	Median ADAM8 GE of all samples of one patient	ADAM8 GE > mean	ADAM8 GE > median	ADAM9 counts	ADAM9 counts/total counts	ADAM9 TPM	Median ADAM9 GE of all samples of one patient	ADAM9 GE > mean	ADAM9 GE > median	ADAM9 GE >10	ADAM15 counts	ADAM15 counts/total counts	ADAM15 TPM	Median ADAM15 GE of all samples of one patient	ADAM15 GE > mean	ADAM15 GE > median	% MYC+ CD138+ cells	MYC _<40% (0), ≥40% (1)	% Ki67+ CD138+ cells	Ki67 % <30% (0), ≥30 % (1)	del 17p (1=yes, 0=no)	1q gain (1=yes, 0=no)	t(11;14) (1=yes, 0=no)	t(4;14) (1=yes, 0=no)	t(14;16) (1=yes, 0=no)
1.1	MM_RNASeq_34	female	66.5178	relapsed/refractory	3x VCD > 2x HD-Mel	0	21.0197	1	28.4539	1	ADAM8_high	ADAM9_high	ADAM15_high	1420	3.01684e-05	8.29065	9.66876	1	1	1916	4.07061e-05	8.86598	8.07118	1	1	0	3185	6.76665e-05	17.9352	16.9801	1	1	80	1	30	1	1	1	0	0	0
1.2	MM_RNASeq_42	female	66.5178	relapsed/refractory	3x VCD > 2x HD-Mel; KRd		21.0197	1	28.4539	1	ADAM8_high	ADAM9_high	ADAM15_high	1853	4.20139e-05	11.0469				1540	3.49171e-05	7.27638					2787	6.31908e-05	16.025				n.a.				1	1	0	0	0
2	MM_RNASeq_29	male	54.7397	pretreated - 1st line	3x VRD	0	6.05263	1	21.0855	1	ADAM8_high	ADAM9_high	ADAM15_high	1808	3.50961e-05	8.46019	8.46019	1	1	1675	3.25144e-05	6.21194	6.21194	1	1	0	5129	9.9562e-05	23.1478	23.1478	1	1	40	1			1	1	0	1	0
3	MM_RNASeq_66	male	45.937	relapsed/refractory	Dexa-Stoß; 4x RAD, 2x HD-Mel; Len maintenance	0	50.0658	1	83.4211	1	ADAM8_low	ADAM9_low		189	4.87019e-06	1.29055	1.29055	0	0	95	2.44798e-06	0.514124	0.514124	0	0	0	2163	5.57366e-05	14.2451	14.2451	1	1	30	0	10	0	0	0	0	0	0
4.1	MM_RNASeq_5	female	64.2	relapsed/refractory	3x VRD; 2x HD-Mel	1	12.0066	1	17.4013	1	ADAM8_high	ADAM9_high	ADAM15_high	1651	3.05457e-05	12.1128	18.8851	1	1	2577	4.7678e-05	14.9845	20.3589	1	1	1	2772	5.12857e-05	19.6149	23.902	1	1	50	1	50	1	1	0	0	1	0
4.2	MM_RNASeq_6	female	64.2	relapsed/refractory	3x VRD; 2x HD-Mel; VTD-PACE; Vemurafenib	1	12.0066	1	17.4013	1	ADAM8_high	ADAM9_high		1876	5.44041e-05	25.6575				2374	6.88461e-05	25.7332					2137	6.19731e-05	28.1892				n.a.				1	0	0	1	0
5.1	MM_RNASeq_7	male	47.9973	untreated	none	0	125.263	1	149.243	1		ADAM9_low	ADAM15_low	504	1.31642e-05	2.91206	4.0867	0	1	129	3.36942e-06	0.590733	0.863644	0	0	0	632	1.65075e-05	3.52195	3.85746	0	0	10	0	10	0	1	1	0	1	0
5.2	MM_RNASeq_15	male	47.9973	pretreated - 1st line	3x RAD	0	125.263	1	149.243	1		ADAM9_low	ADAM15_low	464	1.01383e-05	1.83245				256	5.59357e-06	0.80128					736	1.60815e-05	2.80341				10	0	10	0	1	1	0	1	0
5.3	MM_RNASeq_22	male	47.9973	pretreated - 1st line	3x RAD, CE, 1x HD-Mel	0	125.263	1	149.243	1		ADAM9_low	ADAM15_low	1111	2.78844e-05	5.26134				277	6.95228e-06	1.03966					918	2.30404e-05	4.19296				10	0			1	1	0	1	0
5.4	MM_RNASeq_48	male	47.9973	relapsed/refractory	3x RAD > CE > 2x HD-Mel > Btz maintenance; VRd	0	125.263	1	149.243	1		ADAM9_low		1255	2.92608e-05	5.39086				272	6.34178e-06	0.926008					1021	2.3805e-05	4.22996				10	0	10	0	1	1	0	1	0
6	MM_RNASeq_55	male	55.4877	relapsed/refractory	3x VAD; CAD; 2x HD-Mel; Thal maintenance; 3x Rd; 3.HD-Mel; 6x Rd; 1x VMPT; 1x VD; 1x Cyclo/Dex; 2x Benda/Doxo/Dex; Methylpred; Torisel/Vel; Taxol/Rev/Dex	0	42.0395	1	93.2237	1	ADAM8_high	ADAM9_low		3799	7.54512e-05	15.5166	15.5166	1	1	292	5.79936e-06	0.945241	0.945241	0	0	0	961	1.90862e-05	3.78572	3.78572	0	0	10	0	5	0	0	0	0	0	0
7.1	MM_RNASeq_12	male	61.1562	relapsed/refractory	4x PAD > 1x HD-Mel		53.0263	1	93.0921	0	ADAM8_low			208	4.04193e-06	1.00948	4.91851	0	1	580	1.12708e-05	2.23098	2.45848	0	0	0	1780	3.45896e-05	8.33206	8.63818	0	0	n.a.				n/a	n/a	n/a	n/a	n/a
7.2	MM_RNASeq_36	male	61.1562	relapsed/refractory	4x PAD > 1x HD-Mel		53.0263	1	93.0921	0	ADAM8_high			1331	3.0049e-05	7.99431				397	8.96277e-06	1.88984					1544	3.48577e-05	8.9443				n.a.				n/a	n/a	n/a	n/a	n/a
7.3	MM_RNASeq_47	male	61.1562	relapsed/refractory	4x PAD > 1x HD-Mel	0	53.0263	1	93.0921	0	ADAM8_low			243	6.50816e-06	1.84271				523	1.40073e-05	3.14328					1748	4.68159e-05	12.7846				10	0			n/a	n/a	n/a	n/a	n/a
7.4	MM_RNASeq_49	male	61.1562	relapsed/refractory	4x PAD > 1x HD-Mel; 4x VRD		53.0263	1	93.0921	0	ADAM8_high			3627	0.000101864	22.6788				542	1.5222e-05	2.68598					1325	3.72125e-05	7.99069								n/a	n/a	n/a	n/a	n/a
8	MM_RNASeq_54	male	72.389	relapsed/refractory	CE; HD-Mel; 3xBenda/Vel/Rev	1	31.0526	1	82.2368	1				857	2.05488e-05	5.08741	5.08741	0	1	985	2.3618e-05	4.63429	4.63429	1	1	0	1884	4.51738e-05	10.7868	10.7868	0	1	n.a.		20	0	n/a	n/a	n/a	n/a	n/a
9	MM_RNASeq_13	male	53.7973	relapsed/refractory	3x PAD; 1x HD-Mel; VCD; BEAM+ASCT; Endoxan; Ifo/MTX/VCR/Eto	1	8.35526	1	11.6776	0	ADAM8_low	ADAM9_high	ADAM15_high	42	9.26572e-07	0.550165	0.550165	0	0	3446	7.6023e-05	35.7759	35.7759	1	1	1	6269	0.000138302	79.2024	79.2024	1	1	n.a.				1	1	0	1	0
10.1	MM_RNASeq_60	male	72.789	untreated	antiDKK1	0	71.3158	1	82.1053	0	ADAM8_low		ADAM15_low	89	2.18802e-06	0.393755	0.294487	0	0	586	1.44065e-05	2.05478	2.39088	0	0	0	696	1.71108e-05	2.96989	2.8006	0	0	10	0	10	0	0	0	0	0	0
10.2	MM_RNASeq_78	male	72.789	untreated	antiDKK1	0	71.3158	1	82.1053	0	ADAM8_low		ADAM15_low	40	1.01324e-06	0.195219				705	1.78584e-05	2.72699					559	1.416e-05	2.6313				20	0	10	0	0	0	0	0	0
11	MM_RNASeq_52	male	64.4466	relapsed/refractory	6x Vel/Dex; 3x VRCD	0	4.96711	1	8.51974	1		ADAM9_high	ADAM15_high	1004	2.30433e-05	8.09643	8.09643	1	1	1137	2.60958e-05	7.26694	7.26694	1	1	0	10831	0.000248587	84.2412	84.2412	1	1	90	1	50	1	0	1	0	0	1
12.1	MM_RNASeq_23	female	56.8082	relapsed/refractory	3x RAD; 2x HD-Mel; 2x Rev Kons	0	52.4671	1	83.9474	0	ADAM8_low		ADAM15_low	275	7.33757e-06	1.4072	2.44814	0	0	386	1.02993e-05	1.56546	1.37209	0	0	0	760	2.02784e-05	3.75088	3.96185	0	0	15	0	10	0	0	1	0	0	0
12.2	MM_RNASeq_41	female	56.8082	relapsed/refractory	3x RAD; 2x HD-Mel; 2x Rev Kons		52.4671	1	83.9474	0		ADAM9_low		800	1.61092e-05	3.48908				341	6.86654e-06	1.17871					992	1.99754e-05	4.17282				40	1			0	1	0	0	0
13.1	MM_RNASeq_53	female	64.9562	relapsed/refractory	CAD; 2x HD-Mel; Velcade Konsol	0	36.0197	1	120.099	0				432	1.03946e-05	3.10643	1.86807	0	0	343	8.25313e-06	1.9548	3.3552	0	1	0	1834	4.4129e-05	12.7196	10.9522	0	1	n.e.				0	0	0	0	0
13.2	MM_RNASeq_4	female	64.9562	relapsed/refractory	CAD; 2x HD-Mel; Velcade Konsol; 39x Rd	0	36.0197	1	120.099	0				304	6.65896e-06	1.83949				1020	2.23426e-05	4.89165					2092	4.58242e-05	12.209				5	0	10	0	0	0	0	0	0
13.3	MM_RNASeq_18	female	64.9562	relapsed/refractory	CAD; 2x HD-Mel; Velcade Konsol; 39x Rd; 2x Vel/Dex; 6x PAD+Pom	0	36.0197	1	120.099	0				279	6.71398e-06	1.63725				579	1.39333e-05	2.69291					1713	4.12224e-05	9.69538				0	0	20	0	0	0	0	0	0
13.4	MM_RNASeq_46	female	64.9562	relapsed/refractory	CAD; 2x HD-Mel; Velcade Konsol; 39x Rd; 2x Vel/Dex; 6x PAD+Pom; 9x KCd > Cfz maintenance	0	36.0197	1	120.099	0				336	8.12559e-06	1.89665				898	2.17166e-05	4.0175					1699	4.10874e-05	9.24991				20	0	10	0	0	0	0	0	0
14	MM_RNASeq_26	male	58.8959	relapsed/refractory	2x VTD-PACE; 1x HD-Mel; 6x VCD > 2.HD-Mel; 4x PAD-Rev	0	27.9934	1	80.4276	1		ADAM9_low		865	1.81259e-05	3.51363	3.51363	0	1	222	4.65196e-06	0.714701	0.714701	0	0	0	1935	4.05475e-05	7.58084	7.58084	0	0	0	0	5	0	0	0	0	0	0
15	MM_RNASeq_90	male	59.611	relapsed/refractory	CE, 2x HD-Mel; 4x RAD; 1x VCD; 3.HD-Mel	1	15.0329	1	23.0921	1	ADAM8_high	ADAM9_high		2080	5.05008e-05	21.589	21.589	1	1	1232	2.9912e-05	10.1347	10.1347	1	1	1	1101	2.67314e-05	11.0218	11.0218	0	1	5	0	30	1	1	0	1	0	0
16	MM_RNASeq_81	male	84.2904	pretreated - 1st line	6x VMP	0	34.0132	1	45.6579	0				917	2.03668e-05	5.23163	5.23163	0	1	912	2.02558e-05	4.12376	4.12376	0	1	0	1860.5	4.13223e-05	10.2347	10.2347	0	1	30	0			0	1	0	0	0
17	MM_RNASeq_21	female	78.2986	relapsed/refractory	5xVMP	0	31.0197	1	51.6447	0		ADAM9_high		479	1.18634e-05	3.50497	3.50497	0	1	1448	3.58627e-05	8.39748	8.39748	1	1	0	1455	3.60361e-05	10.2685	10.2685	0	1	40	1	10	0	n/a	n/a	n/a	n/a	n/a
18	MM_RNASeq_38	male	66.8247	relapsed/refractory	3x VCd > CE > 2x HD-Mel		16.0526	1	24.375	1	ADAM8_high	ADAM9_high		3453	7.75335e-05	29.6966	29.6966	1	1	2032	4.56264e-05	13.8505	13.8505	1	1	1	1526	3.42647e-05	12.6579	12.6579	0	1	50	1	10	0	1	0	0	0	0
19	MM_RNASeq_69	male	69.6904	untreated	none	1	17.9934	1	28.4539	1		ADAM9_high	ADAM15_high	1288	2.68321e-05	4.72296	4.72296	0	1	1133	2.3603e-05	3.29276	3.29276	0	1	0	3987	8.30586e-05	14.1007	14.1007	1	1	70	1	10	0	0	1	0	0	1
20.1	MM_RNASeq_19	male	55.0027	relapsed/refractory	3x VRD; 1x HD-Mel; Len maintenance	1	11.0526	1	19.1447	1	ADAM8_high	ADAM9_high	ADAM15_high	1595	3.9729e-05	14.3561	14.4968	1	1	1630	4.06008e-05	11.6277	15.6441	1	1	1	6438	0.000160361	55.8887	63.2602	1	1	90	1	70	1	0	0	0	0	0
20.2	MM_RNASeq_31	male	55.0027	relapsed/refractory	3x VRD; 1x HD-Mel; Len maintenance; Dexa-BEAM; PAD; 2.HD-Mel	1	11.0526	1	19.1447	1	ADAM8_high	ADAM9_high	ADAM15_high	1641	3.27894e-05	14.6376				2781	5.55681e-05	19.6604					8210	0.000164047	70.6317				100	1	70	1	0	0	0	0	0
21	MM_RNASeq_33	male	58.6658	pretreated - 1st line	3x RAD > 2x HD-Mel > Len maintenance	0	54.9013	1	54.9013	0				688	1.33155e-05	2.22119	2.22119	0	0	422	8.16736e-06	1.07979	1.07979	0	0	0	1077	2.08442e-05	3.35358	3.35358	0	0					0	1	0	1	0
22	MM_RNASeq_70	male	67.2521	untreated	none	0	20.3947	1	20.3947	0	ADAM8_low	ADAM9_low	ADAM15_low	131	3.21955e-06	0.903052	0.903052	0	0	70	1.72037e-06	0.382446	0.382446	0	0	0	923	2.26843e-05	6.13676	6.13676	0	0	30	0			0	0	0	0	0
23	MM_RNASeq_93	male	85.4219	relapsed/refractory	1x MP	0	19.0461	1	21.8421	1		ADAM9_low	ADAM15_low	576	1.09704e-05	2.26043	2.26043	0	0	34	6.47558e-07	0.10575	0.10575	0	0	0	766	1.45891e-05	2.8993	2.8993	0	0	20	0			0	n/a	n/a	0	n/a
24	MM_RNASeq_44	female	64.5562	relapsed/refractory	3x VCD > 2x HD-Mel	0	17.9934	1	25.0658	1	ADAM8_high		ADAM15_high	3891	8.87802e-05	37.2425	37.2425	1	1	540	1.23211e-05	4.09641	4.09641	0	1	0	2910	6.63969e-05	26.8638	26.8638	1	1	70	1	10	0	0	n/a	n/a	n/a	n/a
25	MM_RNASeq_2	female	80.6767	untreated	none	1	2.56579	1	2.56579	1				1264	2.73713e-05	9.3158	9.3158	1	1	471	1.01993e-05	2.75122	2.75122	0	1	0	1219	2.63968e-05	8.66508	8.66508	0	0	30	0			0	n/a	0	0	0
26	MM_RNASeq_67	male	50.3507	untreated	none	0	10.9868	1	11.4803	1				308	6.92659e-06	2.26729	2.26729	0	0	704	1.58322e-05	4.10733	4.10733	0	1	0	2392	5.37935e-05	16.983	16.983	1	1	80	1	40	1	1	1	0	0	0
27	MM_RNASeq_87	female	58.8575	relapsed/refractory	3x RAD; 2x HD-Mel; Len maintenance	0	37.9934	1	71.3816	0	ADAM8_high	ADAM9_low		3219.5	7.38724e-05	20.7099	20.7099	1	1	274	6.28701e-06	1.39671	1.39671	0	0	0	2337	5.36231e-05	14.497	14.497	1	1	0	0			1	0	0	1	0
28.1	MM_RNASeq_16	female	80.8712	relapsed/refractory	9x VCD; 4x Rd; 2x BBD	0	10.9868	1	24.4408	1				1322	3.46114e-05	5.50069	8.09264	1	1	387	1.01321e-05	1.27623	1.59385	0	0	0	1623	4.2492e-05	6.51329	7.04866	0	0	0	0	10	0	1	n/a	n/a	1	n/a
28.2	MM_RNASeq_27	female	80.8712	relapsed/refractory	9x VCD; 4x Rd; 2x BBD; 2x Pom/Elo	0	10.9868	1	24.4408	1	ADAM8_high			2348	6.10287e-05	10.6846				530	1.37756e-05	1.91147					1728	4.49138e-05	7.58402				0	0	5	0	1	n/a	n/a	1	n/a
29.1	MM_RNASeq_68	male	65.7973	relapsed/refractory	2x VRD-PACE; 2x HD-Mel; 2x VRD-PACE	0	48.0592	1	108.52	0				574	1.15343e-05	2.50968	2.09957	0	0	847	1.70201e-05	2.93509	2.81201	0	1	0	2397	4.81667e-05	10.1081	11.2744	0	1	30	0			0	0	0	0	0
29.2	MM_RNASeq_37	male	65.7973	relapsed/refractory	2x VRD-PACE; 2x HD-Mel; 2x VRD-PACE; PAT-SM6; 3x PAD-Rev > 3.HD-Mel > Rev maint	0	48.0592	1	108.52	0			ADAM15_high	367	7.57079e-06	1.68945				737	1.52035e-05	2.68893					2802	5.78021e-05	12.4407				40	1			0	0	0	0	0
30	MM_RNASeq_80	female	55.6356	untreated	none	0	27.0724	1	36.9408	0				452	8.97231e-06	1.5808	1.5808	0	0	766	1.52053e-05	2.12324	2.12324	0	0	0	1282	2.5448e-05	4.32437	4.32437	0	0	20	0			0	0	0	0	0
31	MM_RNASeq_28	female	76.3973	untreated	none	0	28.75	1	30.4605	0			ADAM15_low	1065	2.72795e-05	5.73752	5.73752	0	1	619	1.58554e-05	2.64299	2.64299	0	0	0	764	1.95695e-05	3.96976	3.96976	0	0	10	0	10	0	1	1	0	0	0
32	MM_RNASeq_59	female	50.8493	relapsed/refractory	3x VCD; IEV; 2x HD-Mel; Vel Konsol	0	93.125	1	125.559	1	ADAM8_low	ADAM9_high		176	4.39823e-06	0.922583	0.922583	0	0	1123	2.80637e-05	4.66556	4.66556	1	1	0	1414	3.53358e-05	7.14889	7.14889	0	0	20	0	10	0	0	1	n/a	1	n/a
33	MM_RNASeq_3	male	51.2521	relapsed/refractory	4x PAD; CAD; 1x HD-Mel; Thal; 3x PAD	0	15	1	25.5592	1	ADAM8_low	ADAM9_low		173	4.14684e-06	0.756037	0.756037	0	0	135	3.23598e-06	0.467586	0.467586	0	0	0	1337	3.20481e-05	5.63539	5.63539	0	0					0	1	1	0	0
34.1	MM_RNASeq_88	male	51.0603	relapsed/refractory	3x VRD > 2x HD-Mel	0	15	1	31.1513	1				962	2.18577e-05	4.6262	4.73986	0	1	977	2.21985e-05	3.7237	3.76383	0	1	0	1708	3.88077e-05	7.92197	14.4358	1	1	60	1			0	0	0	0	0
34.2	MM_RNASeq_45	male	51.0603	relapsed/refractory	3x VRD > 2x HD-Mel; 7x KRd	1	15	1	31.1513	1			ADAM15_high	810	1.88407e-05	4.85352				801	1.86313e-05	3.80396					3625	8.43179e-05	20.9496				50	1	20	0	0	0	0	0	0
35.1	MM_RNASeq_56	male	53.6795	untreated	none	0	32.1053	1	80.2632	0	ADAM8_low	ADAM9_low	ADAM15_low	148	2.87771e-06	0.547254	1.05897	0	0	104	2.02217e-06	0.304784	1.07576	0	0	0	526	1.02275e-05	1.8759	2.34141	0	0	20	0	20	0	0	0	0	0	0
35.2	MM_RNASeq_24	male	53.6795	relapsed/refractory	2x VRD-PACE > 2x HD-Mel > 2x VRD-PACE; 4x PomPAD > VCD > 3.HD-Mel; 7x PomP(A)D		32.1053	1	80.2632	0			ADAM15_low	333	7.76591e-06	1.57069				494	1.15206e-05	1.84674					617	1.43891e-05	2.80691				40	1			0	0	0	0	0
36	MM_RNASeq_14	male	49.5945	pretreated - 1st line	3x VRd	0	39.0789	1	39.0789	0		ADAM9_low	ADAM15_low	639	1.64253e-05	2.82456	2.82456	0	0	153	3.93282e-06	0.536009	0.536009	0	0	0	511	1.31351e-05	2.17855	2.17855	0	0	n.a.				0	0	0	0	0
37	MM_RNASeq_8	male	68.3616	relapsed/refractory	Dexa-Stoß, IEV, HD-Mel; 3x VCD; 2.HD-Mel; 42x Rd	0	30.0987	1	113.092	1	ADAM8_low	ADAM9_low		114	2.32624e-06	0.950591	0.950591	0	0	102	2.08137e-06	0.674094	0.674094	0	0	0	1288	2.62824e-05	10.3586	10.3586	0	1	90	1	20	0	n/a	n/a	n/a	n/a	n/a
38	MM_RNASeq_20	female	69.0082	relapsed/refractory	8x Rd; 5x VCD > HD-Mel; 9x VRD	0	9.96711	1	64.8355	0		ADAM9_low	ADAM15_low	488	1.3485e-05	2.67813	2.67813	0	0	78	2.1554e-06	0.339264	0.339264	0	0	0	679	1.8763e-05	3.594	3.594	0	0	20	0			1	0	0	1	0
39.1	MM_RNASeq_43	male	48.3671	relapsed/refractory	4x PAD > 1x HD-Mel; Radiatio mult; 4x TCED; Rd; VRd		19.0789	1	82.5658	1			ADAM15_high	344	8.58044e-06	3.30843	3.98925	0	1	725	1.80838e-05	5.52628	7.01802	1	1	0	2755	6.87184e-05	25.5553	24.281	1	1	n.a.				n/a	n/a	n/a	n/a	n/a
39.2	MM_RNASeq_50	male	48.3671	relapsed/refractory	4x PAD > 1x HD-Mel; Radiatio mult; 4x TCED; Rd; VRd; 2x DCEP; 2x Dara; Dara/Pom/Dex		19.0789	1	82.5658	1		ADAM9_high	ADAM15_high	575	1.24114e-05	4.67007				1322	2.85354e-05	8.50977					2937	6.33953e-05	23.0067				n.a.				n/a	n/a	n/a	n/a	n/a
40	MM_RNASeq_85	female	47.5041	relapsed/refractory	4x RAD; 2x HD-Mel; Len maintenance	0	49.0461	1	90.4934	0	ADAM8_high			1891	3.7342e-05	7.75261	7.75261	1	1	549	1.08412e-05	1.78386	1.78386	0	0	0	1992	3.93364e-05	7.87666	7.87666	0	0	80	1			n/a	n/a	n/a	n/a	n/a
41	MM_RNASeq_82	female	70.9178	untreated	none	0	36.0855	1	36.0855	0	ADAM8_low		ADAM15_low	110	2.44159e-06	0.47527	0.47527	0	0	367	8.14604e-06	1.25674	1.25674	0	0	0	708	1.5715e-05	2.95037	2.95037	0	0	90	1			n/a	n/a	n/a	n/a	n/a
42	MM_RNASeq_61	female	73.4658	untreated	none	0	9.01316	1	11.1513	1		ADAM9_high		1323	3.49675e-05	6.04041	6.04041	0	1	1488	3.93286e-05	5.38444	5.38444	1	1	0	1598	4.22359e-05	7.03687	7.03687	0	0	10	0	30	1	0	1	0	1	0
43.1	MM_RNASeq_17	male	70.6082	pretreated - 1st line	3x VCD > 1x HD-Mel	0	23.0592	1	52.0724	0	ADAM8_high	ADAM9_low	ADAM15_high	2476	6.30226e-05	22.2203	12.5857	1	1	198	5.03977e-06	1.4083	0.934444	0	0	0	2760	7.02514e-05	23.8893	12.9564	0	1	40	1			0	0	1	0	0
43.2	MM_RNASeq_30	male	70.6082	pretreated - 1st line	3x VCD > 2x HD-Mel	0	23.0592	1	52.0724	0		ADAM9_low	ADAM15_low	716	1.67872e-05	2.95103				141	3.30587e-06	0.460586					509	1.19339e-05	2.02337				n.a.				0	0	1	0	0
44	MM_RNASeq_39	male	57.2247	pretreated - 1st line	3x RAD > 2x HD-Mel > Len maintenance	0	28.0263	1	46.9737	0			ADAM15_low	736	2.01457e-05	3.40387	3.40387	0	1	516	1.41239e-05	1.89137	1.89137	0	0	0	570	1.5602e-05	2.54253	2.54253	0	0	n.a.				0	0	0	1	0
45	MM_RNASeq_92	female	69.3836	relapsed/refractory	CE; 2x HD-Mel; 1x AUY; 6x BPT; 7x Rd	0	33.0263	1	75.1316	0				362	9.27743e-06	2.83305	2.83305	0	0	890	2.28091e-05	5.52036	5.52036	1	1	0	1321	3.38549e-05	9.97114	9.97114	0	1	20	0	10	0	0	0	0	0	0
46	MM_RNASeq_25	male	67.5315	relapsed/refractory	3x VCD; 2x HD-Mel; Rd; 6x BBD; 4x PAD	1	47.0395	1	84.5724	1	ADAM8_high	ADAM9_high		4904	0.000131142	29.1006	29.1006	1	1	1219	3.25982e-05	5.73307	5.73307	1	1	0	2210	5.90993e-05	12.6485	12.6485	0	1	40	1			n/a	n/a	n/a	n/a	n/a
47	MM_RNASeq_57	male	54.6301	relapsed/refractory	IL-2; 4x ID; 2x HD-Mel; 10x Rd; 3xVel/Dex	0	80.1645	1	107.368	1	ADAM8_low	ADAM9_high		92	1.79362e-06	0.517027	0.517027	0	0	1032	2.01197e-05	4.5966	4.5966	1	1	0	1862	3.63013e-05	10.0926	10.0926	0	1	5	0	20	0	0	0	0	0	0
48.1	MM_RNASeq_35	female	51.3753	relapsed/refractory	3x RAD > 2x HD-Mel > Len	0	47.0724	1	77.6974	0			ADAM15_high	550	1.12766e-05	2.0701	1.86338	0	0	966	1.98058e-05	2.88163	3.1796	0	1	0	3554	7.28674e-05	12.9016	11.0183	0	1	20	0			0	1	0	1	0
48.2	MM_RNASeq_51	female	51.3753	relapsed/refractory	3x RAD > 2x HD-Mel > Len; 8x IxaTd > Ixa maintenance	0	47.0724	1	77.6974	0				350	8.03736e-06	1.65666				927	2.12875e-05	3.47758					2001	4.59508e-05	9.13501				n.a.				0	1	0	1	0
49.1	MM_RNASeq_32	female	67.6712	relapsed/refractory	2x HD-Mel; 18x KRd; MM BiTE	0	37.0395	1	111.086	1	ADAM8_low		ADAM15_high	153	2.87196e-06	0.626934	0.464257	0	0	405	7.60225e-06	1.31528	1.52359	0	0	0	2973	5.58061e-05	11.7496	12.1237	0	1	80	1	20	0	0	0	0	0	0
49.2	MM_RNASeq_40	female	67.6712	relapsed/refractory	2x HD-Mel; 18x KRd; MM BiTE; 6x IxaTd	0	37.0395	1	111.086	1	ADAM8_low		ADAM15_high	61	1.26703e-06	0.301579				442	9.18077e-06	1.73191					2621	5.44407e-05	12.4978				70	1	50	1	0	0	0	0	0
50	MM_RNASeq_58	female	68.5945	untreated	none	0	0.986842	1	0.986842	0	ADAM8_low		ADAM15_low	86	2.09878e-06	0.337863	0.337863	0	0	365	8.90761e-06	1.13649	1.13649	0	0	0	307	7.49216e-06	1.16326	1.16326	0	0	10	0	10	0	0	n/a	0	0	0
51	MM_RNASeq_83	male	78.5699	untreated	none	0	38.0921	1	38.0921	0	ADAM8_low		ADAM15_low	270	6.06629e-06	1.0022	1.0022	0	0	1002	2.25127e-05	2.94774	2.94774	0	1	0	752	1.68957e-05	2.69218	2.69218	0	0	0	0			0	0	0	0	0
