# Supplementary material for: Association of ADAM family members with proliferation signaling and disease progression in multiple myeloma
Source: Blood Cancer J. 2024 Sep 11;14(1):156. doi: 10.1038/s41408-024-01133-4 (PMC11390935; doi:10.1038/s41408-024-01133-4)
Supplement: Supplementary file 4 — Supplementary Table S4 [file 41408_2024_1133_MOESM4_ESM.xlsx]

## Sheet: siRNA knockdowns
Table S4.1: RNA sequencing quality check summary for siRNA knockdown experiments. "raw_reads" is the reads count from the raw data, four rows as a unit, with statistics of reads count for every sequencing. "raw bases" is the base number of the raw data ((number of raw reads) * (sequence length), converting unit to G). "clean reads" is reads count filtered from raw data. Statistics method is simil…
Sample	Description	library	raw_reads	raw_bases	clean_reads	clean_bases	error_rate	Q20	Q30	GC_pct
A8_J_scr	ADAM8 siRNA knockdown - JJN-3 scr	ERAS230034306-1r	54611072	8.19G	53948150	8.09G	0.03	97.16	92.57	50.92
A8_J_si	ADAM8 siRNA knockdown - JJN-3 si	ERAS230034307-1r	49088734	7.36G	48480742	7.27G	0.03	97.51	93.25	51.17
A8_M_scr	ADAM8 siRNA knockdown - MM.1S scr	ERAS230034302-1r	71733160	10.76G	71205146	10.68G	0.03	97.24	92.73	51.27
A8_M_si	ADAM8 siRNA knockdown - MM.1S si	ERAS230034303-1r	61491994	9.22G	60915054	9.14G	0.03	97.14	92.49	51.75
A8_K11_scr	ADAM8 siRNA knockdown - KMS-11 scr	ERAS230034308-1r	47253872	7.09G	46767718	7.02G	0.03	97.27	92.72	51.07
A8_K11_si	ADAM8 siRNA knockdown - KMS-11 si	ERAS230034309-1r	43321746	6.5G	42998776	6.45G	0.03	97.19	92.64	51.17
A8_L_scr	ADAM8 siRNA knockdown - L-363 scr	ERAS230034310-1r	41877434	6.28G	41538954	6.23G	0.03	97.32	92.86	51.37
A8_L_si	ADAM8 siRNA knockdown - L-363 si	ERAS230034311-1r	48182278	7.23G	47775072	7.17G	0.03	97.32	92.85	51.65
A8_A_scr	ADAM8 siRNA knockdown - AMO-1 scr	ERAS230034304-1r	53794196	8.07G	53352630	8.0G	0.03	97.19	92.58	51.53
A8_A_si	ADAM8 siRNA knockdown - AMO-1 si	ERAS230034305-1r	54027442	8.1G	53490138	8.02G	0.03	97.19	92.64	51.8
A9_KBM_scr	ADAM9 siRNA knockdown - KMS-12-BM scr	ERRA230058980-1a	48406140	7.26G	47647294	7.15G	0.03	97.9	94.3	50.21
A9_KBM_si	ADAM9 siRNA knockdown - KMS-12-BM si	ERRA230058981-1a	42813722	6.42G	42142170	6.32G	0.03	97.88	94.23	50.41
A9_M_scr	ADAM9 siRNA knockdown - MM.1S scr	ERRA230058982-1a	50365842	7.55G	49678146	7.45G	0.03	97.56	93.51	50.71
A9_M_si	ADAM9 siRNA knockdown - MM.1S si	ERRA230058983-1a	45586502	6.84G	44920200	6.74G	0.03	97.87	94.2	50.49
A9_A_scr	ADAM9 siRNA knockdown - AMO-1 scr	ERRA230058984-1a	42860820	6.43G	42124244	6.32G	0.03	97.84	94.18	50.71
A9_A_si	ADAM9 siRNA knockdown - AMO-1 si	ERRA230058985-1b	108774602	16.32G	106891942	16.03G	0.03	97.85	94.14	50.4
A9_J_scr	ADAM9 siRNA knockdown - JJN-3 scr	ERRA230058986-1a	41450746	6.22G	40835438	6.13G	0.03	97.77	93.99	49.84
A9_J_si	ADAM9 siRNA knockdown - JJN-3 si	ERRA230058987-1a	54057692	8.11G	53209922	7.98G	0.03	97.84	94.12	49.68
A9_K11_scr	ADAM9 siRNA knockdown - KMS-11 scr	ERRA230058988-1b	51710186	7.76G	50823766	7.62G	0.03	97.58	93.45	50.41
A9_K11_si	ADAM9 siRNA knockdown - KMS-11 si	ERRA230058989-1b	68271164	10.24G	67187900	10.08G	0.03	97.67	93.79	50.2
A9_L_scr	ADAM9 siRNA knockdown - L-363 scr	ERRA230058990-1a	57331172	8.6G	56436944	8.47G	0.03	97.88	94.24	50.56
A9_L_si	ADAM9 siRNA knockdown - L-363 si	ERRA230058991-1a	58464622	8.77G	57357160	8.6G	0.03	97.82	94.17	50.85
A9_U_scr	ADAM9 siRNA knockdown - U-266 scr	ERRA230058992-1a	44716162	6.71G	44019330	6.6G	0.02	97.92	94.35	50.6
A9_U_si	ADAM9 siRNA knockdown - U-266 si	ERRA230058993-1a	44027786	6.6G	43312700	6.5G	0.03	97.86	94.22	50.41
A15_J_scr	ADAM15 siRNA knockdown - JJN-3 scr	ERAS230034314-1r	47890718	7.18G	47155434	7.07G	0.03	97.31	92.8	46.44
A15_J_si	ADAM15 siRNA knockdown - JJN-3 si	ERAS230034315-1r	44919380	6.74G	44520952	6.68G	0.03	96.93	92.06	49.93
A15_M_scr	ADAM15 siRNA knockdown - MM.1S scr	ERAS230034312-1r	42985424	6.45G	42559868	6.38G	0.03	97.34	92.89	50.88
A15_M_si	ADAM15 siRNA knockdown - MM.1S si	ERAS230034313-1r	43651392	6.55G	43297030	6.49G	0.03	97.18	92.59	51.37
A15_K11_scr	ADAM15 siRNA knockdown - KMS-11 scr	ERAS230034316-1r	43191666	6.48G	42805678	6.42G	0.03	97.19	92.58	51.26
A15_K11_si	ADAM15 siRNA knockdown - KMS-11 si	ERAS230034317-1r	55965470	8.39G	55489208	8.32G	0.03	97.3	92.82	51.24
A15_KBM_scr	ADAM15 siRNA knockdown - KMS-12-BM scr	ERAS230034320-1r	46407950	6.96G	45936746	6.89G	0.03	97.28	92.76	48.35
A15_KBM_si	ADAM15 siRNA knockdown - KMS-12-BM si	ERAS230034321-1r	53103512	7.97G	52660724	7.9G	0.03	97.09	92.41	51.13
A15_L_scr	ADAM15 siRNA knockdown - L-363 scr	ERAS230034318-1r	39667658	5.95G	39213608	5.88G	0.03	97.4	93.02	51.49
A15_L_si	ADAM15 siRNA knockdown - L-363 si	ERAS230034319-1r	55920372	8.39G	55059100	8.26G	0.03	97.42	93.08	51.61

## Sheet: validation dataset
Table S4.2: Mapping statistics for RNA sequencing of primary samples from the validation dataset. Reference: GCF_000001405.25_GRCh37.p13. Mapper: STAR version=2.7.2b. Reads that map to multiple locations equally well (e.g. rRNA reads) are divided equally amongst all potential mapping locations. Counting: featureCounts v1.6.4.
								Absolute												Percentage
Internal sample ID	EGA identifier	Total reads	Aligned reads	Multimapped reads	Unique reads	Unmapped reads	Number of splices	C_region	V_segment	rRNA	pseudogene	C_region_pseudogene	J_segment	lncRNA	transcribed_pseudogene	intron protein coding	exon protein coding	without or other classification	unmapped	C_region	V_segment	rRNA	pseudogene	C_region_pseudogene	J_segment	lncRNA	transcribed_pseudogene	intron protein coding	exon protein coding	without or other classification	unmapped
1.1	MM_RNASeq_34	54476734	52181143	9328096	42853047	2295591	14264935	1.03585e+07	3.6437e+06	1.10665e+06	754677	153286	239217	476074	180805	1.85961e+06	3.00977e+07	3.31091e+06	2295591	19.01	6.69	2.03	1.39	0.28	0.44	0.87	0.33	3.41	55.25	6.08	4.21
1.2	MM_RNASeq_42	52253585	50044459	9158252	40886207	2209126	12282308	1.07482e+07	3.57574e+06	1.00203e+06	614310	159813	238831	502822	212438	2.48573e+06	2.69951e+07	3.50935e+06	2209126	20.57	6.84	1.92	1.18	0.31	0.46	0.96	0.41	4.76	51.66	6.72	4.23
2	MM_RNASeq_29	62130702	59853262	12686223	47167039	2277440	12395086	1.75614e+07	3.90685e+06	5.17458e+06	267591	4454.36	555779	455123	102547	1.01867e+06	2.34033e+07	7.40296e+06	2277440	28.27	6.29	8.33	0.43	0.01	0.89	0.73	0.17	1.64	37.67	11.92	3.67
3	MM_RNASeq_66	45732227	44916852	4891653	40025199	815375	12071414	4.7211e+06	2.54422e+06	1.46612e+06	545245	3673.35	289047	646518	191343	2.08729e+06	2.83433e+07	4.07897e+06	815375	10.32	5.56	3.21	1.19	0.01	0.63	1.41	0.42	4.56	61.98	8.92	1.78
4.1	MM_RNASeq_5	65008650	63315911	4833074	58482837	1692739	14684055	4.79196e+06	2.46531e+06	1.25597e+06	358537	5154.25	19686.4	928583	345025	4.58114e+06	4.38038e+07	4.7607e+06	1692739	7.37	3.79	1.93	0.55	0.01	0.03	1.43	0.53	7.05	67.38	7.32	2.6
4.2	MM_RNASeq_6	42392743	41701302	2407312	39293990	691441	9569380	1.63046e+06	716999	316673	298877	1890.22	5230.35	428762	173669	4.90858e+06	3.08528e+07	2.36738e+06	691441	3.85	1.69	0.75	0.71	0	0.01	1.01	0.41	11.58	72.78	5.58	1.63
5.1	MM_RNASeq_7	49576512	47978313	8512924	39465389	1598199	5990067	1.37563e+07	3.17732e+06	2.92311e+06	170141	1.08649e+06	186676	405110	147242	1.72643e+06	1.63729e+07	8.02657e+06	1598199	27.75	6.41	5.9	0.34	2.19	0.38	0.82	0.3	3.48	33.03	16.19	3.22
5.2	MM_RNASeq_15	53925372	51137297	7271852	43865445	2788075	8446860	2.10964e+07	7.94238e+06	1.6273e+06	121780	779109	304913	253867	97380.7	347184	1.34858e+07	5.0812e+06	2788075	39.12	14.73	3.02	0.23	1.44	0.57	0.47	0.18	0.64	25.01	9.42	5.17
5.3	MM_RNASeq_22	47370634	45104888	5401299	39703589	2265746	7871495	1.57345e+07	5.98331e+06	1.14279e+06	146649	557897	254295	307770	124257	808513	1.55262e+07	4.51876e+06	2265746	33.22	12.63	2.41	0.31	1.18	0.54	0.65	0.26	1.71	32.78	9.54	4.78
5.4	MM_RNASeq_48	51099519	48358090	6510129	41847961	2741429	7832477	1.90518e+07	7.27853e+06	1.37481e+06	117727	733228	278891	314528	106200	590867	1.35767e+07	4.93489e+06	2741429	37.28	14.24	2.69	0.23	1.43	0.55	0.62	0.21	1.16	26.57	9.66	5.36
6	MM_RNASeq_55	60928457	56850625	10998693	45851932	4077832	11316563	2.18141e+07	4.40951e+06	2.33356e+06	261577	150542	563528	379433	109525	865133	2.02789e+07	5.68474e+06	4077832	35.8	7.24	3.83	0.43	0.25	0.92	0.62	0.18	1.42	33.28	9.33	6.69
7.1	MM_RNASeq_12	57244919	55718175	5433395	50284780	1526744	16495574	1.33601e+07	3.87425e+06	887762	875492	4291.64	335883	378118	117683	704872	3.10412e+07	4.13844e+06	1526744	23.34	6.77	1.55	1.53	0.01	0.59	0.66	0.21	1.23	54.23	7.23	2.67
7.2	MM_RNASeq_36	50423418	49117481	5913937	43203544	1305937	13194632	1.1114e+07	3.04833e+06	1.75733e+06	643344	1653.03	267540	228182	95332.9	1.04719e+06	2.66812e+07	4.23335e+06	1305937	22.04	6.05	3.49	1.28	0	0.53	0.45	0.19	2.08	52.91	8.4	2.59
7.3	MM_RNASeq_47	44056585	42983169	5479987	37503182	1073416	10755793	8.85946e+06	2.3749e+06	1.89225e+06	404067	2837.84	219133	303941	121724	1.92333e+06	2.27978e+07	4.08372e+06	1073416	20.11	5.39	4.3	0.92	0.01	0.5	0.69	0.28	4.37	51.75	9.27	2.44
7.4	MM_RNASeq_49	40919581	39212088	5125903	34086185	1707493	9022937	1.24408e+07	2.98881e+06	830095	344187	151784	314439	196222	98366.2	788125	1.79972e+07	3.062e+06	1707493	30.4	7.3	2.03	0.84	0.37	0.77	0.48	0.24	1.93	43.98	7.48	4.17
8	MM_RNASeq_54	53374687	46752592	11445898	35306694	6622095	9786165	1.09942e+07	1.57117e+06	960016	396382	35635.7	20372.8	426482	134366	1.43866e+06	2.71106e+07	3.66475e+06	6622095	20.6	2.94	1.8	0.74	0.07	0.04	0.8	0.25	2.7	50.79	6.87	12.41
9	MM_RNASeq_13	50749700	50146647	6050136	44096511	603053	15596229	918382	178906	2.25526e+06	475205	35.26	47251.3	508977	132396	1.41069e+06	4.07488e+07	3.47072e+06	603053	1.81	0.35	4.44	0.94	0	0.09	1	0.26	2.78	80.29	6.84	1.19
10.1	MM_RNASeq_60	46770453	46148270	5810453	40337817	622183	11609030	1.08247e+07	3.88225e+06	1.15293e+06	481317	435817	831810	382435	140661	1.17983e+06	2.2491e+07	4.34555e+06	622183	23.14	8.3	2.47	1.03	0.93	1.78	0.82	0.3	2.52	48.09	9.29	1.33
10.2	MM_RNASeq_78	45764320	45110679	7903450	37207229	653641	11182633	9.97477e+06	3.69873e+06	2.54791e+06	436604	380739	738576	318505	103674	961321	2.12323e+07	4.7176e+06	653641	21.8	8.08	5.57	0.95	0.83	1.61	0.7	0.23	2.1	46.39	10.31	1.43
11	MM_RNASeq_52	46960951	45664495	3617679	42046816	1296456	15385237	6.98474e+06	2.00144e+06	99828.1	621611	42704.1	202934	455249	124893	438035	3.29277e+07	1.76541e+06	1296456	14.87	4.26	0.21	1.32	0.09	0.43	0.97	0.27	0.93	70.12	3.76	2.76
12.1	MM_RNASeq_23	43287485	41484251	11529675	29954576	1803234	7320683	1.86071e+07	4.40129e+06	1.61049e+06	139880	146070	396560	155272	70207	568095	1.19218e+07	3.46749e+06	1803234	42.98	10.17	3.72	0.32	0.34	0.92	0.36	0.16	1.31	27.54	8.01	4.17
12.2	MM_RNASeq_41	60569583	58485997	16566189	41919808	2083586	8945621	2.25579e+07	4.43104e+06	3.44272e+06	167683	167051	412701	318215	152035	2.0954e+06	1.79563e+07	6.78498e+06	2083586	37.24	7.32	5.68	0.28	0.28	0.68	0.53	0.25	3.46	29.65	11.2	3.44
13.1	MM_RNASeq_53	51020753	49738594	6878888	42859706	1282159	10499699	9.25852e+06	1.90405e+06	2.18444e+06	482182	72709.7	362171	441144	201906	3.03099e+06	2.65749e+07	5.22557e+06	1282159	18.15	3.73	4.28	0.95	0.14	0.71	0.86	0.4	5.94	52.09	10.24	2.51
13.2	MM_RNASeq_4	53069215	51487862	3700334	47787528	1581353	12641620	9.83164e+06	3.26831e+06	221736	424257	73191.4	479414	660035	196479	2.20619e+06	3.04343e+07	3.69235e+06	1581353	18.53	6.16	0.42	0.8	0.14	0.9	1.24	0.37	4.16	57.35	6.96	2.98
13.3	MM_RNASeq_18	46550105	44921283	6477825	38443458	1628822	10575786	1.19836e+07	3.14372e+06	2.0389e+06	372651	89412	547012	431588	76441.2	-680614	2.28318e+07	4.08672e+06	1628822	25.74	6.75	4.38	0.8	0.19	1.18	0.93	0.16	-1.46	49.05	8.78	3.5
13.4	MM_RNASeq_46	46345603	44687243	3973941	40713302	1658360	10547028	1.31203e+07	3.46191e+06	630412	291885	92742.4	612430	460274	113075	285901	2.2527e+07	3.09136e+06	1658360	28.31	7.47	1.36	0.63	0.2	1.32	0.99	0.24	0.62	48.61	6.67	3.58
14	MM_RNASeq_26	57683896	54329573	21473604	32855969	3354323	9829655	1.24778e+07	4.72382e+06	3.33158e+06	466105	97039.5	308334	587783	137438	1.12628e+06	2.5556e+07	5.51745e+06	3354323	21.63	8.19	5.78	0.81	0.17	0.53	1.02	0.24	1.95	44.3	9.56	5.82
15	MM_RNASeq_90	46704671	45917799	3543447	42374352	786872	13384006	2.15988e+06	1.15405e+06	245278	434246	2440.26	92515.2	735541	200982	2.29949e+06	3.61028e+07	2.49062e+06	786872	4.62	2.47	0.53	0.93	0.01	0.2	1.57	0.43	4.92	77.3	5.33	1.68
16	MM_RNASeq_81	55241114	49417668	12084255	37333413	5823446	13010063	1.28784e+07	960858	1.38249e+06	565781	138458	63723.9	333283	129549	1.04349e+06	2.8515e+07	3.40663e+06	5823446	23.31	1.74	2.5	1.02	0.25	0.12	0.6	0.23	1.89	51.62	6.17	10.54
17	MM_RNASeq_21	47539185	44595178	9937298	34657880	2944007	10443761	1.13526e+07	2.93636e+06	1.58521e+06	347497	497050	91432.6	375701	98645.1	967086	2.30503e+07	3.29338e+06	2944007	23.88	6.18	3.33	0.73	1.05	0.19	0.79	0.21	2.03	48.49	6.93	6.19
18	MM_RNASeq_38	50457949	49693247	4727368	44965879	764702	12883559	6.2167e+06	1.50289e+06	407112	400733	476959	179736	497555	228560	2.29654e+06	3.4547e+07	2.9395e+06	764702	12.32	2.98	0.81	0.79	0.95	0.36	0.99	0.45	4.55	68.47	5.83	1.52
19	MM_RNASeq_69	54891208	54041130	14104157	39936973	850078	10415084	1.20305e+07	5.37145e+06	2.0624e+06	412684	196229	763319	495253	136069	1.90715e+06	2.64702e+07	4.19589e+06	850078	21.92	9.79	3.76	0.75	0.36	1.39	0.9	0.25	3.47	48.22	7.64	1.55
20.1	MM_RNASeq_19	45269758	44180442	4992425	39188017	1089316	13749617	5.32992e+06	1.43327e+06	1.11739e+06	545149	43108.3	164172	550617	143117	1.15985e+06	3.07649e+07	2.92895e+06	1089316	11.77	3.17	2.47	1.2	0.1	0.36	1.22	0.32	2.56	67.96	6.47	2.41
20.2	MM_RNASeq_31	55823254	54941701	5661961	49279740	881553	18455291	3.14638e+06	1.08663e+06	1.4194e+06	837769	20398.4	115181	771018	193064	1.4046e+06	4.23876e+07	3.55965e+06	881553	5.64	1.95	2.54	1.5	0.04	0.21	1.38	0.35	2.52	75.93	6.38	1.58
21	MM_RNASeq_33	61567141	57597307	11413146	46184161	3969834	10007515	2.63348e+07	6.42899e+06	1.98684e+06	184085	553085	964949	225344	119842	642477	1.47877e+07	5.36921e+06	3969834	42.77	10.44	3.23	0.3	0.9	1.57	0.37	0.19	1.04	24.02	8.72	6.45
22	MM_RNASeq_70	48808064	46124976	8152877	37972099	2683088	9587247	1.47466e+07	1.85752e+06	1.20674e+06	400169	30466	177672	511584	137321	2.51607e+06	2.14607e+07	3.08017e+06	2683088	30.21	3.81	2.47	0.82	0.06	0.36	1.05	0.28	5.16	43.97	6.31	5.5
23	MM_RNASeq_93	63455771	62086461	7138752	54947709	1369310	13734861	1.67286e+07	5.31936e+06	1.22161e+06	219295	618523	849250	691234	259690	3.60823e+06	2.65444e+07	6.02629e+06	1369310	26.36	8.38	1.93	0.35	0.97	1.34	1.09	0.41	5.69	41.83	9.5	2.16
24	MM_RNASeq_44	51674986	50704944	6623949	44080995	970042	13549509	4.20157e+06	1.19844e+06	1.61882e+06	372063	64490.4	183696	869716	252264	2.98964e+06	3.49773e+07	3.97696e+06	970042	8.13	2.32	3.13	0.72	0.12	0.36	1.68	0.49	5.79	67.69	7.7	1.88
25	MM_RNASeq_2	53652741	52058950	10356194	41702756	1593791	13636479	6.58663e+06	2.05137e+06	2.12173e+06	489993	434798	210189	592669	188141	2.13e+06	3.33888e+07	3.86466e+06	1593791	12.28	3.82	3.95	0.91	0.81	0.39	1.1	0.35	3.97	62.23	7.2	2.97
26	MM_RNASeq_67	51227191	49767460	7583181	42184279	1459731	13864462	7.22419e+06	2.63211e+06	778975	554767	276693	163986	661911	222579	2.47783e+06	3.1867e+07	2.90745e+06	1459731	14.1	5.14	1.52	1.08	0.54	0.32	1.29	0.43	4.84	62.21	5.68	2.85
27	MM_RNASeq_87	49327424	48514468	8045201	40469267	812956	9198995	4.49103e+06	786679	1.72322e+06	461718	257765	184362	252439	123172	1.07838e+06	3.52361e+07	3.91965e+06	812956	9.1	1.59	3.49	0.94	0.52	0.37	0.51	0.25	2.19	71.43	7.95	1.65
28.1	MM_RNASeq_16	44768091	43805070	10032918	33772152	963021	9908111	9.18758e+06	4.5165e+06	2.46865e+06	356087	11398	855802	329854	88808.5	527775	2.03324e+07	5.13028e+06	963021	20.52	10.09	5.51	0.8	0.03	1.91	0.74	0.2	1.18	45.42	11.46	2.15
28.2	MM_RNASeq_27	44186089	43139716	7592608	35547108	1046373	10486838	8.83992e+06	4.16779e+06	1.15118e+06	294540	25726.1	769796	370763	112189	1.04601e+06	2.26867e+07	3.6751e+06	1046373	20.01	9.43	2.61	0.67	0.06	1.74	0.84	0.25	2.37	51.34	8.32	2.37
29.1	MM_RNASeq_68	58287381	55124114	10993882	44130232	3163267	10692447	2.11358e+07	6.98394e+06	1.02948e+06	208164	172864	15003	436413	161135	1.80258e+06	1.95783e+07	3.60049e+06	3163267	36.26	11.98	1.77	0.36	0.3	0.03	0.75	0.28	3.09	33.59	6.18	5.43
29.2	MM_RNASeq_37	58197658	55435352	12443777	42991575	2762306	9840894	1.88937e+07	6.08019e+06	1.71235e+06	254642	151936	24437.9	476987	151802	2.21189e+06	2.06831e+07	4.79428e+06	2762306	32.46	10.45	2.94	0.44	0.26	0.04	0.82	0.26	3.8	35.54	8.24	4.75
30	MM_RNASeq_80	61539000	54645724	16200225	38445499	6893276	12266522	2.26819e+07	4.17554e+06	2.10434e+06	417619	738865	853592	345277	93223.7	613182	1.8799e+07	3.82326e+06	6893276	36.86	6.79	3.42	0.68	1.2	1.39	0.56	0.15	1	30.55	6.21	11.2
31	MM_RNASeq_28	46715764	43219284	4922979	38296305	3496480	8288724	1.74367e+07	3.64211e+06	1.24568e+06	122666	7724.7	448899	342464	73147.2	860472	1.56867e+07	3.35269e+06	3496480	37.33	7.8	2.67	0.26	0.02	0.96	0.73	0.16	1.84	33.58	7.18	7.48
32	MM_RNASeq_59	45704568	43990824	7533773	36457051	1713744	9163699	1.51986e+07	3.84909e+06	666119	153436	629655	590828	462684	122165	952446	1.8272e+07	3.09375e+06	1713744	33.25	8.42	1.46	0.34	1.38	1.29	1.01	0.27	2.08	39.98	6.77	3.75
33	MM_RNASeq_3	47528335	46010488	11575133	34435355	1517847	7414069	1.99311e+07	3.66867e+06	2.03901e+06	166229	58783.7	707529	184111	60833.3	869364	1.48203e+07	3.50454e+06	1517847	41.94	7.72	4.29	0.35	0.12	1.49	0.39	0.13	1.83	31.18	7.37	3.19
34.1	MM_RNASeq_88	49147939	48667867	4293973	44373894	480072	13779115	6.11662e+06	3.23621e+06	1.30083e+06	521997	5359.76	727644	590963	151749	869319	3.13089e+07	3.8383e+06	480072	12.45	6.58	2.65	1.06	0.01	1.48	1.2	0.31	1.77	63.7	7.81	0.98
34.2	MM_RNASeq_45	50648804	50116668	5535099	44581569	532136	13191268	4.38481e+06	2.03773e+06	1.73282e+06	649547	4097.66	488739	648825	213047	2.61134e+06	3.27657e+07	4.57999e+06	532136	8.66	4.02	3.42	1.28	0.01	0.96	1.28	0.42	5.16	64.69	9.04	1.05
35.1	MM_RNASeq_56	59909994	58208620	8469399	49739221	1701374	12440917	1.80233e+07	7.00547e+06	1.72422e+06	353021	785065	838420	463409	179655	1.74946e+06	2.19879e+07	5.0987e+06	1701374	30.08	11.69	2.88	0.59	1.31	1.4	0.77	0.3	2.92	36.7	8.51	2.84
35.2	MM_RNASeq_24	49314210	47884422	5931844	41952578	1429788	11402034	1.25578e+07	5.28505e+06	1.15586e+06	289299	488532	623117	364417	138695	1.15345e+06	2.19159e+07	3.9123e+06	1429788	25.46	10.72	2.34	0.59	0.99	1.26	0.74	0.28	2.34	44.44	7.93	2.9
36	MM_RNASeq_14	45090806	41955916	8005480	33950436	3134890	8109997	1.89599e+07	5.00335e+06	853966	161757	221359	612891	187730	173708	55399.5	1.26446e+07	3.08127e+06	3134890	42.05	11.1	1.89	0.36	0.49	1.36	0.42	0.39	0.12	28.04	6.83	6.95
37	MM_RNASeq_8	55545323	54856566	6736821	48119745	688757	15786900	4.97502e+06	2.01023e+06	976848	704727	221174	102858	808877	264163	2.43588e+06	3.88757e+07	3.48106e+06	688757	8.96	3.62	1.76	1.27	0.4	0.19	1.46	0.48	4.39	69.99	6.27	1.24
38	MM_RNASeq_20	42609405	40339856	7689493	32650363	2269549	7732943	1.3668e+07	3.32193e+06	838211	206279	571402	424474	270774	66545.2	643201	1.67884e+07	3.54057e+06	2269549	32.08	7.8	1.97	0.48	1.34	1	0.64	0.16	1.51	39.4	8.31	5.33
39.1	MM_RNASeq_43	48587166	47355255	5801485	41553770	1231911	11800982	3.3468e+06	1.44399e+06	1.035e+06	405592	1547.38	20393.3	557774	235048	2.95613e+06	3.29824e+07	4.37064e+06	1231911	6.89	2.97	2.13	0.83	0	0.04	1.15	0.48	6.08	67.88	9	2.54
39.2	MM_RNASeq_50	54114834	52634811	6355421	46279390	1480023	14737523	4.06522e+06	1.71076e+06	1.19748e+06	552178	599.68	24890.9	664676	226741	2.08327e+06	3.78202e+07	4.28879e+06	1480023	7.51	3.16	2.21	1.02	0	0.05	1.23	0.42	3.85	69.89	7.93	2.73
40	MM_RNASeq_85	57256235	54689576	7621047	47068529	2566659	12666097	1.58132e+07	4.60709e+06	557207	458739	119618	545423	337009	171386	991870	2.79607e+07	3.12727e+06	2566659	27.62	8.05	0.97	0.8	0.21	0.95	0.59	0.3	1.73	48.83	5.46	4.48
41	MM_RNASeq_82	51913128	49732041	8064342	41667699	2181087	10730718	1.76797e+07	5.86441e+06	1.85878e+06	246072	143673	652449	421233	120805	608098	1.8023e+07	4.11386e+06	2181087	34.06	11.3	3.58	0.47	0.28	1.26	0.81	0.23	1.17	34.72	7.92	4.2
42	MM_RNASeq_61	43279284	41795018	4414831	37380187	1484266	9171691	1.30105e+07	4.55681e+06	400140	141940	633.76	914124	386466	108876	1.14258e+06	1.81971e+07	2.93578e+06	1484266	30.06	10.53	0.92	0.33	0	2.11	0.89	0.25	2.64	42.05	6.78	3.43
43.1	MM_RNASeq_17	45899277	44963565	8691464	36272101	935712	11248484	5.12661e+06	1.50283e+06	2.82615e+06	467267	34775.3	193308	391688	129282	1.27433e+06	2.85651e+07	4.45225e+06	935712	11.17	3.27	6.16	1.02	0.08	0.42	0.85	0.28	2.78	62.23	9.7	2.04
43.2	MM_RNASeq_30	49340748	47410570	11439623	35970947	1930178	9140212	1.99562e+07	5.28635e+06	1.75703e+06	202737	134060	679326	346878	73131	423528	1.41835e+07	4.36788e+06	1930178	40.45	10.71	3.56	0.41	0.27	1.38	0.7	0.15	0.86	28.75	8.85	3.91
44	MM_RNASeq_39	43350221	40583618	9123591	31460027	2766603	7191111	1.59104e+07	3.7037e+06	534304	129851	141602	722705	284896	93077	1.72457e+06	1.49685e+07	2.37001e+06	2766603	36.7	8.54	1.23	0.3	0.33	1.67	0.66	0.21	3.98	34.53	5.47	6.38
45	MM_RNASeq_92	47173344	46065630	5707870	40357760	1107714	11519316	7.82709e+06	2.43718e+06	1.05599e+06	263454	9559.69	287614	612094	230372	3.49002e+06	2.6207e+07	3.64529e+06	1107714	16.59	5.17	2.24	0.56	0.02	0.61	1.3	0.49	7.4	55.55	7.73	2.35
46	MM_RNASeq_25	42638132	42092822	9745858	32346964	545310	8921194	6.8567e+06	2.99991e+06	1.16263e+06	349718	141791	308265	439332	146428	1.6231e+06	2.4946e+07	3.11898e+06	545310	16.08	7.04	2.73	0.82	0.33	0.72	1.03	0.34	3.81	58.51	7.32	1.28
47	MM_RNASeq_57	56805060	54158717	5075295	49083422	2646343	16647523	1.2497e+07	2.72789e+06	178349	584617	104608	394567	426093	158188	-59245.4	3.41556e+07	2.99113e+06	2646343	22	4.8	0.31	1.03	0.18	0.69	0.75	0.28	-0.1	60.13	5.27	4.66
48.1	MM_RNASeq_35	59931621	56323446	9608119	46715327	3608175	10877282	1.70046e+07	5.43075e+06	1.49852e+06	206179	1660.82	772818	425652	160177	1.56617e+06	2.32305e+07	6.02646e+06	3608175	28.37	9.06	2.5	0.34	0	1.29	0.71	0.27	2.61	38.76	10.06	6.02
48.2	MM_RNASeq_51	54219865	51583318	8258696	43324622	2636547	9677977	1.34827e+07	3.9456e+06	1.4667e+06	184260	1580.17	582601	513110	186392	2.40438e+06	2.31352e+07	5.68087e+06	2636547	24.87	7.28	2.71	0.34	0	1.07	0.95	0.34	4.43	42.67	10.48	4.86
49.1	MM_RNASeq_32	61362421	58739970	15789284	42950686	2622451	13643882	1.707e+07	4.44597e+06	1.9658e+06	608022	182750	296052	449340	309774	1.29544e+06	2.78417e+07	4.27513e+06	2622451	27.82	7.25	3.2	0.99	0.3	0.48	0.73	0.5	2.11	45.37	6.97	4.27
49.2	MM_RNASeq_40	56867410	54404749	12391621	42013128	2462661	12692987	1.41299e+07	3.89875e+06	1.3065e+06	485754	140049	225454	583786	375274	2.55262e+06	2.69011e+07	3.80557e+06	2462661	24.85	6.86	2.3	0.85	0.25	0.4	1.03	0.66	4.49	47.3	6.69	4.33
50	MM_RNASeq_58	47483612	45629948	9263317	36366631	1853664	9574854	1.62715e+07	5.28995e+06	631176	328374	557731	880053	287531	93405.6	995021	1.65809e+07	3.71431e+06	1853664	34.27	11.14	1.33	0.69	1.17	1.85	0.61	0.2	2.1	34.92	7.82	3.9
51	MM_RNASeq_83	52315964	49853584	8471031	41382553	2462380	9495879	1.4918e+07	7.12222e+06	1.65661e+06	252951	4637.23	634537	376355	74177.2	450375	1.94346e+07	4.92914e+06	2462380	28.52	13.61	3.17	0.48	0.01	1.21	0.72	0.14	0.86	37.15	9.42	4.71
