# Supplementary material for: Association of ADAM family members with proliferation signaling and disease progression in multiple myeloma
Source: Blood Cancer J. 2024 Sep 11;14(1):156. doi: 10.1038/s41408-024-01133-4 (PMC11390935; doi:10.1038/s41408-024-01133-4)
Supplement: Supplementary file 5 — Supplementary Table S7 [file 41408_2024_1133_MOESM5_ESM.xlsx]

## Sheet: Legend
Table S7: Analysis of differentially expressed genes (DEG) was performed using DESeq2 in R. Gene symbols for the MMRF analyses were obtained using the https://www.biotools.fr/human/ensembl_symbol_converter.
(1) List of DEG between ADAM8_high vs. ADAM8_low MMRF samples. Positive log 2 fold change signifies upregulation in ADAM8_high samples.
(2) List of DEG between ADAM8_high vs. ADAM8_low samples from the validation cohort. Positive log 2 fold change signifies upregulation in ADAM8_high samples.
(3) List of DEG between ADAM8 siRNA vs. scrRNA-transfected HMCL. Negative log 2 fold change signifies downregulation by ADAM8 siRNA knockdown.
(4) List of DEG between ADAM9_high vs. ADAM9_low MMRF samples. Positive log 2 fold change signifies upregulation in ADAM9_high samples.
(5) List of DEG between ADAM9_high vs. ADAM9_low samples from the validation cohort. Positive log 2 fold change signifies upregulation in ADAM9_high samples.
(6) List of DEG between ADAM9 siRNA vs. scrRNA-transfected HMCL. Negative log 2 fold change signifies downregulation by ADAM9 siRNA knockdown.
(7) List of DEG between ADAM15_high vs. ADAM15_low MMRF samples. Positive log 2 fold change signifies upregulation in ADAM15_high samples.
(8) List of DEG between ADAM15_high vs. ADAM15_low samples from the validation cohort. Positive log 2 fold change signifies upregulation in ADAM15_high samples.
(9) List of DEG between ADAM15 siRNA vs. scrRNA-transfected HMCL. Negative log 2 fold change signifies downregulation by ADAM15 siRNA knockdown.

## Sheet: 1_ADAM8_high_vs_low_MMRF
Gene ID	Gene Symbol	baseMean	log2FoldChange	lfcSE	stat	pvalue	padj
ENSG00000151651	ADAM8	3456.3	5.774	0.101387	56.9501	0	0
ENSG00000077238	IL4R	894.804	6.05344	0.2736	22.1252	1.81e-108	3.38e-104
ENSG00000000938	FGR	1482.29	6.25005	0.301978	20.697	3.69e-95	4.59e-91
ENSG00000128383	APOBEC3A	522.606	5.61072	0.273938	20.4817	3.13e-93	2.93e-89
ENSG00000171777	RASGRP4	528.316	5.94231	0.298682	19.8951	4.48e-88	3.35e-84
ENSG00000118513	MYB	362.619	4.24458	0.213775	19.8554	9.9e-88	6.17e-84
ENSG00000169896	ITGAM	1055.01	5.9943	0.309248	19.3835	1.06e-83	5.68e-80
ENSG00000018280	SLC11A1	944.013	5.97522	0.308882	19.3447	2.26e-83	1.06e-79
ENSG00000143546	S100A8	8801.71	6.72219	0.349387	19.24	1.71e-82	7.12e-79
ENSG00000183484	GPR132	277.886	6.48995	0.337677	19.2194	2.55e-82	9.52e-79
ENSG00000092964	DPYSL2	530.418	5.31454	0.277285	19.1664	7.07e-82	2.4e-78
ENSG00000100985	MMP9	2174.58	7.23576	0.377751	19.1549	8.82e-82	2.75e-78
ENSG00000012223	LTF	3590	6.69899	0.352631	18.9972	1.8e-80	5.18e-77
ENSG00000163220	S100A9	13272.8	6.46257	0.340722	18.9673	3.18e-80	8.48e-77
ENSG00000227507	LTB	916.647	6.39193	0.340874	18.7516	1.88e-78	4.68e-75
ENSG00000118113	MMP8	1565.74	7.6303	0.408511	18.6783	7.43e-78	1.74e-74
ENSG00000123689	G0S2	2453.89	5.99087	0.322228	18.592	3.73e-77	8.2e-74
ENSG00000163993	S100P	343.752	6.64767	0.359091	18.5125	1.64e-76	3.4e-73
ENSG00000158710	TAGLN2	11696.7	3.00139	0.162344	18.4879	2.58e-76	5.09e-73
ENSG00000103569	AQP9	682.421	6.89603	0.374395	18.4191	9.23e-76	1.73e-72
ENSG00000148346	LCN2	1192.09	7.42791	0.40335	18.4156	9.86e-76	1.75e-72
ENSG00000126353	CCR7	209.428	7.78613	0.423097	18.4027	1.25e-75	2.12e-72
ENSG00000163221	S100A12	1838.29	6.96356	0.379454	18.3515	3.21e-75	5.22e-72
ENSG00000186529	CYP4F3	489.007	6.94809	0.382392	18.1701	8.91e-74	1.39e-70
ENSG00000186431	FCAR	374.824	6.92713	0.382769	18.0974	3.34e-73	4.99e-70
ENSG00000068831	RASGRP2	399.484	4.46171	0.247047	18.0602	6.56e-73	9.44e-70
ENSG00000119535	CSF3R	2343.4	5.63925	0.313	18.0168	1.44e-72	1.99e-69
ENSG00000103187	COTL1	2546.61	5.04515	0.281596	17.9163	8.8e-72	1.18e-68
ENSG00000182885	ADGRG3	355.052	6.83025	0.38178	17.8905	1.4e-71	1.74e-68
ENSG00000110427	KIAA1549L	629.662	8.13886	0.454928	17.8904	1.4e-71	1.74e-68
ENSG00000008516	MMP25	426.802	5.37931	0.300949	17.8745	1.86e-71	2.25e-68
ENSG00000262246	CORO7	1233.28	2.30775	0.129829	17.7753	1.1e-70	1.28e-67
ENSG00000165071	TMEM71	210.934	5.83348	0.328411	17.7627	1.37e-70	1.56e-67
ENSG00000028137	TNFRSF1B	1102.14	4.77453	0.268884	17.7569	1.53e-70	1.68e-67
ENSG00000117115	PADI2	268.282	6.45322	0.364895	17.6851	5.46e-70	5.83e-67
ENSG00000124731	TREM1	342.516	5.96169	0.337955	17.6405	1.2e-69	1.25e-66
ENSG00000166523	CLEC4E	284.991	6.77008	0.38457	17.6043	2.28e-69	2.31e-66
ENSG00000104951	IL4I1	87.4872	3.44119	0.19666	17.4982	1.48e-68	1.45e-65
ENSG00000101425	BPI	403.688	7.20971	0.412786	17.466	2.6e-68	2.49e-65
ENSG00000118785	SPP1	2172.65	7.94287	0.455952	17.4204	5.77e-68	5.4e-65
ENSG00000085265	FCN1	1695.2	5.94047	0.341452	17.3977	8.59e-68	7.83e-65
ENSG00000172243	CLEC7A	1665.21	5.36694	0.309477	17.342	2.27e-67	2.02e-64
ENSG00000248596	AC139491.2	639.483	8.5092	0.491141	17.3254	3.03e-67	2.63e-64
ENSG00000126262	FFAR2	223.775	6.6926	0.386597	17.3116	3.85e-67	3.27e-64
ENSG00000196924	FLNA	21641.6	3.42456	0.198871	17.22	1.88e-66	1.56e-63
ENSG00000125810	CD93	312.33	5.91867	0.344144	17.1983	2.74e-66	2.22e-63
ENSG00000096006	CRISP3	413.943	6.83069	0.39959	17.0943	1.64e-65	1.3e-62
ENSG00000204936	CD177	607.004	7.08716	0.416785	17.0044	7.62e-65	5.94e-62
ENSG00000157551	KCNJ15	154.526	6.17915	0.364918	16.933	2.57e-64	1.96e-61
ENSG00000162747	FCGR3B	790.377	5.82231	0.343959	16.9273	2.83e-64	2.11e-61
ENSG00000187116	LILRA5	216.859	5.77344	0.342432	16.8601	8.84e-64	6.48e-61
ENSG00000072110	ACTN1	621.082	4.60085	0.272987	16.8537	9.85e-64	7.08e-61
ENSG00000115607	IL18RAP	313.906	6.2539	0.371405	16.8385	1.27e-63	8.99e-61
ENSG00000163563	MNDA	928.161	5.73436	0.340796	16.8264	1.56e-63	1.08e-60
ENSG00000172322	CLEC12A	216.794	6.03367	0.359873	16.7661	4.32e-63	2.94e-60
ENSG00000197405	C5AR1	977.899	5.43001	0.324193	16.7493	5.73e-63	3.82e-60
ENSG00000133246	PRAM1	198.416	5.44852	0.325723	16.7275	8.27e-63	5.42e-60
ENSG00000100599	RIN3	435.29	4.62771	0.277019	16.7054	1.2e-62	7.72e-60
ENSG00000268734	AC245128.3	191.288	7.06146	0.423001	16.6937	1.46e-62	9.22e-60
ENSG00000008438	PGLYRP1	534.882	5.28977	0.317141	16.6795	1.85e-62	1.15e-59
ENSG00000151948	GLT1D1	234.875	5.89133	0.356492	16.5258	2.39e-61	1.47e-58
ENSG00000026103	FAS	673.027	3.92999	0.237864	16.522	2.55e-61	1.54e-58
ENSG00000137462	TLR2	541.655	5.36836	0.327332	16.4004	1.9e-60	1.13e-57
ENSG00000160255	ITGB2	1734.99	4.52656	0.276232	16.3868	2.38e-60	1.39e-57
ENSG00000104856	RELB	2270.07	2.34736	0.143536	16.3538	4.09e-60	2.35e-57
ENSG00000227039	ITGB2-AS1	120.463	5.26576	0.323731	16.2659	1.72e-59	9.76e-57
ENSG00000152495	CAMK4	153.637	4.07651	0.252035	16.1744	7.64e-59	4.26e-56
ENSG00000180871	CXCR2	306.886	5.7665	0.356539	16.1735	7.75e-59	4.26e-56
ENSG00000213085	CFAP45	96.7565	3.98033	0.24653	16.1454	1.22e-58	6.62e-56
ENSG00000007237	GAS7	889.327	5.35007	0.331711	16.1287	1.6e-58	8.56e-56
ENSG00000235568	NFAM1	386.608	4.8137	0.298527	16.1248	1.71e-58	8.99e-56
ENSG00000181409	AATK	95.1672	6.06321	0.37635	16.1105	2.15e-58	1.12e-55
ENSG00000134198	TSPAN2	202.856	5.06043	0.31416	16.1078	2.25e-58	1.15e-55
ENSG00000160593	JAML	662.943	5.18618	0.322505	16.0809	3.47e-58	1.75e-55
ENSG00000110047	EHD1	6238.76	3.78476	0.235924	16.0423	6.47e-58	3.23e-55
ENSG00000140678	ITGAX	727.602	4.99236	0.311315	16.0364	7.12e-58	3.5e-55
ENSG00000077984	CST7	213.156	5.31756	0.332559	15.9898	1.5e-57	7.3e-55
ENSG00000269404	SPIB	97.9701	5.54144	0.346951	15.9718	2.01e-57	9.63e-55
ENSG00000198734	F5	186.04	5.44039	0.341019	15.9533	2.7e-57	1.28e-54
ENSG00000166527	CLEC4D	148.071	7.05025	0.442117	15.9466	3.01e-57	1.41e-54
ENSG00000257017	HP	149.494	6.0948	0.383121	15.9083	5.55e-57	2.56e-54
ENSG00000184730	APOBR	388.323	4.52908	0.284821	15.9015	6.19e-57	2.82e-54
ENSG00000198223	CSF2RA	98.3253	5.88704	0.370746	15.8789	8.87e-57	4e-54
ENSG00000229314	ORM1	69.0336	6.31591	0.398251	15.8591	1.22e-56	5.41e-54
ENSG00000175489	LRRC25	325.83	4.77439	0.301284	15.8468	1.48e-56	6.51e-54
ENSG00000121316	PLBD1	1063.29	5.30518	0.334826	15.8446	1.53e-56	6.66e-54
ENSG00000171051	FPR1	1267.26	5.72193	0.361762	15.8168	2.38e-56	1.02e-53
ENSG00000133048	CHI3L1	178.564	6.08266	0.387925	15.68	2.07e-55	8.81e-53
ENSG00000115590	IL1R2	416.379	7.85647	0.501127	15.6776	2.15e-55	9.04e-53
ENSG00000108639	SYNGR2	11284.2	1.72356	0.110368	15.6165	5.62e-55	2.31e-52
ENSG00000171049	FPR2	160.732	5.82992	0.373307	15.617	5.58e-55	2.31e-52
ENSG00000169429	CXCL8	2839.36	5.51748	0.354294	15.5732	1.11e-54	4.5e-52
ENSG00000196843	ARID5A	7334.93	2.4343	0.156425	15.5621	1.32e-54	5.29e-52
ENSG00000103196	CRISPLD2	145.768	5.68062	0.365455	15.5439	1.75e-54	6.96e-52
ENSG00000163421	PROK2	120.726	6.02084	0.38839	15.502	3.36e-54	1.31e-51
ENSG00000163464	CXCR1	200.788	6.185	0.398978	15.5021	3.36e-54	1.31e-51
ENSG00000139626	ITGB7	59693	3.94504	0.254869	15.4787	4.83e-54	1.86e-51
ENSG00000258315	C17orf49	64.6869	1.83589	0.118618	15.4773	4.93e-54	1.88e-51
ENSG00000088992	TESC	137.335	4.20831	0.272264	15.4567	6.8e-54	2.57e-51
ENSG00000160883	HK3	728.554	4.74504	0.307222	15.445	8.16e-54	3.05e-51
ENSG00000109743	BST1	126.505	5.22004	0.338117	15.4385	9.01e-54	3.34e-51
ENSG00000142405	NLRP12	118.734	5.91472	0.383164	15.4365	9.3e-54	3.41e-51
ENSG00000118520	ARG1	551.717	4.54094	0.294633	15.4122	1.36e-53	4.92e-51
ENSG00000158825	CDA	306.944	5.93026	0.38529	15.3917	1.86e-53	6.69e-51
ENSG00000182809	CRIP2	137.791	3.88962	0.252923	15.3787	2.27e-53	8.1e-51
ENSG00000137801	THBS1	679.299	4.99077	0.324813	15.3651	2.81e-53	9.9e-51
ENSG00000121552	CSTA	131.37	5.43805	0.354001	15.3617	2.96e-53	1.03e-50
ENSG00000090382	LYZ	2666.37	4.93955	0.321732	15.353	3.38e-53	1.17e-50
ENSG00000197249	SERPINA1	918.26	4.81992	0.31409	15.3457	3.78e-53	1.3e-50
ENSG00000162551	ALPL	252.213	5.56139	0.362566	15.339	4.2e-53	1.43e-50
ENSG00000077150	NFKB2	8005.95	2.14118	0.139732	15.3235	5.33e-53	1.79e-50
ENSG00000179855	GIPC3	217.911	7.78954	0.508722	15.312	6.36e-53	2.12e-50
ENSG00000170956	CEACAM3	94.2483	6.45116	0.422006	15.2869	9.35e-53	3.09e-50
ENSG00000142347	MYO1F	1406.22	4.71069	0.308184	15.2853	9.58e-53	3.14e-50
ENSG00000145685	LHFPL2	436.752	3.3509	0.219727	15.2503	1.64e-52	5.33e-50
ENSG00000173597	SULT1B1	92.3036	6.29201	0.412756	15.2439	1.81e-52	5.82e-50
ENSG00000123405	NFE2	157.974	5.14718	0.337733	15.2404	1.91e-52	6.1e-50
ENSG00000169385	RNASE2	966.776	6.43139	0.422226	15.2321	2.16e-52	6.86e-50
ENSG00000176597	B3GNT5	138.555	3.72152	0.245536	15.1568	6.84e-52	2.15e-49
ENSG00000244482	LILRA6	189.047	4.77027	0.314748	15.1558	6.93e-52	2.16e-49
ENSG00000180549	FUT7	56.1409	6.54221	0.43245	15.1283	1.05e-51	3.26e-49
ENSG00000151726	ACSL1	2512.61	3.81913	0.25318	15.0847	2.04e-51	6.26e-49
ENSG00000124469	CEACAM8	156.074	6.61709	0.43886	15.0779	2.26e-51	6.88e-49
ENSG00000225720	AL031846.1	16.6161	6.03297	0.40061	15.0594	2.99e-51	9.02e-49
ENSG00000106789	CORO2A	117.886	3.83701	0.255383	15.0245	5.07e-51	1.52e-48
ENSG00000105643	ARRDC2	315.794	3.83517	0.255788	14.9936	8.09e-51	2.4e-48
ENSG00000121053	EPX	1003.63	5.45915	0.366131	14.9104	2.82e-50	8.31e-48
ENSG00000167434	CA4	83.3561	7.00143	0.46977	14.9039	3.11e-50	9.07e-48
ENSG00000156575	PRG3	824.199	7.01327	0.471127	14.8862	4.05e-50	1.17e-47
ENSG00000164047	CAMP	449.488	5.99976	0.404033	14.8497	6.99e-50	2.01e-47
ENSG00000102837	OLFM4	351.397	6.78374	0.45723	14.8366	8.5e-50	2.42e-47
ENSG00000197747	S100A10	3303.77	3.08837	0.20852	14.8109	1.25e-49	3.53e-47
ENSG00000172232	AZU1	388.774	4.80035	0.324236	14.8051	1.36e-49	3.82e-47
ENSG00000204165	CXorf65	83.7818	2.25634	0.152837	14.7631	2.54e-49	7.07e-47
ENSG00000184014	DENND5A	585.669	3.81276	0.258708	14.7377	3.69e-49	1.02e-46
ENSG00000100345	MYH9	18094.8	1.39662	0.0949788	14.7045	6.03e-49	1.66e-46
ENSG00000120318	ARAP3	88.1789	4.82741	0.328489	14.6958	6.86e-49	1.87e-46
ENSG00000103313	MEFV	121.202	4.51207	0.308325	14.6341	1.7e-48	4.61e-46
ENSG00000134827	TCN1	136.974	6.98022	0.478097	14.6	2.81e-48	7.55e-46
ENSG00000234389	AC007278.1	78.8197	7.03788	0.482825	14.5764	3.97e-48	1.06e-45
ENSG00000034053	APBA2	219.652	5.46444	0.375051	14.5699	4.37e-48	1.16e-45
ENSG00000146674	IGFBP3	245.028	5.71259	0.392527	14.5534	5.56e-48	1.46e-45
ENSG00000221869	CEBPD	425.65	4.089	0.282029	14.4985	1.24e-47	3.24e-45
ENSG00000169554	ZEB2	425.292	4.09003	0.282825	14.4613	2.13e-47	5.52e-45
ENSG00000093134	VNN3	106.178	6.02115	0.416905	14.4425	2.8e-47	7.21e-45
ENSG00000132718	SYT11	42.5145	3.55353	0.247129	14.3792	6.99e-47	1.79e-44
ENSG00000147459	DOCK5	328.079	4.34688	0.303409	14.3268	1.49e-46	3.79e-44
ENSG00000146416	AIG1	4157.2	-1.43851	0.100607	-14.2984	2.24e-46	5.66e-44
ENSG00000179750	APOBEC3B	448.48	2.74781	0.192347	14.2857	2.69e-46	6.74e-44
ENSG00000127954	STEAP4	98.4323	5.04139	0.353109	14.2771	3.04e-46	7.57e-44
ENSG00000163661	PTX3	120.056	5.57138	0.390461	14.2687	3.43e-46	8.48e-44
ENSG00000183019	MCEMP1	90.549	6.16904	0.432579	14.2611	3.83e-46	9.41e-44
ENSG00000131669	NINJ1	2123.75	3.052	0.214698	14.2153	7.36e-46	1.79e-43
ENSG00000213373	LINC00671	37.9118	6.91683	0.486574	14.2154	7.36e-46	1.79e-43
ENSG00000145491	ROPN1L	29.4096	5.51232	0.387925	14.2097	7.97e-46	1.92e-43
ENSG00000174837	ADGRE1	145.455	4.18194	0.294894	14.1812	1.2e-45	2.87e-43
ENSG00000118257	NRP2	592.826	5.2379	0.369396	14.1796	1.22e-45	2.92e-43
ENSG00000147119	CHST7	403.624	2.22194	0.156787	14.1717	1.37e-45	3.25e-43
ENSG00000166828	SCNN1G	58.6463	7.11685	0.50231	14.1682	1.44e-45	3.39e-43
ENSG00000105205	CLC	953.519	5.68039	0.401426	14.1505	1.85e-45	4.33e-43
ENSG00000168140	VASN	102.237	2.62555	0.185645	14.1429	2.07e-45	4.8e-43
ENSG00000139572	GPR84	36.4211	5.52435	0.390807	14.1357	2.29e-45	5.28e-43
ENSG00000105352	CEACAM4	68.6448	5.87544	0.419642	14.0011	1.54e-44	3.52e-42
ENSG00000140090	SLC24A4	45.9786	4.94509	0.353731	13.9798	2.07e-44	4.72e-42
ENSG00000196878	LAMB3	123.014	3.52906	0.252793	13.9603	2.72e-44	6.13e-42
ENSG00000169397	RNASE3	641.32	6.29511	0.450919	13.9606	2.71e-44	6.13e-42
ENSG00000197561	ELANE	375.723	5.96991	0.427697	13.9583	2.8e-44	6.27e-42
ENSG00000101916	TLR8	99.0815	4.36565	0.312923	13.9512	3.09e-44	6.89e-42
ENSG00000175793	SFN	132.231	3.20812	0.230112	13.9416	3.54e-44	7.83e-42
ENSG00000104918	RETN	75.1277	6.41944	0.460833	13.9301	4.16e-44	9.15e-42
ENSG00000140368	PSTPIP1	359.907	3.62847	0.260683	13.9191	4.85e-44	1.06e-41
ENSG00000131355	ADGRE3	64.9562	6.01954	0.432862	13.9064	5.79e-44	1.26e-41
ENSG00000073910	FRY	268.194	3.86806	0.278687	13.8796	8.42e-44	1.82e-41
ENSG00000171860	C3AR1	227.009	3.97689	0.286852	13.8639	1.05e-43	2.25e-41
ENSG00000175294	CATSPER1	28.1305	4.2127	0.303984	13.8583	1.13e-43	2.42e-41
ENSG00000157557	ETS2	351.025	4.37923	0.316075	13.855	1.19e-43	2.52e-41
ENSG00000148600	CDHR1	83.8048	5.2762	0.380907	13.8517	1.24e-43	2.61e-41
ENSG00000102010	BMX	57.5611	6.73175	0.485984	13.8518	1.24e-43	2.61e-41
ENSG00000186407	CD300E	201.184	4.94107	0.358024	13.8009	2.52e-43	5.25e-41
ENSG00000178726	THBD	110.116	5.6669	0.410948	13.7898	2.94e-43	6.1e-41
ENSG00000029153	ARNTL2	228.064	3.72213	0.270079	13.7817	3.29e-43	6.79e-41
ENSG00000170866		120.033	5.19509	0.378173	13.7373	6.07e-43	1.25e-40
ENSG00000148053	NTRK2	1665.48	6.087	0.443554	13.7232	7.37e-43	1.51e-40
ENSG00000143466		570.174	1.97408	0.143913	13.7172	8.01e-43	1.63e-40
ENSG00000162711	NLRP3	211.073	4.70449	0.343511	13.6953	1.08e-42	2.19e-40
ENSG00000159840	ZYX	1400.61	3.20424	0.234026	13.6918	1.14e-42	2.28e-40
ENSG00000226091	LINC00937	49.8339	3.40371	0.248875	13.6764	1.4e-42	2.81e-40
ENSG00000143869	GDF7	51.1061	5.61868	0.410919	13.6734	1.46e-42	2.91e-40
ENSG00000090376	IRAK3	549.305	4.13002	0.302178	13.6675	1.59e-42	3.14e-40
ENSG00000176170	SPHK1	249.152	3.82316	0.281099	13.6007	3.96e-42	7.8e-40
ENSG00000005381	MPO	603.956	4.99152	0.367104	13.597	4.17e-42	8.16e-40
ENSG00000234883	MIR155HG	2249.67	4.37704	0.322423	13.5754	5.6e-42	1.09e-39
ENSG00000147883	CDKN2B	284.189	2.59254	0.191031	13.5713	5.93e-42	1.15e-39
ENSG00000123610	TNFAIP6	67.0902	6.5099	0.479709	13.5705	5.99e-42	1.15e-39
ENSG00000128594	LRRC4	130.177	3.65866	0.269815	13.5599	6.93e-42	1.33e-39
ENSG00000135636	DYSF	538.935	4.18126	0.308394	13.5582	7.09e-42	1.35e-39
ENSG00000255197	AC090559.1	57.882	3.85198	0.284125	13.5574	7.17e-42	1.36e-39
ENSG00000239839	DEFA3	451.703	5.85911	0.433686	13.51	1.36e-41	2.58e-39
ENSG00000159339	PADI4	979.664	5.2295	0.387187	13.5064	1.43e-41	2.69e-39
ENSG00000124882	EREG	363.313	5.36642	0.397396	13.504	1.48e-41	2.77e-39
ENSG00000122359	ANXA11	5890.94	1.58633	0.117495	13.5013	1.54e-41	2.86e-39
ENSG00000131042	LILRB2	448.643	3.95806	0.293624	13.48	2.05e-41	3.79e-39
ENSG00000111252	SH2B3	1553.3	1.54153	0.114387	13.4764	2.15e-41	3.97e-39
ENSG00000115956	PLEK	6717.67	2.68613	0.19964	13.4548	2.88e-41	5.28e-39
ENSG00000137404	NRM	472.4	1.24523	0.0925534	13.4542	2.91e-41	5.3e-39
ENSG00000126822	PLEKHG3	80.4557	4.52526	0.336399	13.4521	2.99e-41	5.43e-39
ENSG00000100504	PYGL	859.141	4.07759	0.303294	13.4443	3.32e-41	5.99e-39
ENSG00000135083	CCNJL	33.3763	5.56839	0.414185	13.4442	3.33e-41	5.99e-39
ENSG00000116514	RNF19B	1091.98	1.8765	0.139642	13.4379	3.63e-41	6.49e-39
ENSG00000106003	LFNG	53.5251	4.111	0.307197	13.3823	7.68e-41	1.37e-38
ENSG00000167552	TUBA1A	1347.45	3.47968	0.260226	13.3718	8.84e-41	1.57e-38
ENSG00000131981	LGALS3	2538.83	2.127	0.159103	13.3687	9.22e-41	1.63e-38
ENSG00000154319	FAM167A	19.0323	5.04945	0.37919	13.3164	1.86e-40	3.26e-38
ENSG00000132205	EMILIN2	128.422	3.49893	0.262764	13.3159	1.87e-40	3.27e-38
ENSG00000158286	RNF207	1149.27	3.07435	0.230915	13.3138	1.93e-40	3.35e-38
ENSG00000197993	KEL	44.3755	4.13038	0.31102	13.2801	3.02e-40	5.23e-38
ENSG00000105374	NKG7	142.663	3.77245	0.285247	13.2252	6.27e-40	1.08e-37
ENSG00000170909	OSCAR	129.748	4.00931	0.303161	13.225	6.29e-40	1.08e-37
ENSG00000157227	MMP14	209.486	2.91324	0.220552	13.2089	7.8e-40	1.33e-37
ENSG00000103811	CTSH	1386.46	3.34335	0.253244	13.2021	8.53e-40	1.45e-37
ENSG00000152766	ANKRD22	40.6502	6.44543	0.489081	13.1787	1.16e-39	1.97e-37
ENSG00000163386		2115.3	1.85332	0.141008	13.1434	1.86e-39	3.12e-37
ENSG00000167604	NFKBID	518.499	2.29217	0.1744	13.1432	1.86e-39	3.12e-37
ENSG00000204577	LILRB3	82.9632	3.79547	0.288839	13.1405	1.93e-39	3.22e-37
ENSG00000124942	AHNAK	112175	2.99493	0.22826	13.1207	2.51e-39	4.16e-37
ENSG00000189068	VSTM1	44.8187	6.03667	0.460101	13.1203	2.52e-39	4.17e-37
ENSG00000127507	ADGRE2	155.227	3.57076	0.272265	13.115	2.7e-39	4.45e-37
ENSG00000124491	F13A1	234.782	3.94272	0.301171	13.0913	3.69e-39	6.06e-37
ENSG00000134028	ADAMDEC1	36.5091	5.89074	0.451161	13.0568	5.81e-39	9.48e-37
ENSG00000101421	CHMP4B	5872.17	1.41079	0.108123	13.048	6.53e-39	1.06e-36
ENSG00000166889	PATL1	2643.14	0.955891	0.0733503	13.0319	8.06e-39	1.3e-36
ENSG00000162734	PEA15	4080.79	1.71235	0.131474	13.0242	8.91e-39	1.44e-36
ENSG00000010327	STAB1	324.493	3.60918	0.277322	13.0144	1.01e-38	1.63e-36
ENSG00000224397	SMIM25	70.5078	4.81643	0.370319	13.0062	1.13e-38	1.8e-36
ENSG00000149516	MS4A3	76.8068	5.73888	0.442627	12.9655	1.92e-38	3.05e-36
ENSG00000166825	ANPEP	584.393	4.0079	0.309653	12.9432	2.57e-38	4.07e-36
ENSG00000228278	ORM2	20.3231	3.05905	0.236406	12.9398	2.68e-38	4.23e-36
ENSG00000100600	LGMN	4286.97	2.93717	0.227053	12.9361	2.82e-38	4.42e-36
ENSG00000039068	CDH1	733.666	6.02706	0.466026	12.9329	2.94e-38	4.59e-36
ENSG00000129355	CDKN2D	644.862	2.601	0.201523	12.9067	4.13e-38	6.43e-36
ENSG00000224940	PRRT4	20.7396	4.90459	0.380369	12.8943	4.85e-38	7.52e-36
ENSG00000260078	AC007342.3	32.601	5.45312	0.423544	12.875	6.23e-38	9.62e-36
ENSG00000128805	ARHGAP22	31.9468	4.16695	0.323689	12.8733	6.36e-38	9.75e-36
ENSG00000092067	CEBPE	45.0603	6.979	0.542123	12.8735	6.35e-38	9.75e-36
ENSG00000152229	PSTPIP2	227.297	3.67564	0.285799	12.8609	7.47e-38	1.14e-35
ENSG00000178882	RFLNA	111.974	4.73283	0.368862	12.8309	1.1e-37	1.67e-35
ENSG00000196588	MKL1	1382.82	1.10296	0.08604	12.8191	1.28e-37	1.93e-35
ENSG00000170837	GPR27	42.8385	4.68535	0.365496	12.8191	1.28e-37	1.93e-35
ENSG00000141668	CBLN2	121.071	6.46597	0.504936	12.8055	1.53e-37	2.29e-35
ENSG00000152661	GJA1	93.0088	5.74053	0.448492	12.7996	1.65e-37	2.46e-35
ENSG00000173868	PHOSPHO1	50.2095	4.11459	0.321935	12.7808	2.1e-37	3.12e-35
ENSG00000196415	PRTN3	227.347	5.63621	0.442504	12.7371	3.68e-37	5.46e-35
ENSG00000254415	SIGLEC14	102.435	4.71073	0.370253	12.723	4.41e-37	6.51e-35
ENSG00000207939		18.964	5.88854	0.463338	12.709	5.27e-37	7.76e-35
ENSG00000034152	MAP2K3	3217.5	1.87184	0.147426	12.6968	6.16e-37	9.03e-35
ENSG00000261438	AL157394.1	14.6073	4.39079	0.346125	12.6856	7.11e-37	1.04e-34
ENSG00000020633	RUNX3	3269.48	1.51475	0.119467	12.6792	7.71e-37	1.12e-34
ENSG00000260583	AP000223.1	26.446	3.21916	0.25434	12.6569	1.02e-36	1.48e-34
ENSG00000130940	CASZ1	54.8613	3.47382	0.274549	12.6528	1.08e-36	1.56e-34
ENSG00000211660	IGLV2-23	15747.3	5.41737	0.42883	12.6329	1.39e-36	2e-34
ENSG00000182557	SPNS3	29.3951	5.04404	0.400196	12.6039	2.01e-36	2.88e-34
ENSG00000142197	DOPEY2	750.304	2.10891	0.167371	12.6002	2.11e-36	3e-34
ENSG00000169245	CXCL10	134.768	4.05062	0.321712	12.5908	2.37e-36	3.37e-34
ENSG00000101463	SYNDIG1	164.642	6.61347	0.525568	12.5835	2.6e-36	3.69e-34
ENSG00000166147	FBN1	1137.32	2.85478	0.227298	12.5597	3.52e-36	4.96e-34
ENSG00000257335	MGAM	554.055	4.06822	0.323917	12.5594	3.53e-36	4.96e-34
ENSG00000114115	RBP1	203.914	4.54531	0.362197	12.5493	4.01e-36	5.62e-34
ENSG00000100450	GZMH	120.438	4.39858	0.350741	12.5408	4.46e-36	6.23e-34
ENSG00000153310	FAM49B	3559.22	1.26911	0.101429	12.5123	6.4e-36	8.89e-34
ENSG00000133742	CA1	450.624	4.35465	0.348063	12.5111	6.49e-36	8.99e-34
ENSG00000159164	SV2A	63.731	3.15601	0.252469	12.5005	7.41e-36	1.02e-33
ENSG00000110203	FOLR3	73.3431	6.53095	0.522559	12.498	7.65e-36	1.05e-33
ENSG00000182759	MAFA	133.329	5.6013	0.44847	12.4898	8.49e-36	1.16e-33
ENSG00000154646	TMPRSS15	133.059	4.66101	0.373219	12.4886	8.61e-36	1.17e-33
ENSG00000258227	CLEC5A	37.5192	5.25625	0.420975	12.4859	8.91e-36	1.21e-33
ENSG00000180672		68.5669	5.15589	0.413384	12.4724	1.06e-35	1.43e-33
ENSG00000168234	TTC39C	36.0451	3.91317	0.313844	12.4685	1.11e-35	1.5e-33
ENSG00000160013	PTGIR	11.2562	4.14005	0.332112	12.4658	1.15e-35	1.54e-33
ENSG00000196358	NTNG2	201.451	3.47374	0.278739	12.4624	1.2e-35	1.6e-33
ENSG00000101336	HCK	637.469	3.80985	0.30575	12.4607	1.22e-35	1.63e-33
ENSG00000174945	AMZ1	23.7795	2.94223	0.236912	12.419	2.06e-35	2.74e-33
ENSG00000099985	OSM	212.358	2.97941	0.240149	12.4065	2.41e-35	3.19e-33
ENSG00000178209	PLEC	19378.9	1.72969	0.139436	12.4049	2.46e-35	3.25e-33
ENSG00000125970	RALY	8024.92	0.997064	0.0804122	12.3994	2.63e-35	3.46e-33
ENSG00000177105	RHOG	1870.56	1.46162	0.117929	12.3941	2.81e-35	3.69e-33
ENSG00000108518	PFN1	9159.57	1.16574	0.0940861	12.3901	2.96e-35	3.86e-33
ENSG00000163739	CXCL1	94.038	5.15648	0.416573	12.3783	3.42e-35	4.46e-33
ENSG00000272269	AL138724.1	184.678	1.09713	0.088871	12.3452	5.17e-35	6.71e-33
ENSG00000269620		13.8295	3.46969	0.281204	12.3387	5.61e-35	7.25e-33
ENSG00000133317	LGALS12	28.9306	5.78255	0.468767	12.3357	5.82e-35	7.5e-33
ENSG00000106546	AHR	980.093	3.54922	0.287816	12.3315	6.13e-35	7.87e-33
ENSG00000136490	LIMD2	3320.72	1.85019	0.150104	12.326	6.56e-35	8.4e-33
ENSG00000130429	ARPC1B	2607.56	1.29717	0.105268	12.3226	6.85e-35	8.74e-33
ENSG00000175857	GAPT	66.9026	4.42138	0.359482	12.2993	9.13e-35	1.16e-32
ENSG00000140932	CMTM2	54.3001	3.94071	0.320758	12.2856	1.08e-34	1.37e-32
ENSG00000170379	TCAF2	416.145	1.88741	0.153799	12.2719	1.28e-34	1.62e-32
ENSG00000185947	ZNF267	752.802	1.56782	0.127771	12.2706	1.3e-34	1.64e-32
ENSG00000074590	NUAK1	1040.19	5.5843	0.455316	12.2647	1.4e-34	1.76e-32
ENSG00000204020	LIPN	19.1893	6.18667	0.505258	12.2446	1.8e-34	2.25e-32
ENSG00000136167	LCP1	10338.3	3.33498	0.272398	12.243	1.83e-34	2.28e-32
ENSG00000004399	PLXND1	725.909	3.51444	0.287129	12.2399	1.9e-34	2.36e-32
ENSG00000140511	HAPLN3	279.008	3.79484	0.31004	12.2398	1.9e-34	2.36e-32
ENSG00000185433	LINC00158	50.0903	4.65137	0.380316	12.2303	2.14e-34	2.64e-32
ENSG00000100448	CTSG	178.015	5.09448	0.416653	12.2272	2.23e-34	2.74e-32
ENSG00000156535	CD109	520.829	3.77972	0.309342	12.2186	2.47e-34	3.03e-32
ENSG00000135363	LMO2	93.8714	3.70613	0.303513	12.2108	2.72e-34	3.33e-32
ENSG00000150048	CLEC1A	14.2039	4.85944	0.398297	12.2005	3.09e-34	3.76e-32
ENSG00000164821	DEFA4	105.284	4.92114	0.403592	12.1933	3.37e-34	4.09e-32
ENSG00000119922	IFIT2	503.455	3.33841	0.274387	12.1668	4.67e-34	5.65e-32
ENSG00000138678	GPAT3	103.81	4.06237	0.334017	12.1622	4.94e-34	5.96e-32
ENSG00000112303	VNN2	805.363	4.26206	0.35067	12.1541	5.46e-34	6.56e-32
ENSG00000115523	GNLY	82.205	3.50009	0.288554	12.1298	7.35e-34	8.8e-32
ENSG00000134531	EMP1	560.62	4.16344	0.343777	12.1109	9.25e-34	1.1e-31
ENSG00000178860	MSC	30.0176	5.40059	0.446178	12.1041	1e-33	1.2e-31
ENSG00000115594	IL1R1	151.325	4.56747	0.377415	12.102	1.03e-33	1.22e-31
ENSG00000188848	BEND4	51.8878	4.99388	0.412857	12.0959	1.11e-33	1.31e-31
ENSG00000065618	COL17A1	35.1698	3.47892	0.287849	12.0859	1.25e-33	1.48e-31
ENSG00000138772	ANXA3	788.935	4.68843	0.388102	12.0804	1.34e-33	1.58e-31
ENSG00000025708	TYMP	2998.7	2.15901	0.179018	12.0603	1.71e-33	2.01e-31
ENSG00000196668	LINC00173	167.623	2.58547	0.214409	12.0586	1.75e-33	2.04e-31
ENSG00000134508	CABLES1	866.095	2.86261	0.237427	12.0568	1.79e-33	2.08e-31
ENSG00000106714	CNTNAP3	36.6692	5.40691	0.449063	12.0404	2.18e-33	2.53e-31
ENSG00000161013	MGAT4B	2074.03	0.933401	0.0775654	12.0337	2.36e-33	2.73e-31
ENSG00000158715	SLC45A3	58.5562	2.61824	0.217687	12.0275	2.55e-33	2.93e-31
ENSG00000196208	GREB1	1000.32	3.80442	0.316301	12.0278	2.54e-33	2.93e-31
ENSG00000122861	PLAU	25.6104	5.53923	0.460749	12.0222	2.72e-33	3.11e-31
ENSG00000072864	NDE1	531.451	0.86478	0.071991	12.0123	3.06e-33	3.5e-31
ENSG00000159231	CBR3	14.5389	5.31268	0.4435	11.979	4.58e-33	5.22e-31
ENSG00000167641	PPP1R14A	73.5841	5.39807	0.450745	11.9759	4.75e-33	5.4e-31
ENSG00000087085	ACHE	199.93	4.38729	0.366937	11.9565	6e-33	6.8e-31
ENSG00000076604	TRAF4	1603.59	2.03944	0.170577	11.9561	6.03e-33	6.81e-31
ENSG00000007350	TKTL1	18.5868	4.03369	0.337397	11.9553	6.09e-33	6.86e-31
ENSG00000169508	GPR183	82.9146	3.78798	0.316894	11.9534	6.23e-33	6.99e-31
ENSG00000131759	RARA	1734.9	1.60881	0.134735	11.9406	7.27e-33	8.14e-31
ENSG00000272016		662.107	4.32699	0.362534	11.9354	7.74e-33	8.64e-31
ENSG00000114541	FRMD4B	444.811	3.6452	0.305434	11.9345	7.82e-33	8.7e-31
ENSG00000175229	GAL3ST3	24.6792	5.70869	0.478772	11.9236	8.92e-33	9.89e-31
ENSG00000059804	SLC2A3	1319.59	4.23566	0.355257	11.9228	9e-33	9.96e-31
ENSG00000179869	ABCA13	115.47	4.99445	0.419153	11.9156	9.82e-33	1.08e-30
ENSG00000169403	PTAFR	335.385	3.18993	0.267783	11.9124	1.02e-32	1.12e-30
ENSG00000204482	LST1	299.462	3.61507	0.303591	11.9077	1.08e-32	1.18e-30
ENSG00000106948	AKNA	3900.02	1.71495	0.144192	11.8935	1.28e-32	1.4e-30
ENSG00000074706	IPCEF1	67.9242	3.97094	0.334531	11.8702	1.69e-32	1.84e-30
ENSG00000157554	ERG	29.7226	5.364	0.451942	11.8688	1.72e-32	1.87e-30
ENSG00000117016	RIMS3	215.792	2.8582	0.240841	11.8676	1.74e-32	1.89e-30
ENSG00000116701	NCF2	1917.45	2.67566	0.225661	11.857	1.98e-32	2.14e-30
ENSG00000164236	ANKRD33B	144.947	4.49843	0.379796	11.8443	2.3e-32	2.48e-30
ENSG00000168884	TNIP2	1453.74	1.42887	0.120693	11.8389	2.46e-32	2.64e-30
ENSG00000152942	RAD17	4762.53	-0.801627	0.0678809	-11.8093	3.49e-32	3.74e-30
ENSG00000060558	GNA15	56.4392	3.54368	0.300332	11.7992	3.94e-32	4.21e-30
ENSG00000124191	TOX2	243.217	4.6319	0.393021	11.7854	4.64e-32	4.95e-30
ENSG00000242550	SERPINB10	31.6422	5.45669	0.463091	11.7832	4.77e-32	5.06e-30
ENSG00000103126	AXIN1	1305.17	0.658723	0.0559246	11.7788	5.02e-32	5.3e-30
ENSG00000168329	CX3CR1	230.577	3.74118	0.317616	11.7789	5.01e-32	5.3e-30
ENSG00000043462	LCP2	1462.93	3.18684	0.270837	11.7666	5.8e-32	6.11e-30
ENSG00000163554	SPTA1	169.291	4.02106	0.341819	11.7637	6e-32	6.31e-30
ENSG00000186652	PRG2	20.4429	5.7636	0.490008	11.7623	6.11e-32	6.4e-30
ENSG00000071967	CYBRD1	395.404	3.28414	0.280002	11.729	9.05e-32	9.45e-30
ENSG00000226944	AL031847.1	22.6088	2.96662	0.252974	11.727	9.27e-32	9.65e-30
ENSG00000229021	AL450992.1	12.0078	2.45456	0.209428	11.7203	1e-31	1.04e-29
ENSG00000141506	PIK3R5	1058.48	3.92115	0.334579	11.7197	1.01e-31	1.05e-29
ENSG00000168685	IL7R	64.2923	4.08915	0.349065	11.7146	1.07e-31	1.11e-29
ENSG00000196209	SIRPB2	93.1138	4.18658	0.357917	11.6971	1.32e-31	1.36e-29
ENSG00000218809	AL391903.1	12.4725	6.06603	0.518703	11.6946	1.36e-31	1.39e-29
ENSG00000140931	CMTM3	152.462	2.63721	0.225553	11.6922	1.4e-31	1.43e-29
ENSG00000141279	NPEPPS	3068.77	0.682351	0.0585368	11.6568	2.12e-31	2.16e-29
ENSG00000123908	AGO2	1635.33	1.62124	0.139268	11.6411	2.55e-31	2.59e-29
ENSG00000102218	RP2	632.671	1.27833	0.109837	11.6384	2.63e-31	2.67e-29
ENSG00000116771	AGMAT	293.671	2.74189	0.236035	11.6165	3.4e-31	3.44e-29
ENSG00000255587	RAB44	72.759	2.93154	0.252372	11.6159	3.42e-31	3.46e-29
ENSG00000272078	AL139423.1	10.7257	3.90751	0.336491	11.6125	3.56e-31	3.59e-29
ENSG00000102034	ELF4	837.534	2.32924	0.20076	11.6021	4.02e-31	4.04e-29
ENSG00000125735	TNFSF14	13.8257	4.86836	0.419617	11.6019	4.03e-31	4.04e-29
ENSG00000137285	TUBB2B	212.904	4.46431	0.385102	11.5925	4.5e-31	4.48e-29
ENSG00000172116	CD8B	36.0767	4.73501	0.408453	11.5926	4.5e-31	4.48e-29
ENSG00000248166		14.157	5.36583	0.462889	11.5921	4.52e-31	4.5e-29
ENSG00000251196	AC106760.1	121.04	4.17608	0.360293	11.5908	4.59e-31	4.55e-29
ENSG00000159202	UBE2Z	4123.62	0.706889	0.0610021	11.5879	4.74e-31	4.69e-29
ENSG00000170458	CD14	469.695	3.3028	0.285535	11.5671	6.05e-31	5.97e-29
ENSG00000081059	TCF7	132.485	2.66839	0.231016	11.5507	7.33e-31	7.21e-29
ENSG00000158869	FCER1G	538.431	3.4731	0.301049	11.5366	8.62e-31	8.46e-29
ENSG00000154065	ANKRD29	28.6452	4.28911	0.371967	11.5309	9.22e-31	9.02e-29
ENSG00000126759	CFP	509.086	2.7797	0.241118	11.5284	9.49e-31	9.26e-29
ENSG00000130584	ZBTB46	217.857	1.84185	0.15986	11.5216	1.03e-30	9.99e-29
ENSG00000236525	AC007278.2	28.333	6.26433	0.543761	11.5204	1.04e-30	1.01e-28
ENSG00000137474	MYO7A	268.064	3.53317	0.30674	11.5185	1.07e-30	1.03e-28
ENSG00000160789	LMNA	27157.8	2.51866	0.219043	11.4985	1.34e-30	1.3e-28
ENSG00000101265	RASSF2	2960.24	2.23525	0.194506	11.4919	1.45e-30	1.4e-28
ENSG00000178789	CD300LB	36.5433	4.07538	0.354645	11.4914	1.46e-30	1.4e-28
ENSG00000167680	SEMA6B	26.4551	4.44581	0.387131	11.484	1.59e-30	1.52e-28
ENSG00000197632	SERPINB2	40.1555	6.38351	0.555987	11.4814	1.64e-30	1.56e-28
ENSG00000159363	ATP13A2	2308.65	1.75418	0.15296	11.4682	1.91e-30	1.82e-28
ENSG00000170525	PFKFB3	3095.19	2.70056	0.235638	11.4606	2.08e-30	1.98e-28
ENSG00000011600	TYROBP	808.241	3.64369	0.318014	11.4577	2.15e-30	2.04e-28
ENSG00000239998	LILRA2	395.96	3.91496	0.341748	11.4557	2.2e-30	2.08e-28
ENSG00000251139	AC084871.2	10.5425	5.33795	0.465979	11.4554	2.21e-30	2.09e-28
ENSG00000198909	MAP3K3	2059.93	0.793885	0.0693281	11.4511	2.32e-30	2.19e-28
ENSG00000115602	IL1RL1	17.9277	6.36445	0.556182	11.4431	2.55e-30	2.39e-28
ENSG00000184922	FMNL1	8433.18	1.17443	0.10265	11.4412	2.6e-30	2.44e-28
ENSG00000114861	FOXP1	1109.25	2.04575	0.178826	11.4399	2.64e-30	2.47e-28
ENSG00000104043	ATP8B4	114.989	3.55103	0.310575	11.4337	2.84e-30	2.64e-28
ENSG00000108244	KRT23	31.7626	5.99656	0.524555	11.4317	2.9e-30	2.7e-28
ENSG00000141753	IGFBP4	280.341	3.60011	0.314987	11.4294	2.98e-30	2.77e-28
ENSG00000023445	BIRC3	16182.7	2.87681	0.251779	11.4259	3.1e-30	2.87e-28
ENSG00000109320	NFKB1	3970.02	1.40689	0.123349	11.4057	3.91e-30	3.61e-28
ENSG00000102038	SMARCA1	361.288	4.85003	0.425525	11.3978	4.29e-30	3.95e-28
ENSG00000126458	RRAS	421.049	1.62623	0.142737	11.3932	4.52e-30	4.15e-28
ENSG00000142634	EFHD2	2584.16	1.87292	0.164425	11.3907	4.65e-30	4.26e-28
ENSG00000258476	LINC02207	15.6603	5.92867	0.5207	11.386	4.91e-30	4.49e-28
ENSG00000181704	YIPF6	2501.87	-0.678762	0.0596343	-11.3821	5.14e-30	4.68e-28
ENSG00000183386	FHL3	78.6296	3.02765	0.266178	11.3745	5.6e-30	5.09e-28
ENSG00000116786	PLEKHM2	3179.54	0.982037	0.0864086	11.365	6.24e-30	5.67e-28
ENSG00000197971	MBP	378.047	3.02835	0.266874	11.3475	7.63e-30	6.91e-28
ENSG00000262370	AC108134.3	23.8811	4.20514	0.370691	11.3441	7.94e-30	7.17e-28
ENSG00000143549	TPM3	12322.4	1.16738	0.102916	11.343	8.04e-30	7.24e-28
ENSG00000162302	RPS6KA4	1397.74	0.850185	0.0749868	11.3378	8.53e-30	7.65e-28
ENSG00000082074	FYB1	291.459	3.51796	0.310289	11.3377	8.54e-30	7.65e-28
ENSG00000124145	SDC4	55.5497	3.47349	0.306384	11.3371	8.6e-30	7.69e-28
ENSG00000167210	LOXHD1	25.3198	4.03952	0.356454	11.3325	9.06e-30	8.08e-28
ENSG00000124143	ARHGAP40	23.656	-3.21912	0.28417	-11.3282	9.52e-30	8.47e-28
ENSG00000142512	SIGLEC10	51.9189	3.38938	0.299482	11.3175	1.08e-29	9.55e-28
ENSG00000076716	GPC4	82.311	5.09533	0.450532	11.3096	1.18e-29	1.04e-27
ENSG00000151650	VENTX	13.3547	4.91793	0.435457	11.2937	1.41e-29	1.25e-27
ENSG00000132561	MATN2	28.259	3.02814	0.268156	11.2925	1.43e-29	1.26e-27
ENSG00000070540	WIPI1	6274.4	-1.03953	0.0920966	-11.2874	1.51e-29	1.33e-27
ENSG00000136929	HEMGN	133.494	3.1243	0.277085	11.2756	1.73e-29	1.52e-27
ENSG00000148180	GSN	978.343	2.13739	0.189627	11.2715	1.81e-29	1.59e-27
ENSG00000004059	ARF5	1812.34	0.854794	0.0758449	11.2703	1.84e-29	1.61e-27
ENSG00000103522	IL21R	143.926	4.44776	0.394762	11.2669	1.91e-29	1.67e-27
ENSG00000038427	VCAN	993.892	3.70791	0.329147	11.2652	1.95e-29	1.69e-27
ENSG00000146373	RNF217	39.3465	3.85024	0.341823	11.2638	1.98e-29	1.72e-27
ENSG00000183741	CBX6	6002.96	1.70558	0.151509	11.2573	2.13e-29	1.85e-27
ENSG00000264868		20.0622	4.70133	0.417669	11.2561	2.16e-29	1.87e-27
ENSG00000134802	SLC43A3	113.688	3.32243	0.295231	11.2537	2.22e-29	1.91e-27
ENSG00000203710	CR1	276.674	3.63027	0.322727	11.2487	2.35e-29	2.02e-27
ENSG00000248323	LUCAT1	21.3466	4.2209	0.375318	11.2462	2.42e-29	2.07e-27
ENSG00000157191	NECAP2	1944.96	0.981608	0.0872919	11.2451	2.45e-29	2.09e-27
ENSG00000129538	RNASE1	243.189	4.03016	0.358393	11.2451	2.45e-29	2.09e-27
ENSG00000141655	TNFRSF11A	137.038	3.6442	0.324119	11.2434	2.5e-29	2.13e-27
ENSG00000198796	ALPK2	45.2398	4.3898	0.391018	11.2266	3.02e-29	2.56e-27
ENSG00000046653	GPM6B	409.515	2.44116	0.217516	11.2229	3.15e-29	2.67e-27
ENSG00000110324	IL10RA	3833.23	2.54907	0.227172	11.2209	3.22e-29	2.72e-27
ENSG00000071127	WDR1	7891.02	0.940838	0.0839522	11.2068	3.77e-29	3.19e-27
ENSG00000129219	PLD2	523.022	1.37204	0.122436	11.2062	3.8e-29	3.2e-27
ENSG00000171608	PIK3CD	696.391	2.23614	0.199676	11.1988	4.13e-29	3.47e-27
ENSG00000204634	TBC1D8	478.371	2.15304	0.19252	11.1834	4.92e-29	4.12e-27
ENSG00000121594	CD80	31.5152	2.90371	0.26005	11.166	5.98e-29	5e-27
ENSG00000004939	SLC4A1	310.91	3.97941	0.356512	11.1621	6.25e-29	5.22e-27
ENSG00000162444	RBP7	43.5358	3.51635	0.315085	11.16	6.4e-29	5.33e-27
ENSG00000259673	IQCH-AS1	1082.87	-1.08919	0.0977841	-11.1387	8.13e-29	6.75e-27
ENSG00000177374	HIC1	64.6701	2.94297	0.264372	11.1319	8.77e-29	7.27e-27
ENSG00000170891	CYTL1	55.3553	6.26863	0.563176	11.1309	8.88e-29	7.34e-27
ENSG00000174083		31.2809	3.78752	0.340342	11.1286	9.11e-29	7.52e-27
ENSG00000136286	MYO1G	988.073	2.75348	0.247513	11.1246	9.52e-29	7.83e-27
ENSG00000260997	AC004847.1	60.6413	2.99521	0.269242	11.1246	9.52e-29	7.83e-27
ENSG00000138685	FGF2	651.663	2.82085	0.253598	11.1233	9.66e-29	7.92e-27
ENSG00000227591	AL031316.1	27.3779	2.77168	0.249386	11.114	1.07e-28	8.77e-27
ENSG00000111913	RIPOR2	834.022	3.69725	0.33282	11.1089	1.14e-28	9.27e-27
ENSG00000204160	ZDHHC18	4932.38	1.22188	0.110056	11.1023	1.22e-28	9.96e-27
ENSG00000211772	TRBC2	86.0766	3.54135	0.319072	11.0989	1.27e-28	1.03e-26
ENSG00000258102	MAP1LC3B2	5.70194	3.3989	0.30662	11.0851	1.48e-28	1.2e-26
ENSG00000105963	ADAP1	50.4655	2.92756	0.264142	11.0833	1.51e-28	1.22e-26
ENSG00000175029	CTBP2	98.5617	2.82044	0.254587	11.0785	1.6e-28	1.29e-26
ENSG00000143344	RGL1	929.885	3.01674	0.272451	11.0726	1.7e-28	1.37e-26
ENSG00000112053	SLC26A8	46.1064	2.92571	0.264376	11.0665	1.82e-28	1.47e-26
ENSG00000132821	VSTM2L	59.2151	4.00124	0.361749	11.0608	1.94e-28	1.56e-26
ENSG00000122679	RAMP3	19.8964	5.21347	0.471421	11.0591	1.98e-28	1.59e-26
ENSG00000249138	AC084871.1	16.5411	5.67004	0.512717	11.0588	1.99e-28	1.59e-26
ENSG00000145428	RNF175	15.7686	4.83231	0.437023	11.0573	2.02e-28	1.61e-26
ENSG00000122490	PQLC1	838.873	1.25	0.113063	11.0557	2.06e-28	1.64e-26
ENSG00000066027	PPP2R5A	2652.92	0.987091	0.0893403	11.0487	2.23e-28	1.77e-26
ENSG00000143514	TP53BP2	2377.45	1.51	0.136706	11.0456	2.3e-28	1.82e-26
ENSG00000174469	CNTNAP2	287.732	4.84729	0.43912	11.0386	2.49e-28	1.97e-26
ENSG00000113621	TXNDC15	9716.44	-0.973542	0.0882181	-11.0356	2.57e-28	2.03e-26
ENSG00000113263	ITK	40.0953	3.6905	0.335105	11.013	3.31e-28	2.6e-26
ENSG00000115677	HDLBP	60070.9	-0.919868	0.0835586	-11.0086	3.47e-28	2.73e-26
ENSG00000070831	CDC42	8376.8	0.914455	0.0831595	10.9964	3.98e-28	3.12e-26
ENSG00000109255	NMU	63.8101	5.64589	0.513759	10.9894	4.3e-28	3.36e-26
ENSG00000122515	ZMIZ2	9602.78	0.966755	0.087988	10.9874	4.4e-28	3.43e-26
ENSG00000187997	C17orf99	5.45005	4.51706	0.411545	10.9759	4.99e-28	3.89e-26
ENSG00000174775	HRAS	812.193	0.897835	0.0818096	10.9747	5.06e-28	3.93e-26
ENSG00000165682	CLEC1B	16.0595	5.29211	0.483202	10.9522	6.49e-28	5.03e-26
ENSG00000125753	VASP	3275.93	1.37298	0.125467	10.943	7.18e-28	5.56e-26
ENSG00000086548	CEACAM6	31.4184	4.80025	0.438788	10.9398	7.44e-28	5.74e-26
ENSG00000085117	CD82	295.203	2.82753	0.258535	10.9367	7.69e-28	5.93e-26
ENSG00000224080	UBE2FP1	182.616	2.25759	0.206453	10.9351	7.83e-28	6.02e-26
ENSG00000101082	SLA2	58.9939	2.68975	0.245979	10.9349	7.85e-28	6.03e-26
ENSG00000227619	AL391056.1	142.006	3.87079	0.354164	10.9294	8.34e-28	6.39e-26
ENSG00000214717	ZBED1	754.149	1.1983	0.109727	10.9207	9.18e-28	7.02e-26
ENSG00000266088	AC004585.1	26.7275	5.14135	0.470836	10.9196	9.29e-28	7.09e-26
ENSG00000221971	TTC4P1	97.2452	7.33146	0.671836	10.9126	1e-27	7.64e-26
ENSG00000119977	TCTN3	3922.19	-0.865422	0.0795072	-10.8848	1.36e-27	1.03e-25
ENSG00000174944	P2RY14	11.1244	4.2278	0.388434	10.8842	1.37e-27	1.04e-25
ENSG00000219200	RNASEK	149.547	1.19944	0.110208	10.8834	1.38e-27	1.05e-25
ENSG00000162367	TAL1	37.2239	4.12718	0.379824	10.866	1.67e-27	1.26e-25
ENSG00000256660	CLEC12B	12.5979	5.28452	0.486403	10.8645	1.7e-27	1.28e-25
ENSG00000185275	CD24P4	73.3211	5.08384	0.4681	10.8606	1.78e-27	1.34e-25
ENSG00000179542	SLITRK4	15.3379	5.66323	0.521598	10.8574	1.84e-27	1.38e-25
ENSG00000110400	NECTIN1	430.094	2.5656	0.236375	10.8539	1.91e-27	1.43e-25
ENSG00000068323	TFE3	2582.86	0.759312	0.0699772	10.8509	1.98e-27	1.48e-25
ENSG00000143110	C1orf162	428.714	2.46018	0.226874	10.8438	2.13e-27	1.59e-25
ENSG00000164713	BRI3	1319.79	1.20645	0.111299	10.8397	2.23e-27	1.66e-25
ENSG00000079150	FKBP7	533.028	-0.991944	0.0915598	-10.8338	2.38e-27	1.77e-25
ENSG00000139351	SYCP3	131.835	2.98988	0.27615	10.827	2.56e-27	1.9e-25
ENSG00000121742	GJB6	98.2693	4.60945	0.425783	10.8258	2.6e-27	1.92e-25
ENSG00000142867	BCL10	644.261	0.979864	0.0905316	10.8234	2.67e-27	1.96e-25
ENSG00000136869	TLR4	1098.38	3.14656	0.290711	10.8237	2.66e-27	1.96e-25
ENSG00000173110	HSPA6	518.468	3.17907	0.293715	10.8236	2.66e-27	1.96e-25
ENSG00000054967	RELT	886.249	1.90462	0.176015	10.8208	2.74e-27	2.01e-25
ENSG00000104974	LILRA1	71.8857	3.45403	0.319246	10.8193	2.79e-27	2.04e-25
ENSG00000035403	VCL	805.348	1.64063	0.152027	10.7917	3.77e-27	2.76e-25
ENSG00000180644	PRF1	58.996	3.05253	0.283465	10.7686	4.84e-27	3.54e-25
ENSG00000079335	CDC14A	518.855	1.91988	0.178367	10.7636	5.11e-27	3.72e-25
ENSG00000177173	NAP1L4P1	16.3573	2.05952	0.19146	10.7569	5.5e-27	4e-25
ENSG00000152422	XRCC4	1064.98	-1.33321	0.123946	-10.7564	5.53e-27	4.01e-25
ENSG00000014164	ZC3H3	997.107	0.916471	0.0852132	10.755	5.61e-27	4.06e-25
ENSG00000125538	IL1B	142.961	3.59782	0.335021	10.7391	6.67e-27	4.82e-25
ENSG00000155926	SLA	1098.42	3.08377	0.287271	10.7347	6.99e-27	5.05e-25
ENSG00000139899	CBLN3	270.957	1.8632	0.173618	10.7316	7.23e-27	5.21e-25
ENSG00000102445	RUBCNL	57.1471	3.95112	0.368428	10.7243	7.83e-27	5.63e-25
ENSG00000179841	AKAP5	202.687	2.15645	0.201215	10.7172	8.46e-27	6.07e-25
ENSG00000267226	AC104971.1	19.7858	1.81112	0.169143	10.7076	9.37e-27	6.71e-25
ENSG00000138769	CDKL2	23.9044	3.07818	0.287557	10.7046	9.69e-27	6.92e-25
ENSG00000254087	LYN	4235.61	1.19669	0.11181	10.7029	9.87e-27	7.04e-25
ENSG00000178752	ERFE	7.36438	4.24218	0.396553	10.6976	1.04e-26	7.43e-25
ENSG00000204389	HSPA1A	716.759	2.63617	0.246537	10.6928	1.1e-26	7.81e-25
ENSG00000217648	AL136116.3	83.9782	-1.281	0.119821	-10.6909	1.12e-26	7.96e-25
ENSG00000100092	SH3BP1	568.082	1.49895	0.140348	10.6803	1.26e-26	8.91e-25
ENSG00000109736	MFSD10	1376.36	1.1293	0.105791	10.6749	1.33e-26	9.43e-25
ENSG00000267324	AC006557.2	73.3176	-5.25802	0.49299	-10.6656	1.47e-26	1.04e-24
ENSG00000168300	PCMTD1	7681.24	-1.01614	0.0953398	-10.6581	1.6e-26	1.13e-24
ENSG00000227741	AL121987.2	83.4258	1.72496	0.161851	10.6578	1.6e-26	1.13e-24
ENSG00000127191	TRAF2	808.938	0.960327	0.0901284	10.6551	1.65e-26	1.16e-24
ENSG00000100122	CRYBB1	235.333	3.29655	0.309463	10.6525	1.7e-26	1.19e-24
ENSG00000182541	LIMK2	1421.41	1.47897	0.138939	10.6447	1.84e-26	1.29e-24
ENSG00000186074	CD300LF	90.2968	3.51234	0.33003	10.6425	1.89e-26	1.32e-24
ENSG00000075290	WNT8B	56.3377	-2.40352	0.226004	-10.6348	2.05e-26	1.43e-24
ENSG00000175305	CCNE2	538.508	1.69319	0.159319	10.6277	2.22e-26	1.54e-24
ENSG00000180539	C9orf139	14.5229	3.95322	0.372047	10.6256	2.27e-26	1.57e-24
ENSG00000182782	HCAR2	102.418	3.43627	0.323776	10.6131	2.59e-26	1.79e-24
ENSG00000169877	AHSP	96.5367	4.04647	0.381257	10.6135	2.58e-26	1.79e-24
ENSG00000108753		26.1042	4.06259	0.383283	10.5995	3e-26	2.06e-24
ENSG00000236703	MYB-AS1	2.6393	4.3025	0.405901	10.5999	2.98e-26	2.06e-24
ENSG00000186105	LRRC70	47.1856	2.63129	0.248306	10.597	3.08e-26	2.11e-24
ENSG00000266053	NDUFV2-AS1	113.819	1.15169	0.108737	10.5915	3.26e-26	2.24e-24
ENSG00000198019	FCGR1B	12.3338	4.75419	0.449123	10.5855	3.48e-26	2.38e-24
ENSG00000117122	MFAP2	106.949	4.45724	0.421125	10.5841	3.53e-26	2.41e-24
ENSG00000165702	GFI1B	29.9616	3.9671	0.375033	10.578	3.77e-26	2.57e-24
ENSG00000111906	HDDC2	1998.92	-0.80531	0.0761594	-10.574	3.93e-26	2.68e-24
ENSG00000204420	MPIG6B	61.3669	2.70318	0.255661	10.5733	3.96e-26	2.69e-24
ENSG00000124201	ZNFX1	2317.3	1.39414	0.131898	10.5699	4.11e-26	2.79e-24
ENSG00000140848	CPNE2	211.726	2.07812	0.196615	10.5695	4.13e-26	2.79e-24
ENSG00000166741	NNMT	25.6589	4.24048	0.401512	10.5613	4.51e-26	3.05e-24
ENSG00000150337	FCGR1A	33.0349	3.3072	0.313452	10.5509	5.03e-26	3.4e-24
ENSG00000162496	DHRS3	90.3734	3.39399	0.321695	10.5503	5.06e-26	3.41e-24
ENSG00000213694	S1PR3	39.8497	4.44439	0.421659	10.5402	5.64e-26	3.78e-24
ENSG00000184292	TACSTD2	14.7524	5.59152	0.530491	10.5403	5.63e-26	3.78e-24
ENSG00000181649	PHLDA2	58.0614	3.17609	0.30144	10.5364	5.87e-26	3.93e-24
ENSG00000271856	LINC01215	403.438	1.88498	0.179027	10.529	6.35e-26	4.25e-24
ENSG00000107130	NCS1	7.1816	4.5151	0.428918	10.5267	6.51e-26	4.34e-24
ENSG00000173762	CD7	63.4543	3.42135	0.32512	10.5233	6.74e-26	4.49e-24
ENSG00000141480	ARRB2	1298.86	1.70128	0.16168	10.5225	6.8e-26	4.52e-24
ENSG00000256128	LINC00944	216.174	2.38841	0.227084	10.5177	7.16e-26	4.75e-24
ENSG00000229164		40.1786	2.75241	0.262405	10.4892	9.69e-26	6.42e-24
ENSG00000211953		19548.4	4.18424	0.39904	10.4858	1e-25	6.64e-24
ENSG00000130164	LDLR	5205.15	2.41469	0.230293	10.4853	1.01e-25	6.67e-24
ENSG00000176049	JAKMIP2	159.906	4.94025	0.471336	10.4814	1.05e-25	6.94e-24
ENSG00000198053	SIRPA	1245.51	2.87104	0.274018	10.4775	1.1e-25	7.21e-24
ENSG00000156804	FBXO32	3101.43	2.16438	0.206606	10.4759	1.12e-25	7.33e-24
ENSG00000147041	SYTL5	73.5454	8.88474	0.848285	10.4738	1.14e-25	7.48e-24
ENSG00000185359	HGS	3410.74	0.803393	0.0768047	10.4602	1.32e-25	8.61e-24
ENSG00000137745	MMP13	13.2611	5.42586	0.51905	10.4534	1.41e-25	9.23e-24
ENSG00000115687	PASK	868.055	1.3537	0.129547	10.4495	1.47e-25	9.61e-24
ENSG00000105835	NAMPT	13666.3	2.10888	0.201858	10.4474	1.51e-25	9.81e-24
ENSG00000105501	SIGLEC5	46.1412	3.35807	0.321462	10.4462	1.52e-25	9.91e-24
ENSG00000008517	IL32	100.505	3.6823	0.352782	10.4379	1.67e-25	1.08e-23
ENSG00000163191	S100A11	3502.27	2.01079	0.192782	10.4304	1.8e-25	1.17e-23
ENSG00000125089	SH3TC1	1585.03	2.45621	0.235622	10.4244	1.92e-25	1.24e-23
ENSG00000197992	CLEC9A	140.462	4.87624	0.467796	10.4239	1.93e-25	1.25e-23
ENSG00000152127	MGAT5	1773.06	1.97144	0.189156	10.4223	1.96e-25	1.26e-23
ENSG00000113303	BTNL8	29.4098	4.13078	0.396316	10.423	1.95e-25	1.26e-23
ENSG00000180891	CUEDC1	122.293	3.46778	0.332839	10.4188	2.04e-25	1.31e-23
ENSG00000260467	AC018552.2	13.5427	5.93215	0.569365	10.4189	2.03e-25	1.31e-23
ENSG00000149923	PPP4C	2367.56	0.696453	0.066857	10.4171	2.07e-25	1.33e-23
ENSG00000100427	MLC1	19.1704	4.14519	0.398068	10.4133	2.16e-25	1.38e-23
ENSG00000100221	JOSD1	3462.89	0.951414	0.0914211	10.4069	2.3e-25	1.47e-23
ENSG00000185347	TEDC1	439.519	1.16323	0.111794	10.4052	2.35e-25	1.5e-23
ENSG00000128342	LIF	10.9278	4.61127	0.443366	10.4006	2.46e-25	1.57e-23
ENSG00000161638	ITGA5	195.703	2.96883	0.285769	10.3889	2.79e-25	1.77e-23
ENSG00000132481	TRIM47	872.415	1.64393	0.158263	10.3873	2.83e-25	1.79e-23
ENSG00000110080	ST3GAL4	199.072	1.90038	0.18302	10.3834	2.95e-25	1.87e-23
ENSG00000143622	RIT1	1552.19	1.28767	0.12408	10.3777	3.13e-25	1.98e-23
ENSG00000129450	SIGLEC9	108.281	3.55018	0.342372	10.3694	3.42e-25	2.15e-23
ENSG00000112077	RHAG	46.8315	4.32657	0.417246	10.3694	3.42e-25	2.15e-23
ENSG00000165527	ARF6	5618	1.08641	0.104951	10.3517	4.11e-25	2.58e-23
ENSG00000146112	PPP1R18	4402.38	1.23995	0.119871	10.344	4.45e-25	2.79e-23
ENSG00000125898	FAM110A	168.038	1.29188	0.124955	10.3388	4.71e-25	2.95e-23
ENSG00000138756	BMP2K	652.854	1.61854	0.156623	10.334	4.95e-25	3.09e-23
ENSG00000206177	HBM	49.9767	3.75047	0.363069	10.3299	5.16e-25	3.22e-23
ENSG00000230131	AL160290.2	26.5668	-2.04271	0.1978	-10.3271	5.31e-25	3.31e-23
ENSG00000162894	FCMR	1066.04	2.62483	0.254432	10.3164	5.94e-25	3.69e-23
ENSG00000166928	MS4A14	21.5937	3.25374	0.3154	10.3162	5.95e-25	3.7e-23
ENSG00000139874	SSTR1	47.0354	9.06109	0.878878	10.3098	6.36e-25	3.94e-23
ENSG00000237742	AL365259.1	44.6217	-1.94341	0.18869	-10.2995	7.08e-25	4.38e-23
ENSG00000146232	NFKBIE	1855.11	1.77125	0.172188	10.2867	8.09e-25	5e-23
ENSG00000090339	ICAM1	3270.38	2.04552	0.198961	10.281	8.59e-25	5.3e-23
ENSG00000189129	PLAC9	50.0259	1.98968	0.193579	10.2784	8.82e-25	5.43e-23
ENSG00000259803	SLC22A31	944.494	4.53804	0.441715	10.2737	9.26e-25	5.69e-23
ENSG00000168405	CMAHP	4092.47	-1.35136	0.131577	-10.2704	9.58e-25	5.88e-23
ENSG00000100483	VCPKMT	1040.34	1.03769	0.101128	10.2612	1.05e-24	6.46e-23
ENSG00000184371	CSF1	160.271	2.47852	0.241824	10.2493	1.19e-24	7.29e-23
ENSG00000132323	ILKAP	1371.3	0.609464	0.0594703	10.2482	1.21e-24	7.36e-23
ENSG00000147168	IL2RG	16854.2	1.59478	0.15568	10.244	1.26e-24	7.68e-23
ENSG00000100219	XBP1	100781	-1.02492	0.100071	-10.2419	1.29e-24	7.83e-23
ENSG00000139083	ETV6	3075.07	1.0569	0.103216	10.2397	1.32e-24	8e-23
ENSG00000134686	PHC2	1435.99	1.19913	0.117176	10.2336	1.4e-24	8.51e-23
ENSG00000161944	ASGR2	15.9438	4.32781	0.42294	10.2327	1.42e-24	8.58e-23
ENSG00000131389	SLC6A6	1684.97	1.64046	0.16033	10.2318	1.43e-24	8.64e-23
ENSG00000163492	CCDC141	55.3519	3.09174	0.302177	10.2316	1.43e-24	8.65e-23
ENSG00000197622	CDC42SE1	7936.18	1.06526	0.104236	10.2196	1.62e-24	9.75e-23
ENSG00000186174	BCL9L	288.331	1.7997	0.176102	10.2196	1.62e-24	9.75e-23
ENSG00000178722	C5orf64	29.0644	-3.48755	0.341389	-10.2158	1.69e-24	1.01e-22
ENSG00000260645	AL359715.2	56.0467	-1.46367	0.143289	-10.2149	1.7e-24	1.02e-22
ENSG00000125835	SNRPB	2566.94	0.865386	0.0847191	10.2148	1.7e-24	1.02e-22
ENSG00000135801	TAF5L	1602.72	0.906354	0.0887686	10.2103	1.78e-24	1.07e-22
ENSG00000156860	FBRS	5024.73	1.05891	0.103723	10.209	1.81e-24	1.08e-22
ENSG00000136842	TMOD1	106.525	2.65261	0.259876	10.2072	1.84e-24	1.1e-22
ENSG00000112297	CRYBG1	282.356	2.36958	0.232192	10.2053	1.88e-24	1.12e-22
ENSG00000163626	COX18	1772.55	-0.578712	0.0567426	-10.1989	2.01e-24	1.19e-22
ENSG00000158089	GALNT14	196.828	3.61979	0.35513	10.1929	2.13e-24	1.27e-22
ENSG00000129128	SPCS3	42691	-0.70603	0.0693449	-10.1814	2.4e-24	1.42e-22
ENSG00000062282	DGAT2	659.51	2.08058	0.204556	10.1712	2.67e-24	1.58e-22
ENSG00000246705	H2AFJ	1430.57	1.68702	0.165909	10.1684	2.74e-24	1.62e-22
ENSG00000069702	TGFBR3	158.616	2.93968	0.289528	10.1534	3.2e-24	1.89e-22
ENSG00000188822	CNR2	12.8106	3.24953	0.320247	10.147	3.42e-24	2.01e-22
ENSG00000124789	NUP153	2957.32	0.737117	0.0727031	10.1387	3.72e-24	2.19e-22
ENSG00000006327	TNFRSF12A	115.976	2.4728	0.243941	10.1369	3.79e-24	2.22e-22
ENSG00000107317	PTGDS	13.7928	3.69495	0.364803	10.1286	4.12e-24	2.42e-22
ENSG00000166831	RBPMS2	10.9413	3.22006	0.318053	10.1243	4.31e-24	2.52e-22
ENSG00000170180	GYPA	33.6487	3.43364	0.339171	10.1236	4.34e-24	2.54e-22
ENSG00000161642	ZNF385A	152.647	2.59068	0.255954	10.1216	4.43e-24	2.58e-22
ENSG00000105855	ITGB8	386.154	2.82845	0.279688	10.1129	4.84e-24	2.82e-22
ENSG00000188404	SELL	3777.53	3.25904	0.322429	10.1078	5.1e-24	2.97e-22
ENSG00000108669	CYTH1	9017.24	1.29623	0.128314	10.102	5.41e-24	3.14e-22
ENSG00000173535	TNFRSF10C	237.832	2.99878	0.296908	10.1	5.52e-24	3.2e-22
ENSG00000176225	RTTN	1108.2	1.07746	0.106748	10.0935	5.9e-24	3.41e-22
ENSG00000171227	TMEM37	338.163	2.98593	0.295824	10.0936	5.9e-24	3.41e-22
ENSG00000154845	PPP4R1	1915.12	0.995396	0.0986918	10.0859	6.38e-24	3.68e-22
ENSG00000133069	TMCC2	668.96	2.5051	0.248412	10.0845	6.47e-24	3.73e-22
ENSG00000174871	CNIH2	39.7094	2.00223	0.198797	10.0717	7.37e-24	4.23e-22
ENSG00000184106	TREML3P	7.66197	4.33606	0.430506	10.072	7.35e-24	4.23e-22
ENSG00000100079	LGALS2	10.7827	3.55349	0.352969	10.0674	7.7e-24	4.41e-22
ENSG00000185345	PRKN	91.7104	-2.17941	0.216589	-10.0624	8.1e-24	4.64e-22
ENSG00000124831	LRRFIP1	4349.27	1.32491	0.131744	10.0567	8.58e-24	4.91e-22
ENSG00000189067	LITAF	6407.81	1.14277	0.113647	10.0555	8.69e-24	4.96e-22
ENSG00000183454	GRIN2A	10.0465	5.25319	0.522442	10.0551	8.73e-24	4.97e-22
ENSG00000100300	TSPO	2570.36	1.74494	0.173548	10.0545	8.77e-24	4.99e-22
ENSG00000143793	C1orf35	763.161	0.991321	0.0986346	10.0504	9.15e-24	5.19e-22
ENSG00000169860	P2RY1	45.0736	3.35479	0.333795	10.0505	9.14e-24	5.19e-22
ENSG00000172175	MALT1	3702.13	0.926909	0.092266	10.0461	9.56e-24	5.42e-22
ENSG00000156510	HKDC1	12.4338	4.11676	0.40982	10.0453	9.64e-24	5.45e-22
ENSG00000188897	AC099489.1	220.313	1.61745	0.161029	10.0444	9.72e-24	5.49e-22
ENSG00000143862	ARL8A	1993.84	1.12479	0.111991	10.0436	9.8e-24	5.53e-22
ENSG00000153283	CD96	53.1031	3.0738	0.306134	10.0407	1.01e-23	5.68e-22
ENSG00000149798	CDC42EP2	46.757	1.54553	0.153941	10.0398	1.02e-23	5.72e-22
ENSG00000169894	MUC3A	611.288	6.02365	0.599969	10.0399	1.02e-23	5.72e-22
ENSG00000106415	GLCCI1	21566.4	-1.4399	0.143487	-10.0351	1.07e-23	5.99e-22
ENSG00000144580	CNOT9	2790.36	0.567247	0.0565555	10.0299	1.13e-23	6.3e-22
ENSG00000254126	CD8B2	76.3096	9.06595	0.904279	10.0256	1.18e-23	6.57e-22
ENSG00000116273	PHF13	796.006	1.22543	0.122259	10.0233	1.2e-23	6.72e-22
ENSG00000151532	VTI1A	1301.77	0.642343	0.0641385	10.0149	1.31e-23	7.3e-22
ENSG00000120063	GNA13	6740.55	1.1186	0.111705	10.0138	1.32e-23	7.37e-22
ENSG00000184221	OLIG1	8.71387	5.04908	0.504445	10.0092	1.39e-23	7.72e-22
ENSG00000253882	AC099548.2	21.7204	1.61268	0.161126	10.0088	1.39e-23	7.73e-22
ENSG00000103496	STX4	1261.24	0.743475	0.0742865	10.0082	1.4e-23	7.77e-22
ENSG00000125845	BMP2	32.9009	4.12934	0.412842	10.0022	1.49e-23	8.24e-22
ENSG00000222009	BTBD19	154.583	2.69768	0.269812	9.99837	1.55e-23	8.55e-22
ENSG00000150977	RILPL2	664.546	1.57202	0.15731	9.99317	1.63e-23	9e-22
ENSG00000198598	MMP17	27.6064	3.6227	0.36309	9.97741	1.91e-23	1.05e-21
ENSG00000136872	ALDOB	61.3047	1.89526	0.190044	9.97275	2.01e-23	1.1e-21
ENSG00000055070	SZRD1	2033.18	0.677832	0.0680356	9.9629	2.22e-23	1.22e-21
ENSG00000134897	BIVM	41.1225	2.62575	0.263566	9.96241	2.23e-23	1.22e-21
ENSG00000189350	TOGARAM2	22.1728	2.42746	0.24377	9.958	2.33e-23	1.27e-21
ENSG00000256674	AC020549.1	8.69782	-2.4962	0.250721	-9.9561	2.37e-23	1.29e-21
ENSG00000177182	CLVS1	112.585	2.88351	0.28961	9.95654	2.36e-23	1.29e-21
ENSG00000261069	AC124312.3	238.261	-1.42634	0.143274	-9.9553	2.39e-23	1.3e-21
ENSG00000084110	HAL	145.128	1.59276	0.159997	9.95491	2.4e-23	1.31e-21
ENSG00000110987	BCL7A	29.351	3.1937	0.320846	9.954	2.42e-23	1.32e-21
ENSG00000260359		1668.16	-1.12688	0.113269	-9.94875	2.55e-23	1.39e-21
ENSG00000102886	GDPD3	79.3339	1.68085	0.16899	9.94646	2.61e-23	1.42e-21
ENSG00000158470	B4GALT5	1512.63	1.16251	0.116888	9.94551	2.64e-23	1.43e-21
ENSG00000182511	FES	432.052	2.68187	0.270112	9.92872	3.12e-23	1.69e-21
ENSG00000143797	MBOAT2	254.847	3.15157	0.317454	9.92763	3.16e-23	1.7e-21
ENSG00000164104	HMGB2	7059.97	1.27912	0.128888	9.92422	3.27e-23	1.76e-21
ENSG00000163736	PPBP	114.089	3.70907	0.373815	9.92221	3.33e-23	1.79e-21
ENSG00000169239	CA5B	549.334	1.325	0.13359	9.91841	3.46e-23	1.86e-21
ENSG00000101665	SMAD7	1283.07	1.5122	0.152514	9.91516	3.58e-23	1.92e-21
ENSG00000121940	CLCC1	2317.39	-0.789226	0.0796274	-9.91149	3.71e-23	1.98e-21
ENSG00000177731	FLII	7423.77	0.830205	0.0837614	9.91154	3.71e-23	1.98e-21
ENSG00000110880	CORO1C	6593.07	1.50138	0.151569	9.9056	3.94e-23	2.1e-21
ENSG00000234511	C5orf58	32.3267	2.99288	0.302245	9.90217	4.07e-23	2.17e-21
ENSG00000173744	AGFG1	3576.82	0.982331	0.0992156	9.90097	4.12e-23	2.2e-21
ENSG00000145740	SLC30A5	3250.53	-0.715779	0.0723149	-9.89808	4.24e-23	2.26e-21
ENSG00000140543	DET1	337.137	-0.937453	0.0947252	-9.89655	4.31e-23	2.29e-21
ENSG00000115414	FN1	460.138	2.12926	0.215181	9.89523	4.37e-23	2.32e-21
ENSG00000119121	TRPM6	45.4634	4.01072	0.405343	9.89463	4.39e-23	2.33e-21
ENSG00000265474	AC010761.4	12.0073	2.16659	0.219083	9.88934	4.63e-23	2.45e-21
ENSG00000116824	CD2	24.3708	3.54769	0.359018	9.88165	5e-23	2.64e-21
ENSG00000124370	MCEE	1616.17	-0.568539	0.0575611	-9.87715	5.23e-23	2.76e-21
ENSG00000109047	RCVRN	6.12192	5.53966	0.560918	9.87607	5.29e-23	2.78e-21
ENSG00000261220	AC103706.1	60.8148	2.12033	0.214815	9.87051	5.59e-23	2.94e-21
ENSG00000166592	RRAD	782.947	3.51563	0.356179	9.8704	5.59e-23	2.94e-21
ENSG00000165935	SMCO2	3.88225	3.74703	0.379914	9.86284	6.03e-23	3.16e-21
ENSG00000268555	AC123912.4	8.96378	5.26266	0.533782	9.85918	6.26e-23	3.28e-21
ENSG00000185442	FAM174B	1260.45	2.39577	0.243026	9.85804	6.33e-23	3.31e-21
ENSG00000243064	ABCC13	34.7656	5.4269	0.550531	9.85758	6.36e-23	3.32e-21
ENSG00000171596	NMUR1	6.79624	3.61326	0.366563	9.85711	6.39e-23	3.33e-21
ENSG00000253522	MIR3142HG	258.806	3.32384	0.337309	9.85397	6.59e-23	3.43e-21
ENSG00000184060	ADAP2	353.216	1.93046	0.196777	9.81038	1.02e-22	5.28e-21
ENSG00000162888	C1orf147	23.9098	1.84031	0.187628	9.80827	1.04e-22	5.39e-21
ENSG00000255398	HCAR3	54.9092	3.69212	0.376476	9.80706	1.05e-22	5.44e-21
ENSG00000213064	SFT2D2	2967.26	1.02011	0.104084	9.80081	1.12e-22	5.78e-21
ENSG00000146285	SCML4	11.5993	3.44342	0.351371	9.79995	1.13e-22	5.82e-21
ENSG00000100485	SOS2	2472.82	0.725995	0.0740936	9.79834	1.14e-22	5.9e-21
ENSG00000124875	CXCL6	10.5285	6.27523	0.640437	9.79836	1.14e-22	5.9e-21
ENSG00000082781	ITGB5	576.653	2.43256	0.248391	9.7933	1.2e-22	6.19e-21
ENSG00000198821	CD247	52.6849	2.30305	0.235271	9.78892	1.26e-22	6.46e-21
ENSG00000162892	IL24	143.195	2.65626	0.271541	9.78219	1.34e-22	6.9e-21
ENSG00000143387	CTSK	344.384	1.20997	0.123696	9.78183	1.35e-22	6.91e-21
ENSG00000230404	AL161640.1	30.1949	-3.85307	0.394067	-9.77769	1.4e-22	7.19e-21
ENSG00000105610	KLF1	21.6275	2.39077	0.244561	9.77573	1.43e-22	7.32e-21
ENSG00000197540	GZMM	21.9481	2.76056	0.282428	9.77438	1.45e-22	7.41e-21
ENSG00000070731	ST6GALNAC2	34.3567	2.17246	0.222341	9.77083	1.5e-22	7.66e-21
ENSG00000067900	ROCK1	3828.14	0.740227	0.0757732	9.76897	1.53e-22	7.79e-21
ENSG00000183813	CCR4	4.99386	4.44656	0.455552	9.76082	1.66e-22	8.43e-21
ENSG00000133816	MICAL2	99.2025	2.7538	0.282298	9.75492	1.76e-22	8.93e-21
ENSG00000241732		32.7183	3.47131	0.356156	9.74659	1.91e-22	9.68e-21
ENSG00000205534	SMG1P2	238.461	1.17185	0.120265	9.74387	1.96e-22	9.93e-21
ENSG00000205208	C4orf46	739.304	1.02334	0.10503	9.74337	1.97e-22	9.96e-21
ENSG00000092871	RFFL	682.88	0.843683	0.0866156	9.74055	2.02e-22	1.02e-20
ENSG00000116871	MAP7D1	3581.35	1.10566	0.113557	9.73662	2.1e-22	1.06e-20
ENSG00000268852		119.709	1.64446	0.168921	9.73511	2.14e-22	1.08e-20
ENSG00000107551	RASSF4	1029.75	2.38568	0.245351	9.72357	2.39e-22	1.2e-20
ENSG00000169756	LIMS1	2241.44	1.01088	0.103972	9.72261	2.41e-22	1.21e-20
ENSG00000119326	CTNNAL1	787.64	1.54718	0.159136	9.72236	2.42e-22	1.21e-20
ENSG00000198520	C1orf228	54.6635	2.095	0.215615	9.71641	2.57e-22	1.29e-20
ENSG00000072786	STK10	4025.74	0.758226	0.0780427	9.71553	2.59e-22	1.3e-20
ENSG00000183779	ZNF703	79.7099	3.14256	0.323465	9.71531	2.59e-22	1.3e-20
ENSG00000164347	GFM2	1405.64	-0.591007	0.0608392	-9.71425	2.62e-22	1.31e-20
ENSG00000143627	PKLR	11.1153	3.07291	0.316384	9.71258	2.67e-22	1.33e-20
ENSG00000089159	PXN	1497.67	1.24017	0.127853	9.69997	3.02e-22	1.5e-20
ENSG00000219607	PPP1R3G	32.3365	2.76971	0.285532	9.70018	3.01e-22	1.5e-20
ENSG00000005249	PRKAR2B	189.887	2.25496	0.23249	9.69917	3.04e-22	1.51e-20
ENSG00000145423	SFRP2	238.618	8.04657	0.830025	9.69437	3.19e-22	1.58e-20
ENSG00000184602	SNN	1704.92	1.61045	0.166151	9.69271	3.24e-22	1.6e-20
ENSG00000101695	RNF125	211.529	2.40525	0.248191	9.69116	3.29e-22	1.63e-20
ENSG00000121774	KHDRBS1	4561.69	0.509171	0.0525602	9.68739	3.41e-22	1.68e-20
ENSG00000110046	ATG2A	3232.3	1.27527	0.131673	9.68517	3.49e-22	1.72e-20
ENSG00000163596	ICA1L	86.7116	1.58066	0.163227	9.68384	3.53e-22	1.74e-20
ENSG00000122547	EEPD1	71.8405	2.54547	0.262948	9.68053	3.65e-22	1.79e-20
ENSG00000188290	HES4	9.64676	4.44713	0.459721	9.67353	3.91e-22	1.92e-20
ENSG00000231475	IGHV4-31	3870.51	-4.21559	0.436338	-9.66128	4.4e-22	2.16e-20
ENSG00000230633		6.95703	3.93353	0.407764	9.64659	5.08e-22	2.49e-20
ENSG00000108950	FAM20A	159.597	2.39376	0.248258	9.6422	5.3e-22	2.6e-20
ENSG00000125170	DOK4	216.727	1.98303	0.205684	9.64116	5.36e-22	2.62e-20
ENSG00000118503	TNFAIP3	22064.8	2.02952	0.210563	9.63852	5.5e-22	2.68e-20
ENSG00000130479	MAP1S	999.823	0.991488	0.102881	9.63721	5.57e-22	2.71e-20
ENSG00000224738	AC099850.1	14.1734	1.613	0.16739	9.63622	5.62e-22	2.74e-20
ENSG00000151892	GFRA1	21.4455	4.37006	0.453897	9.62787	6.1e-22	2.96e-20
ENSG00000160683	CXCR5	8.28501	5.07613	0.527556	9.62196	6.46e-22	3.14e-20
ENSG00000182492	BGN	28.8313	4.04202	0.420339	9.6161	6.84e-22	3.32e-20
ENSG00000159210	SNF8	1112.32	0.429298	0.0446545	9.61378	6.99e-22	3.38e-20
ENSG00000137872	SEMA6D	116.66	4.04443	0.420693	9.61374	7e-22	3.38e-20
ENSG00000138755	CXCL9	72.9548	3.06573	0.319305	9.60127	7.9e-22	3.81e-20
ENSG00000133805	AMPD3	935.79	2.08487	0.217154	9.60085	7.93e-22	3.82e-20
ENSG00000258776	AL161757.4	51.2784	7.21776	0.751885	9.59956	8.03e-22	3.87e-20
ENSG00000140379	BCL2A1	503.589	2.30106	0.239723	9.59881	8.09e-22	3.89e-20
ENSG00000112149	CD83	735.859	3.01227	0.313829	9.59845	8.12e-22	3.9e-20
ENSG00000152953	STK32B	48.9409	4.08475	0.42557	9.59829	8.13e-22	3.9e-20
ENSG00000156030	ELMSAN1	3321.76	1.22734	0.12788	9.59761	8.18e-22	3.92e-20
ENSG00000175592	FOSL1	148.111	2.38688	0.248732	9.59617	8.3e-22	3.97e-20
ENSG00000267476	AC104365.1	14.6211	1.6145	0.168253	9.59566	8.34e-22	3.99e-20
ENSG00000008513	ST3GAL1	2877.07	2.22209	0.231592	9.59485	8.4e-22	4.01e-20
ENSG00000100678	SLC8A3	253.722	-3.05803	0.318856	-9.59064	8.75e-22	4.17e-20
ENSG00000188483	IER5L	62.0883	2.32528	0.242586	9.5854	9.21e-22	4.39e-20
ENSG00000125520	SLC2A4RG	1857.95	0.951673	0.0992918	9.58461	9.28e-22	4.41e-20
ENSG00000105429	MEGF8	2590.92	-0.818702	0.0855127	-9.57404	1.03e-21	4.88e-20
ENSG00000089723	OTUB2	72.7531	1.38451	0.144661	9.57073	1.06e-21	5.04e-20
ENSG00000141738	GRB7	305.908	2.09783	0.219313	9.56549	1.12e-21	5.29e-20
ENSG00000229715	EEF1DP3	14.1852	3.6122	0.377669	9.56447	1.13e-21	5.34e-20
ENSG00000224976	PARP4P2	138.777	3.96365	0.414438	9.56393	1.13e-21	5.36e-20
ENSG00000164402	2008-09-01	1368.91	1.60879	0.168222	9.56347	1.14e-21	5.38e-20
ENSG00000102879	CORO1A	12485.5	1.42999	0.149567	9.56087	1.17e-21	5.5e-20
ENSG00000173825	TIGD3	71.2622	1.3861	0.145014	9.55836	1.2e-21	5.63e-20
ENSG00000100994	PYGB	5790.88	1.17804	0.123254	9.55778	1.2e-21	5.66e-20
ENSG00000181523	SGSH	2081.3	0.965361	0.101126	9.54609	1.35e-21	6.33e-20
ENSG00000077549	CAPZB	3192.73	0.750258	0.0786077	9.54433	1.37e-21	6.43e-20
ENSG00000084463	WBP11	4595.01	1.01042	0.105966	9.53533	1.49e-21	7e-20
ENSG00000172354	GNB2	4969.48	0.722031	0.0757266	9.53471	1.5e-21	7.03e-20
ENSG00000137634	NXPE4	1490.64	-2.74326	0.28776	-9.53316	1.53e-21	7.13e-20
ENSG00000236449	AC010894.3	13.8572	1.51014	0.158427	9.5321	1.54e-21	7.19e-20
ENSG00000013588	GPRC5A	17.5433	3.8793	0.406987	9.53178	1.55e-21	7.21e-20
ENSG00000158578	ALAS2	167.532	2.757	0.289439	9.52532	1.65e-21	7.66e-20
ENSG00000260278	AC098818.2	23.9985	2.69058	0.28294	9.50934	1.92e-21	8.92e-20
ENSG00000049656	CLPTM1L	37839.6	-0.785903	0.0826595	-9.50771	1.95e-21	9.05e-20
ENSG00000206535	LNP1	613.982	-0.968644	0.101908	-9.50506	2e-21	9.27e-20
ENSG00000189319	FAM53B	2038.25	1.40718	0.148236	9.49284	2.25e-21	1.04e-19
ENSG00000198108	CHSY3	966.115	-2.25435	0.2375	-9.49202	2.27e-21	1.05e-19
ENSG00000198513	ATL1	169.089	-1.04931	0.110684	-9.48023	2.54e-21	1.17e-19
ENSG00000104432	IL7	84.9589	2.21948	0.234155	9.47866	2.58e-21	1.19e-19
ENSG00000260727	SLC7A5P1	43.0849	1.71323	0.180783	9.47674	2.62e-21	1.21e-19
ENSG00000079819	EPB41L2	1369.69	1.5417	0.162714	9.47494	2.67e-21	1.23e-19
ENSG00000198162	MAN1A2	8370.6	-0.745154	0.078652	-9.47406	2.69e-21	1.24e-19
ENSG00000165588	OTX2	44.1775	6.42482	0.67837	9.47096	2.77e-21	1.27e-19
ENSG00000205929	C21orf62	124.815	-2.53254	0.267677	-9.46118	3.04e-21	1.4e-19
ENSG00000260006		292.417	1.8829	0.19906	9.45895	3.11e-21	1.42e-19
ENSG00000029534	ANK1	121.077	2.9195	0.308697	9.45751	3.15e-21	1.44e-19
ENSG00000234722	LINC01287	293.428	3.81234	0.403176	9.45577	3.21e-21	1.47e-19
ENSG00000104635	SLC39A14	4932.14	-1.05492	0.111596	-9.45304	3.29e-21	1.5e-19
ENSG00000255202	AL049629.1	11.6456	4.10356	0.434351	9.44756	3.47e-21	1.58e-19
ENSG00000175471	MCTP1	423.773	2.06938	0.219085	9.44559	3.53e-21	1.61e-19
ENSG00000114735	HEMK1	2847.52	-0.83325	0.0882639	-9.44044	3.71e-21	1.69e-19
ENSG00000005059	MCUB	1312.37	1.02685	0.108809	9.43711	3.83e-21	1.74e-19
ENSG00000011422	PLAUR	589.561	3.14574	0.333817	9.42356	4.36e-21	1.98e-19
ENSG00000100106	TRIOBP	290.069	0.686824	0.0728887	9.42291	4.39e-21	1.99e-19
ENSG00000261618	AC083837.1	24.5547	3.51987	0.373763	9.4174	4.62e-21	2.09e-19
ENSG00000163611	SPICE1	1457.3	-0.849011	0.0901803	-9.4146	4.75e-21	2.15e-19
ENSG00000198833	UBE2J1	72763.2	-0.821639	0.0873123	-9.41036	4.94e-21	2.23e-19
ENSG00000095397	WHRN	4806.3	1.93793	0.20593	9.41059	4.93e-21	2.23e-19
ENSG00000156234	CXCL13	18.3364	3.21236	0.341446	9.40813	5.05e-21	2.27e-19
ENSG00000123352	SPATS2	7922.9	-0.637195	0.0677406	-9.40639	5.13e-21	2.31e-19
ENSG00000087365	SF3B2	12343.8	0.634694	0.0675279	9.39899	5.51e-21	2.48e-19
ENSG00000217027	TPT1P4	78.7692	-1.58978	0.169217	-9.39492	5.73e-21	2.57e-19
ENSG00000100100	PIK3IP1	1705.37	1.85517	0.197553	9.39076	5.96e-21	2.67e-19
ENSG00000159860	TCAF2P1	7.06575	2.13208	0.227263	9.38156	6.5e-21	2.91e-19
ENSG00000155366	RHOC	580.039	1.76959	0.188653	9.38012	6.59e-21	2.95e-19
ENSG00000231412	AC005392.2	14.3422	5.09928	0.543685	9.37911	6.65e-21	2.97e-19
ENSG00000170832	USP32	795.172	0.902503	0.0962877	9.37298	7.05e-21	3.15e-19
ENSG00000145936	KCNMB1	10.2565	4.18941	0.447071	9.37079	7.2e-21	3.21e-19
ENSG00000101782	RIOK3	4376.17	0.976996	0.104275	9.36941	7.29e-21	3.25e-19
ENSG00000163606	CD200R1	764.037	2.72347	0.290684	9.36918	7.31e-21	3.25e-19
ENSG00000135218	CD36	237.857	3.04288	0.324774	9.36921	7.31e-21	3.25e-19
ENSG00000115884	SDC1	55064	-1.0459	0.111665	-9.36643	7.5e-21	3.33e-19
ENSG00000160223	ICOSLG	2674.09	1.69741	0.181228	9.36613	7.52e-21	3.33e-19
ENSG00000114554	PLXNA1	3017.62	1.02435	0.109479	9.3566	8.23e-21	3.64e-19
ENSG00000175893	ZDHHC21	2598.81	-0.881548	0.0942203	-9.35624	8.26e-21	3.65e-19
ENSG00000187231	SESTD1	537.597	1.9657	0.210098	9.35612	8.27e-21	3.65e-19
ENSG00000146872	TLK2	1824.17	0.430399	0.0460137	9.35372	8.46e-21	3.73e-19
ENSG00000227939	RPL3P2	115.161	-1.32289	0.141509	-9.34845	8.89e-21	3.92e-19
ENSG00000136560	TANK	2012.19	0.733559	0.0785063	9.34395	9.28e-21	4.08e-19
ENSG00000171282		29.3207	3.46919	0.371469	9.33911	9.71e-21	4.27e-19
ENSG00000138172	CALHM2	310.338	1.71204	0.183382	9.3359	1e-20	4.39e-19
ENSG00000001617	SEMA3F	16.6954	2.6906	0.288323	9.33189	1.04e-20	4.56e-19
ENSG00000125319	C17orf53	134.712	1.50754	0.161556	9.33136	1.05e-20	4.57e-19
ENSG00000183134	PTGDR2	15.3742	2.03854	0.218462	9.33134	1.05e-20	4.57e-19
ENSG00000205277	MUC12	18.5367	4.52756	0.485217	9.33101	1.05e-20	4.58e-19
ENSG00000113231	PDE8B	200.515	-1.04849	0.112398	-9.32836	1.08e-20	4.69e-19
ENSG00000005961	ITGA2B	92.3053	2.30305	0.246908	9.32756	1.08e-20	4.72e-19
ENSG00000154146	NRGN	86.8145	2.47748	0.265806	9.32065	1.16e-20	5.03e-19
ENSG00000100997	ABHD12	3145.98	1.28411	0.137865	9.3143	1.23e-20	5.33e-19
ENSG00000116815	CD58	291.463	1.36534	0.146582	9.31449	1.23e-20	5.33e-19
ENSG00000110944	IL23A	311.98	1.42469	0.153012	9.31096	1.27e-20	5.49e-19
ENSG00000178026	LRRC75B	94.1769	1.90162	0.204408	9.30306	1.36e-20	5.91e-19
ENSG00000165233	CARD19	939.105	1.21748	0.130928	9.29881	1.42e-20	6.15e-19
ENSG00000128610	FEZF1	51.7967	3.39069	0.364671	9.29794	1.43e-20	6.19e-19
ENSG00000105829	BET1	2702.24	-0.786877	0.0846319	-9.29764	1.44e-20	6.2e-19
ENSG00000135926	TMBIM1	3314.89	0.925095	0.0995133	9.2962	1.46e-20	6.27e-19
ENSG00000184551		64.7839	1.44735	0.155691	9.29632	1.45e-20	6.27e-19
ENSG00000160180	TFF3	17.3707	4.48892	0.483169	9.29058	1.53e-20	6.6e-19
ENSG00000179094	PER1	10025.1	2.01058	0.216459	9.28851	1.56e-20	6.72e-19
ENSG00000103642	LACTB	1279.53	1.0462	0.112643	9.28775	1.58e-20	6.76e-19
ENSG00000135077	HAVCR2	189.997	1.94815	0.209908	9.28096	1.68e-20	7.2e-19
ENSG00000119403	PHF19	1316.89	1.61556	0.174175	9.27547	1.77e-20	7.57e-19
ENSG00000225093	RPL3P7	108.591	-1.69758	0.183037	-9.27451	1.78e-20	7.63e-19
ENSG00000156858	PRR14	2200.43	0.612282	0.066055	9.26927	1.87e-20	8.01e-19
ENSG00000232533	AC093673.1	84.3659	2.18919	0.236192	9.26868	1.88e-20	8.04e-19
ENSG00000130881	LRP3	34.5942	2.88514	0.31135	9.26653	1.92e-20	8.2e-19
ENSG00000104549	SQLE	1608.18	1.71355	0.184933	9.26577	1.94e-20	8.25e-19
ENSG00000014914	MTMR11	151.463	1.83479	0.198104	9.26177	2.01e-20	8.55e-19
ENSG00000196664	TLR7	458.8	3.1402	0.33915	9.25904	2.06e-20	8.76e-19
ENSG00000175898		236.658	1.70401	0.184063	9.25776	2.09e-20	8.86e-19
ENSG00000116954	RRAGC	1673.97	1.08621	0.117368	9.25473	2.15e-20	9.1e-19
ENSG00000169750	RAC3	56.0659	1.40988	0.152401	9.25116	2.22e-20	9.4e-19
ENSG00000196126	HLA-DRB1	1614.17	2.7386	0.296297	9.24275	2.4e-20	1.02e-18
ENSG00000168807	SNTB2	421.852	1.35789	0.147193	9.22523	2.83e-20	1.19e-18
ENSG00000166510	CCDC68	4.30309	4.21108	0.456464	9.22545	2.82e-20	1.19e-18
ENSG00000160654	CD3G	12.6721	3.69865	0.401	9.22355	2.87e-20	1.21e-18
ENSG00000165566	AMER2	34.819	-5.23129	0.56731	-9.22122	2.94e-20	1.24e-18
ENSG00000197535	MYO5A	10104.8	1.31825	0.142987	9.21941	2.99e-20	1.25e-18
ENSG00000137766	UNC13C	49.946	5.41163	0.586952	9.21988	2.97e-20	1.25e-18
ENSG00000196735	HLA-DQA1	358.881	2.72134	0.295243	9.21728	3.05e-20	1.28e-18
ENSG00000138623	SEMA7A	2125.87	2.68062	0.290862	9.21614	3.08e-20	1.29e-18
ENSG00000163737	PF4	51.7222	3.66881	0.398227	9.21288	3.18e-20	1.33e-18
ENSG00000101182	PSMA7	5119.34	0.587024	0.0637991	9.20113	3.54e-20	1.48e-18
ENSG00000162949	CAPN13	10.4802	3.8311	0.41638	9.20096	3.55e-20	1.48e-18
ENSG00000172785	CBWD1	2129.09	-0.884147	0.0961339	-9.19703	3.68e-20	1.53e-18
ENSG00000214226	C17orf67	199.72	1.16759	0.126944	9.19766	3.66e-20	1.53e-18
ENSG00000054654	SYNE2	4286.57	1.33863	0.145544	9.19742	3.67e-20	1.53e-18
ENSG00000125844	RRBP1	43617.8	-1.15595	0.125693	-9.19665	3.69e-20	1.54e-18
ENSG00000167613	LAIR1	866.764	3.30718	0.359617	9.19637	3.7e-20	1.54e-18
ENSG00000160741	CRTC2	4046.89	0.86179	0.0937345	9.19395	3.79e-20	1.57e-18
ENSG00000196188	CTSE	9.53344	4.38422	0.477013	9.19099	3.89e-20	1.61e-18
ENSG00000149091	DGKZ	3129.99	0.706527	0.0768941	9.18832	3.99e-20	1.65e-18
ENSG00000170540	ARL6IP1	2058.11	0.872213	0.0949419	9.1868	4.05e-20	1.67e-18
ENSG00000180509	KCNE1	50.7157	2.68291	0.292061	9.18614	4.07e-20	1.68e-18
ENSG00000104312	RIPK2	1226.14	1.19721	0.130401	9.181	4.27e-20	1.76e-18
ENSG00000175445	LPL	51.8039	3.29747	0.359202	9.17998	4.31e-20	1.78e-18
ENSG00000122694	GLIPR2	704.285	1.9926	0.217211	9.17358	4.58e-20	1.88e-18
ENSG00000237499	AL357060.1	556.607	1.63225	0.178096	9.16497	4.96e-20	2.04e-18
ENSG00000118508	RAB32	353.908	2.4157	0.263627	9.16332	5.03e-20	2.07e-18
ENSG00000163600	ICOS	10.8973	3.81887	0.41698	9.1584	5.27e-20	2.16e-18
ENSG00000164754	RAD21	6739.79	0.746589	0.0815254	9.15774	5.3e-20	2.17e-18
ENSG00000091129	NRCAM	297.203	2.88934	0.31552	9.15737	5.32e-20	2.18e-18
ENSG00000138061	CYP1B1	134.554	3.05497	0.333944	9.14817	5.79e-20	2.37e-18
ENSG00000169330	KIAA1024	630.218	-1.00215	0.109564	-9.14665	5.87e-20	2.4e-18
ENSG00000204839	MROH6	223.283	1.32555	0.144965	9.14392	6.02e-20	2.46e-18
ENSG00000114933	INO80D	2119.59	0.80906	0.0884852	9.14345	6.05e-20	2.47e-18
ENSG00000149212	SESN3	177.274	2.23257	0.244496	9.1313	6.77e-20	2.76e-18
ENSG00000234648	AL162151.2	132.323	-1.33257	0.145954	-9.13012	6.84e-20	2.78e-18
ENSG00000214530	STARD10	914.257	1.16322	0.127448	9.12705	7.04e-20	2.86e-18
ENSG00000160271	RALGDS	5231.69	0.945736	0.10368	9.12166	7.4e-20	3e-18
ENSG00000165449	SLC16A9	107.012	2.92977	0.321251	9.11989	7.52e-20	3.05e-18
ENSG00000025770	NCAPH2	2958.38	0.799291	0.0877957	9.10399	8.71e-20	3.53e-18
ENSG00000142089	IFITM3	559.16	2.1547	0.236808	9.09892	9.12e-20	3.69e-18
ENSG00000225873	LINC00694	12.3167	3.63175	0.399171	9.09823	9.18e-20	3.71e-18
ENSG00000099840	IZUMO4	971.751	1.50286	0.165186	9.09795	9.21e-20	3.72e-18
ENSG00000158796	DEDD	1152.54	0.707075	0.0777299	9.09657	9.32e-20	3.76e-18
ENSG00000145901	TNIP1	9441.95	1.15942	0.127469	9.09568	9.4e-20	3.79e-18
ENSG00000124102	PI3	17.305	3.54409	0.389719	9.09396	9.55e-20	3.84e-18
ENSG00000263862	LINC01543	59.7188	-2.13265	0.234585	-9.09116	9.8e-20	3.94e-18
ENSG00000140157	NIPA2	4658.81	-0.548616	0.0603574	-9.08945	9.95e-20	4e-18
ENSG00000117676	RPS6KA1	1496.06	1.18777	0.130753	9.08404	1.05e-19	4.2e-18
ENSG00000145075	CCDC39	1123.44	-0.94402	0.103932	-9.08304	1.06e-19	4.23e-18
ENSG00000128245	YWHAH	2949.7	1.03864	0.114363	9.08199	1.07e-19	4.27e-18
ENSG00000161526	SAP30BP	3438.91	0.82538	0.0909183	9.07827	1.1e-19	4.41e-18
ENSG00000179344	HLA-DQB1	419.296	2.78516	0.30681	9.07779	1.11e-19	4.43e-18
ENSG00000207561	MIR635	179.813	-1.00565	0.110795	-9.07667	1.12e-19	4.47e-18
ENSG00000157483	MYO1E	431.868	3.17765	0.350131	9.07561	1.13e-19	4.51e-18
ENSG00000235919	ASH1L-AS1	199.665	1.19879	0.132124	9.07325	1.16e-19	4.6e-18
ENSG00000198756	COLGALT2	64.2542	2.50317	0.275931	9.07172	1.17e-19	4.66e-18
ENSG00000178343	SHISA3	20.7447	3.66562	0.404129	9.07041	1.19e-19	4.71e-18
ENSG00000101413	RPRD1B	1247.45	0.859606	0.0948112	9.06651	1.23e-19	4.88e-18
ENSG00000100320	RBFOX2	2884.81	-0.833156	0.0919708	-9.05892	1.32e-19	5.22e-18
ENSG00000135537	AFG1L	184.101	-0.750753	0.0828916	-9.05705	1.34e-19	5.31e-18
ENSG00000230002	ALMS1-IT1	80.8716	1.81999	0.200966	9.05619	1.35e-19	5.34e-18
ENSG00000120885	CLU	387.678	2.95996	0.326842	9.05625	1.35e-19	5.34e-18
ENSG00000167900	TK1	626.649	1.57793	0.174256	9.05521	1.36e-19	5.38e-18
ENSG00000178538	CA8	492.124	3.19238	0.353022	9.043	1.52e-19	6.01e-18
ENSG00000160211	G6PD	1613.02	0.942422	0.10423	9.04173	1.54e-19	6.07e-18
ENSG00000102172	SMS	826.531	0.723471	0.0800267	9.04037	1.56e-19	6.14e-18
ENSG00000101188	NTSR1	4.5979	3.80817	0.421325	9.03857	1.59e-19	6.24e-18
ENSG00000123130	ACOT9	1262.39	0.658145	0.0728249	9.03737	1.6e-19	6.3e-18
ENSG00000177469	CAVIN1	71.6998	3.25634	0.360565	9.03122	1.7e-19	6.66e-18
ENSG00000173210	ABLIM3	44.7784	2.89412	0.32051	9.02973	1.72e-19	6.74e-18
ENSG00000181045	SLC26A11	713.186	0.959553	0.10629	9.02765	1.75e-19	6.87e-18
ENSG00000239713	APOBEC3G	2608.96	1.05605	0.117063	9.0212	1.86e-19	7.27e-18
ENSG00000123684	LPGAT1	747.87	2.22925	0.247148	9.01991	1.88e-19	7.35e-18
ENSG00000230074	AL162231.2	48.1828	-1.29764	0.143872	-9.0194	1.89e-19	7.37e-18
ENSG00000198355	PIM3	4807.62	1.62646	0.180327	9.01948	1.89e-19	7.37e-18
ENSG00000152642	GPD1L	1635.33	-0.843619	0.0935587	-9.017	1.93e-19	7.53e-18
ENSG00000111348	ARHGDIB	8141.06	1.31111	0.145463	9.01333	2e-19	7.78e-18
ENSG00000169814	BTD	1328.76	-0.793196	0.0880657	-9.00687	2.12e-19	8.24e-18
ENSG00000159069	FBXW5	5670.64	0.603192	0.0669786	9.00574	2.14e-19	8.31e-18
ENSG00000125726	CD70	73.996	3.12997	0.347548	9.00587	2.14e-19	8.31e-18
ENSG00000116691	MIIP	1298.75	0.823533	0.0914615	9.00415	2.17e-19	8.41e-18
ENSG00000175315	CST6	692.428	4.66702	0.518312	9.00425	2.17e-19	8.41e-18
ENSG00000135362	PRR5L	18.2711	2.46002	0.273371	8.99885	2.28e-19	8.82e-18
ENSG00000108219	TSPAN14	1490.73	1.26091	0.140184	8.99468	2.37e-19	9.15e-18
ENSG00000153563	CD8A	80.6312	2.6895	0.299139	8.99079	2.45e-19	9.47e-18
ENSG00000064300	NGFR	17.3809	3.4613	0.385007	8.99021	2.47e-19	9.51e-18
ENSG00000143815	LBR	3659.54	0.93572	0.104105	8.98826	2.51e-19	9.67e-18
ENSG00000161714	PLCD3	124.662	1.36805	0.152226	8.987	2.54e-19	9.77e-18
ENSG00000089639	GMIP	1714.02	0.989169	0.110172	8.9784	2.75e-19	1.06e-17
ENSG00000206530	CFAP44	2214.26	-0.979516	0.10912	-8.9765	2.8e-19	1.07e-17
ENSG00000167874	TMEM88	22.8852	2.31124	0.257508	8.9754	2.82e-19	1.08e-17
ENSG00000162783	IER5	7077.43	1.44537	0.161108	8.97143	2.93e-19	1.12e-17
ENSG00000239697	TNFSF12	83.5295	2.41902	0.269782	8.96658	3.06e-19	1.17e-17
ENSG00000198794	SCAMP5	19013.3	-1.26775	0.141449	-8.96256	3.17e-19	1.21e-17
ENSG00000100242	SUN2	4359.25	0.719876	0.0803506	8.95919	3.27e-19	1.25e-17
ENSG00000152242	C18orf25	1578.52	0.732866	0.0818034	8.95887	3.28e-19	1.25e-17
ENSG00000250156	LINC02060	4.9064	-1.89162	0.211279	-8.9532	3.45e-19	1.32e-17
ENSG00000131401	NAPSB	42.7592	2.61147	0.291762	8.9507	3.53e-19	1.34e-17
ENSG00000064547	LPAR2	614.205	1.55321	0.173597	8.94726	3.64e-19	1.39e-17
ENSG00000123700	KCNJ2	35.7092	3.20746	0.358569	8.94515	3.71e-19	1.41e-17
ENSG00000119541	VPS4B	1821.96	0.650371	0.0727282	8.94249	3.8e-19	1.44e-17
ENSG00000167566	NCKAP5L	109.11	2.06999	0.231491	8.94201	3.82e-19	1.45e-17
ENSG00000187742	SECISBP2	7888.23	-0.562186	0.0629238	-8.93439	4.09e-19	1.55e-17
ENSG00000160293	VAV2	505.465	2.0802	0.23288	8.93248	4.17e-19	1.58e-17
ENSG00000182732	RGS6	18.7432	3.13274	0.350735	8.93194	4.19e-19	1.58e-17
ENSG00000227373	AL121983.2	29.9553	1.81732	0.203521	8.9294	4.28e-19	1.62e-17
ENSG00000249738	AC008691.1	28.6634	3.88905	0.435593	8.92818	4.33e-19	1.63e-17
ENSG00000250493	AP004147.1	59.8645	-3.04207	0.340756	-8.9274	4.36e-19	1.64e-17
ENSG00000112561	TFEB	1160.23	1.15891	0.129843	8.92545	4.44e-19	1.67e-17
ENSG00000131470	PSMC3IP	197.022	0.985243	0.110395	8.92469	4.47e-19	1.68e-17
ENSG00000153179	RASSF3	834.607	1.34561	0.150795	8.92348	4.52e-19	1.7e-17
ENSG00000136542	GALNT5	49.8332	2.51073	0.281377	8.92301	4.54e-19	1.7e-17
ENSG00000198910	L1CAM	10.476	2.0101	0.225283	8.92257	4.56e-19	1.71e-17
ENSG00000172081	MOB3A	6452.28	1.40455	0.157435	8.92143	4.6e-19	1.72e-17
ENSG00000067191	CACNB1	171.488	1.62005	0.181609	8.92051	4.64e-19	1.74e-17
ENSG00000136689	IL1RN	350.538	2.45183	0.274899	8.91901	4.7e-19	1.76e-17
ENSG00000124224	PPP4R1L	532.405	1.16726	0.130896	8.9174	4.77e-19	1.78e-17
ENSG00000251230	MIR3945HG	6.50085	4.67333	0.524114	8.91662	4.81e-19	1.79e-17
ENSG00000151014	NOCT	243.994	1.34063	0.150363	8.91593	4.84e-19	1.8e-17
ENSG00000169994	MYO7B	17.2151	2.81886	0.316164	8.91581	4.84e-19	1.8e-17
ENSG00000174175	SELP	22.0498	3.50223	0.392961	8.91241	4.99e-19	1.86e-17
ENSG00000203827		175.537	1.15957	0.130125	8.91119	5.05e-19	1.87e-17
ENSG00000185198	PRSS57	10.6118	5.05176	0.566886	8.91141	5.04e-19	1.87e-17
ENSG00000092820	EZR	24168	1.32292	0.148525	8.90705	5.24e-19	1.94e-17
ENSG00000188056	TREML4	7.84844	4.49203	0.504428	8.9052	5.33e-19	1.97e-17
ENSG00000254826	AP001922.3	5.31051	2.42598	0.272626	8.89857	5.66e-19	2.09e-17
ENSG00000041353	RAB27B	26.6883	3.07257	0.345299	8.89829	5.67e-19	2.1e-17
ENSG00000173327	MAP3K11	3444.18	0.659301	0.0741182	8.89526	5.83e-19	2.15e-17
ENSG00000181631	P2RY13	197.717	3.11607	0.350414	8.89253	5.97e-19	2.2e-17
ENSG00000011028	MRC2	91.8386	2.8477	0.320271	8.89152	6.03e-19	2.22e-17
ENSG00000204613	TRIM10	19.5927	3.41737	0.384364	8.89098	6.06e-19	2.23e-17
ENSG00000147872	PLIN2	1455.97	1.57756	0.177458	8.88977	6.12e-19	2.25e-17
ENSG00000211974	IGHV2-70D	2374.57	3.88811	0.437566	8.88576	6.35e-19	2.33e-17
ENSG00000267010		171.874	0.952168	0.107162	8.88529	6.38e-19	2.34e-17
ENSG00000007264	MATK	16.1963	3.22143	0.362712	8.88149	6.6e-19	2.42e-17
ENSG00000093072	ADA2	26775.5	-1.27566	0.143673	-8.87889	6.75e-19	2.47e-17
ENSG00000184005	ST6GALNAC3	34.613	4.09849	0.461676	8.87741	6.84e-19	2.51e-17
ENSG00000119686	FLVCR2	41.9308	2.04901	0.230836	8.87648	6.9e-19	2.52e-17
ENSG00000128915	ICE2	3834.43	-0.710876	0.0801073	-8.87405	7.05e-19	2.57e-17
ENSG00000085231	AK6	4520.73	-0.542361	0.0611145	-8.8745	7.02e-19	2.57e-17
ENSG00000182866	LCK	33.4148	2.8067	0.316279	8.87414	7.05e-19	2.57e-17
ENSG00000175352	NRIP3	22.4848	3.37134	0.379893	8.87444	7.03e-19	2.57e-17
ENSG00000269271	AC245036.5	7.0518	4.127	0.465146	8.87248	7.15e-19	2.6e-17
ENSG00000171004	HS6ST2	23.4084	7.23285	0.815248	8.87197	7.19e-19	2.61e-17
ENSG00000136859	ANGPTL2	63.1266	2.93487	0.330862	8.87037	7.29e-19	2.65e-17
ENSG00000130348	QRSL1	842.406	-0.715025	0.0806171	-8.8694	7.35e-19	2.67e-17
ENSG00000172757	CFL1	12540	0.748591	0.0844481	8.8645	7.68e-19	2.79e-17
ENSG00000173020	GRK2	9400.07	0.692492	0.0781406	8.86213	7.85e-19	2.84e-17
ENSG00000116863	ADPRHL2	721.626	0.590642	0.0666633	8.86007	8e-19	2.89e-17
ENSG00000140749	IGSF6	179.296	2.09518	0.236483	8.85973	8.02e-19	2.9e-17
ENSG00000220412	AL356234.1	5.02235	2.56197	0.289201	8.85876	8.09e-19	2.92e-17
ENSG00000258082	AL391832.3	6.39984	4.28632	0.484005	8.85594	8.3e-19	2.99e-17
ENSG00000187605	TET3	1389.74	0.8286	0.0935682	8.85557	8.33e-19	3e-17
ENSG00000100628	ASB2	334.349	2.59467	0.293117	8.85201	8.6e-19	3.1e-17
ENSG00000272102	AL133406.3	17.6549	-1.177	0.132972	-8.85146	8.64e-19	3.11e-17
ENSG00000198858	R3HDM4	3593.23	0.894036	0.101011	8.85092	8.68e-19	3.12e-17
ENSG00000101236	RNF24	882.069	1.13992	0.128811	8.84955	8.79e-19	3.16e-17
ENSG00000116473	RAP1A	2451.4	1.00047	0.113065	8.84868	8.86e-19	3.18e-17
ENSG00000154978	VOPP1	7667.11	0.918079	0.103771	8.84716	8.98e-19	3.22e-17
ENSG00000101596	SMCHD1	10012.7	0.806063	0.0911588	8.8424	9.37e-19	3.35e-17
ENSG00000081237	PTPRC	2669.09	2.6109	0.295263	8.84264	9.35e-19	3.35e-17
ENSG00000167984	NLRC3	211.711	1.95934	0.221628	8.8407	9.51e-19	3.4e-17
ENSG00000213755	AC093270.1	15.5064	-2.70803	0.306756	-8.82796	1.07e-18	3.8e-17
ENSG00000166483	WEE1	960.893	1.95142	0.221051	8.8279	1.07e-18	3.8e-17
ENSG00000139890	REM2	180.212	1.20019	0.13598	8.82623	1.08e-18	3.86e-17
ENSG00000140968	IRF8	247.999	2.5032	0.283642	8.82523	1.09e-18	3.89e-17
ENSG00000248610	HSPA8P4	54.3324	-2.27603	0.257911	-8.82487	1.1e-18	3.9e-17
ENSG00000182500		614.872	0.935147	0.105994	8.82262	1.12e-18	3.97e-17
ENSG00000167207	NOD2	446.648	1.90442	0.215947	8.81891	1.16e-18	4.1e-17
ENSG00000115271	GCA	1734.77	1.62426	0.184238	8.81608	1.19e-18	4.2e-17
ENSG00000100351	GRAP2	30.8012	2.9743	0.337447	8.81411	1.21e-18	4.27e-17
ENSG00000166888	STAT6	3519.77	0.974199	0.110531	8.81379	1.21e-18	4.28e-17
ENSG00000125430	HS3ST3B1	46.4001	2.83094	0.32121	8.81338	1.21e-18	4.29e-17
ENSG00000135148	TRAFD1	1138.75	0.708736	0.0804297	8.81186	1.23e-18	4.35e-17
ENSG00000132334	PTPRE	1320.81	1.80263	0.204607	8.81024	1.25e-18	4.41e-17
ENSG00000178127	NDUFV2	362.958	1.49199	0.169399	8.80755	1.28e-18	4.51e-17
ENSG00000236830	CBR3-AS1	15.8747	2.54619	0.289095	8.80743	1.28e-18	4.51e-17
ENSG00000169442	CD52	496.423	2.6648	0.302936	8.79656	1.41e-18	4.97e-17
ENSG00000170873	MTSS1	1397.37	2.20991	0.251234	8.79621	1.42e-18	4.98e-17
ENSG00000116809	ZBTB17	1585.75	0.69875	0.0794625	8.79346	1.45e-18	5.1e-17
ENSG00000229791	AL356259.1	89.2704	4.88242	0.555315	8.79216	1.47e-18	5.15e-17
ENSG00000102145	GATA1	30.532	2.31601	0.263441	8.79137	1.48e-18	5.18e-17
ENSG00000157214	STEAP2	26.7666	3.27312	0.372474	8.7875	1.53e-18	5.36e-17
ENSG00000134460	IL2RA	6.71249	3.70341	0.421848	8.77902	1.65e-18	5.77e-17
ENSG00000235957	COX7CP1	18.0648	-0.987017	0.11244	-8.77816	1.66e-18	5.81e-17
ENSG00000109099	PMP22	50.7769	2.90789	0.331302	8.77714	1.68e-18	5.86e-17
ENSG00000011021	CLCN6	1051.46	0.76122	0.0867596	8.7739	1.73e-18	6.02e-17
ENSG00000112893	MAN2A1	16315.1	-0.739628	0.0843035	-8.7734	1.73e-18	6.05e-17
ENSG00000113302	IL12B	18.2912	4.88592	0.557371	8.766	1.85e-18	6.45e-17
ENSG00000164647	STEAP1	149.564	3.00246	0.342526	8.76563	1.86e-18	6.46e-17
ENSG00000142669	SH3BGRL3	2558.25	0.944899	0.107823	8.76339	1.89e-18	6.59e-17
ENSG00000155085	AK9	551.827	-0.881063	0.100548	-8.76261	1.91e-18	6.63e-17
ENSG00000163958	ZDHHC19	15.8767	3.07078	0.350518	8.76071	1.94e-18	6.73e-17
ENSG00000124019	FAM124B	5.45947	3.12014	0.356227	8.75883	1.97e-18	6.84e-17
ENSG00000159128	IFNGR2	2867.51	1.03094	0.117734	8.75653	2.01e-18	6.98e-17
ENSG00000129988	LBP	15.4436	3.54832	0.405304	8.75473	2.05e-18	7.08e-17
ENSG00000124795	DEK	656.699	2.20396	0.251758	8.75429	2.05e-18	7.1e-17
ENSG00000134755	DSC2	43.6932	2.82737	0.322966	8.75437	2.05e-18	7.1e-17
ENSG00000102882	MAPK3	1465	0.910442	0.104029	8.7518	2.1e-18	7.25e-17
ENSG00000100234	TIMP3	42.5927	3.184	0.363901	8.74963	2.14e-18	7.38e-17
ENSG00000198742	SMURF1	1354.99	1.08939	0.124515	8.74907	2.15e-18	7.41e-17
ENSG00000183128	CALHM3	28.4536	3.05076	0.348709	8.74871	2.16e-18	7.43e-17
ENSG00000068912	ERLEC1	14772.3	-0.828171	0.0946739	-8.74761	2.18e-18	7.49e-17
ENSG00000111249	CUX2	12.3918	2.91778	0.333655	8.7449	2.23e-18	7.67e-17
ENSG00000220008	LINGO3	34.0868	2.52727	0.289047	8.74347	2.26e-18	7.76e-17
ENSG00000173926	MARCH3	205.288	1.62146	0.185455	8.74319	2.27e-18	7.77e-17
ENSG00000196873	CBWD3	208.605	-0.833703	0.0953603	-8.74267	2.28e-18	7.8e-17
ENSG00000204099	NEU4	12.5672	4.42656	0.506371	8.74173	2.3e-18	7.86e-17
ENSG00000135378	PRRG4	184.469	2.10813	0.241193	8.74043	2.32e-18	7.94e-17
ENSG00000039523	RIPOR1	2745.92	1.34574	0.153998	8.73869	2.36e-18	8.06e-17
ENSG00000233967	AL359715.1	62.4189	-1.13779	0.130269	-8.73415	2.45e-18	8.38e-17
ENSG00000237301	AL121992.1	25.4177	2.13062	0.243962	8.73343	2.47e-18	8.43e-17
ENSG00000136634	IL10	35.6732	2.77285	0.317651	8.72925	2.56e-18	8.74e-17
ENSG00000170779	CDCA4	303.749	0.89477	0.102515	8.72822	2.59e-18	8.81e-17
ENSG00000087116	ADAMTS2	36.8406	3.34122	0.382893	8.72625	2.63e-18	8.95e-17
ENSG00000181458	TMEM45A	1693.6	-1.59004	0.182385	-8.71801	2.83e-18	9.62e-17
ENSG00000188263	IL17REL	12.714	3.60085	0.413073	8.71721	2.85e-18	9.68e-17
ENSG00000175538	KCNE3	38.5593	2.92941	0.336092	8.71609	2.88e-18	9.77e-17
ENSG00000041982	TNC	153.176	2.61431	0.300295	8.7058	3.15e-18	1.07e-16
ENSG00000129048	ACKR4	118.868	1.76963	0.203342	8.70275	3.24e-18	1.1e-16
ENSG00000111912	NCOA7	3182.75	-1.00103	0.115055	-8.70043	3.31e-18	1.12e-16
ENSG00000157570	TSPAN18	38.5231	3.02129	0.347282	8.69982	3.32e-18	1.12e-16
ENSG00000139970	RTN1	15.1778	3.32061	0.381751	8.69836	3.37e-18	1.14e-16
ENSG00000120328	PCDHB12	31.5011	-1.68404	0.193644	-8.69657	3.42e-18	1.15e-16
ENSG00000179632	MAF1	3487.35	0.669574	0.0769987	8.69591	3.44e-18	1.16e-16
ENSG00000100311	PDGFB	34.1236	3.23633	0.372151	8.69627	3.43e-18	1.16e-16
ENSG00000114978	MOB1A	6645.14	0.62381	0.0717968	8.68855	3.67e-18	1.23e-16
ENSG00000268279	AC090004.1	79.9953	1.03182	0.118751	8.68899	3.66e-18	1.23e-16
ENSG00000137193	PIM1	10784.5	1.78922	0.205944	8.68791	3.69e-18	1.24e-16
ENSG00000134250	NOTCH2	5874.85	1.15427	0.132896	8.68556	3.77e-18	1.26e-16
ENSG00000267534	S1PR2	97.9192	1.66209	0.191354	8.68593	3.76e-18	1.26e-16
ENSG00000176399	DMRTA1	158.931	2.65785	0.306016	8.68533	3.78e-18	1.26e-16
ENSG00000153933	DGKE	2303.91	1.11954	0.128966	8.68085	3.93e-18	1.31e-16
ENSG00000175874	CREG2	13.2657	3.78401	0.435874	8.68143	3.91e-18	1.31e-16
ENSG00000248334	WHAMMP2	13.5226	2.79374	0.321903	8.67881	4e-18	1.34e-16
ENSG00000222040		29.0661	2.49642	0.287745	8.67581	4.11e-18	1.37e-16
ENSG00000141447	OSBPL1A	730.835	2.46374	0.283994	8.67533	4.12e-18	1.38e-16
ENSG00000260352	AC092287.1	17.5546	1.43891	0.166018	8.66722	4.43e-18	1.48e-16
ENSG00000218175	AC016739.1	546.623	-1.1668	0.134667	-8.66438	4.54e-18	1.51e-16
ENSG00000238057	ZEB2-AS1	7.85172	4.27899	0.493974	8.66238	4.62e-18	1.54e-16
ENSG00000072952	MRVI1	60.7611	2.39003	0.275939	8.66144	4.66e-18	1.55e-16
ENSG00000227708	LINC01850	74.6573	3.21418	0.371135	8.66042	4.7e-18	1.56e-16
ENSG00000135547	HEY2	1128.48	-1.55951	0.180082	-8.65998	4.72e-18	1.57e-16
ENSG00000263847	AP005899.1	136.883	1.43767	0.166102	8.65535	4.91e-18	1.63e-16
ENSG00000136250	AOAH	329.372	2.22816	0.257443	8.65496	4.93e-18	1.63e-16
ENSG00000101146	RAE1	1121.97	0.655222	0.0757098	8.65438	4.96e-18	1.64e-16
ENSG00000165633	VSTM4	12.5254	3.61519	0.417717	8.65463	4.95e-18	1.64e-16
ENSG00000095739	BAMBI	319.613	3.29576	0.380872	8.65319	5.01e-18	1.65e-16
ENSG00000115183	TANC1	903.845	1.97889	0.2287	8.65274	5.03e-18	1.66e-16
ENSG00000135823	STX6	869.009	0.770726	0.0891015	8.64998	5.15e-18	1.7e-16
ENSG00000166265	CYYR1	6.57257	4.50019	0.520285	8.64947	5.17e-18	1.7e-16
ENSG00000176438	SYNE3	1687.25	1.32029	0.152647	8.64927	5.18e-18	1.71e-16
ENSG00000128578	STRIP2	90.9341	1.74399	0.201688	8.64699	5.29e-18	1.74e-16
ENSG00000131746	TNS4	3.27103	4.28749	0.495944	8.64511	5.38e-18	1.77e-16
ENSG00000211937	IGHV2-5	4364.65	3.38379	0.391469	8.64382	5.44e-18	1.78e-16
ENSG00000166016	ABTB2	204.167	1.47076	0.170181	8.64231	5.51e-18	1.81e-16
ENSG00000236438	FAM157A	59.8946	1.82351	0.211049	8.64022	5.61e-18	1.84e-16
ENSG00000167895	TMC8	2851.31	2.33595	0.270538	8.63447	5.9e-18	1.93e-16
ENSG00000101307	SIRPB1	510.657	2.89121	0.334876	8.63368	5.94e-18	1.94e-16
ENSG00000104517	UBR5	7690.88	0.688979	0.079841	8.62938	6.17e-18	2.02e-16
ENSG00000138795	LEF1	278.013	3.0934	0.358644	8.62528	6.39e-18	2.09e-16
ENSG00000144619	CNTN4	141.596	-1.98963	0.230738	-8.62288	6.53e-18	2.13e-16
ENSG00000106341	PPP1R17	19.2368	-3.62135	0.420131	-8.61958	6.72e-18	2.19e-16
ENSG00000008323	PLEKHG6	6.58449	2.64131	0.306485	8.61807	6.81e-18	2.22e-16
ENSG00000259120	SMIM6	22.5499	2.02699	0.235216	8.61757	6.84e-18	2.23e-16
ENSG00000156052	GNAQ	692.937	2.91959	0.338853	8.61609	6.93e-18	2.25e-16
ENSG00000166289	PLEKHF1	196.018	1.89042	0.21947	8.61354	7.08e-18	2.3e-16
ENSG00000187372	PCDHB13	59.0131	-1.67504	0.194564	-8.60918	7.36e-18	2.39e-16
ENSG00000163866	SMIM12	1477.61	0.657491	0.0763818	8.60795	7.44e-18	2.41e-16
ENSG00000267174	AC011472.2	25.7284	1.80978	0.210442	8.59989	7.98e-18	2.58e-16
ENSG00000197111	PCBP2	7444.13	0.728037	0.0846751	8.598	8.11e-18	2.63e-16
ENSG00000111450	STX2	1066.83	1.05308	0.122514	8.59558	8.28e-18	2.68e-16
ENSG00000232573	RPL3P4	705.202	-1.37858	0.160512	-8.58861	8.8e-18	2.84e-16
ENSG00000231793	DOC2GP	50.5377	1.41383	0.164708	8.58386	9.17e-18	2.96e-16
ENSG00000147454	SLC25A37	1565.55	1.41655	0.165048	8.58265	9.27e-18	2.99e-16
ENSG00000107968	MAP3K8	1256.47	2.12575	0.247723	8.58115	9.39e-18	3.03e-16
ENSG00000095110	NXPE1	263.425	-2.468	0.28781	-8.57509	9.9e-18	3.19e-16
ENSG00000137486	ARRB1	77.4048	2.47087	0.288246	8.5721	1.02e-17	3.27e-16
ENSG00000250182	EEF1A1P13	285.023	-1.4402	0.168017	-8.57173	1.02e-17	3.28e-16
ENSG00000260787		22.8661	1.62795	0.189925	8.57152	1.02e-17	3.28e-16
ENSG00000231346	LINC01160	13.5505	1.81026	0.211262	8.56879	1.05e-17	3.36e-16
ENSG00000163536	SERPINI1	1726.08	-1.59095	0.185687	-8.56789	1.05e-17	3.38e-16
ENSG00000118420	UBE3D	287.764	-0.688608	0.0803916	-8.56567	1.07e-17	3.44e-16
ENSG00000167261	DPEP2	224.38	1.99512	0.233042	8.56119	1.12e-17	3.57e-16
ENSG00000167483	FAM129C	36.6894	2.28931	0.267395	8.56152	1.11e-17	3.57e-16
ENSG00000115641	FHL2	57.6548	1.55749	0.182025	8.5565	1.16e-17	3.72e-16
ENSG00000059728	MXD1	3109.07	1.41658	0.165657	8.5513	1.22e-17	3.88e-16
ENSG00000156113	KCNMA1	302.289	2.72904	0.319129	8.55151	1.21e-17	3.88e-16
ENSG00000266274	RN7SL138P	8.03141	2.20331	0.257683	8.55049	1.23e-17	3.91e-16
ENSG00000104472	CHRAC1	1657.43	0.806625	0.0943513	8.54916	1.24e-17	3.95e-16
ENSG00000226780	AC244035.1	4.25385	3.15061	0.368554	8.54857	1.25e-17	3.96e-16
ENSG00000204044	SLC12A5-AS1	6.25176	4.31473	0.504751	8.54824	1.25e-17	3.97e-16
ENSG00000172548	NIPAL4	389.542	2.26819	0.265423	8.54554	1.28e-17	4.06e-16
ENSG00000115009	CCL20	5.7724	5.26611	0.616284	8.54494	1.29e-17	4.08e-16
ENSG00000165072	MAMDC2	20.3841	2.54974	0.298444	8.54344	1.3e-17	4.13e-16
ENSG00000164742	ADCY1	291.617	3.41877	0.400232	8.54195	1.32e-17	4.18e-16
ENSG00000220267	ACTBP8	9.71634	3.75343	0.439425	8.54169	1.32e-17	4.19e-16
ENSG00000237424	FOXD2-AS1	68.2811	1.44402	0.169111	8.53889	1.36e-17	4.29e-16
ENSG00000023902	PLEKHO1	1984.35	2.28901	0.268143	8.53652	1.38e-17	4.37e-16
ENSG00000132510	KDM6B	2479.14	1.31462	0.154022	8.53527	1.4e-17	4.41e-16
ENSG00000112936	C7	37.7605	3.60319	0.422175	8.53482	1.4e-17	4.43e-16
ENSG00000131969	ABHD12B	9.46789	3.37585	0.395595	8.53362	1.42e-17	4.47e-16
ENSG00000198944	SOWAHA	7.80425	2.77257	0.324973	8.53171	1.44e-17	4.54e-16
ENSG00000135596	MICAL1	5093.35	0.961536	0.112708	8.53118	1.45e-17	4.55e-16
ENSG00000158813	EDA	177.938	2.12895	0.249544	8.53134	1.45e-17	4.55e-16
ENSG00000223380		4602	-0.64849	0.0760196	-8.53057	1.46e-17	4.57e-16
ENSG00000183283	DAZAP2	11122.1	0.672464	0.0788573	8.52761	1.49e-17	4.69e-16
ENSG00000175319	NF1P5	13.5604	-5.51524	0.64682	-8.5267	1.51e-17	4.72e-16
ENSG00000272821	U62317.3	125.108	1.00019	0.117314	8.52569	1.52e-17	4.76e-16
ENSG00000142871	CYR61	53.7581	2.54694	0.298871	8.52187	1.57e-17	4.92e-16
ENSG00000113916	BCL6	1083.97	2.57705	0.302409	8.52174	1.57e-17	4.92e-16
ENSG00000106780	MEGF9	1159.24	1.30415	0.153092	8.5187	1.61e-17	5.04e-16
ENSG00000187037	GPR141	43.573	3.41609	0.401025	8.51838	1.62e-17	5.05e-16
ENSG00000235145	RPSAP16	20.2613	1.94417	0.228247	8.51782	1.63e-17	5.07e-16
ENSG00000133101	CCNA1	14.7387	3.07859	0.361512	8.51588	1.65e-17	5.15e-16
ENSG00000178719	GRINA	6716.9	0.937311	0.110069	8.5157	1.66e-17	5.16e-16
ENSG00000089280	FUS	9298.8	0.621577	0.0730558	8.50826	1.77e-17	5.5e-16
ENSG00000087502	ERGIC2	4144.72	-0.667802	0.0784922	-8.50788	1.77e-17	5.51e-16
ENSG00000244734	HBB	9873.8	2.57786	0.303025	8.50708	1.78e-17	5.54e-16
ENSG00000245330	AP005717.1	40.9632	1.91471	0.225085	8.5066	1.79e-17	5.56e-16
ENSG00000134954	ETS1	2173.49	2.04004	0.239825	8.50638	1.79e-17	5.57e-16
ENSG00000185585	OLFML2A	11.3349	3.54959	0.417413	8.50379	1.84e-17	5.69e-16
ENSG00000110675	ELMOD1	172.093	-3.68527	0.433423	-8.5027	1.85e-17	5.74e-16
ENSG00000129467	ADCY4	65.4268	1.52933	0.179963	8.49803	1.93e-17	5.97e-16
ENSG00000163349	HIPK1	3987.54	0.936688	0.110231	8.49753	1.94e-17	5.99e-16
ENSG00000238311	SNORD13E	17.7279	1.86625	0.219682	8.49524	1.98e-17	6.1e-16
ENSG00000227671	AL390728.4	5705.61	0.816236	0.0961304	8.49093	2.05e-17	6.33e-16
ENSG00000177508	IRX3	3.62975	4.68098	0.551347	8.49008	2.07e-17	6.37e-16
ENSG00000205683	DPF3	315.973	2.42093	0.285296	8.48567	2.14e-17	6.61e-16
ENSG00000244509	APOBEC3C	3594.43	0.865273	0.101985	8.48429	2.17e-17	6.68e-16
ENSG00000100982	PCIF1	1815.98	0.49946	0.0588709	8.48398	2.18e-17	6.7e-16
ENSG00000159640	ACE	18.7881	4.17108	0.491681	8.4833	2.19e-17	6.73e-16
ENSG00000102230	PCYT1B	2.91479	3.66985	0.43267	8.48188	2.22e-17	6.81e-16
ENSG00000241839	PLEKHO2	1356.02	1.23313	0.145391	8.48144	2.22e-17	6.83e-16
ENSG00000196338	NLGN3	117.869	1.12274	0.132397	8.4801	2.25e-17	6.9e-16
ENSG00000179921	GPBAR1	48.9874	1.35209	0.159453	8.47957	2.26e-17	6.93e-16
ENSG00000232528	AL109809.1	5.60154	2.74633	0.323993	8.4765	2.32e-17	7.11e-16
ENSG00000229638	RPL4P4	555.291	-1.12727	0.133037	-8.47334	2.38e-17	7.29e-16
ENSG00000230207	RPL4P5	88.0428	-1.17443	0.138619	-8.47233	2.41e-17	7.35e-16
ENSG00000122033	MTIF3	1341.35	-0.81079	0.0957106	-8.47126	2.43e-17	7.41e-16
ENSG00000233952	FTLP15	33.3049	6.52143	0.769885	8.47066	2.44e-17	7.45e-16
ENSG00000173846	PLK3	1869.43	1.68111	0.198505	8.46889	2.48e-17	7.55e-16
ENSG00000259562	AC090607.2	131.86	-0.845906	0.0998901	-8.46836	2.49e-17	7.58e-16
ENSG00000234141	AC006042.4	44.2711	-1.19595	0.141236	-8.46775	2.5e-17	7.62e-16
ENSG00000188305	PEAK3	47.3298	1.78173	0.210495	8.46449	2.57e-17	7.83e-16
ENSG00000266389	AC002091.2	10.3482	3.1527	0.372504	8.46353	2.59e-17	7.88e-16
ENSG00000145088	EAF2	7614.92	-1.19955	0.14174	-8.46299	2.61e-17	7.91e-16
ENSG00000104998	IL27RA	2131.17	1.57553	0.186184	8.4622	2.62e-17	7.96e-16
ENSG00000110921	MVK	416.066	0.59927	0.0708422	8.45922	2.69e-17	8.16e-16
ENSG00000258738	AL121603.2	198.061	1.32429	0.156551	8.45914	2.69e-17	8.16e-16
ENSG00000272782		61.4111	1.6479	0.195027	8.44962	2.92e-17	8.85e-16
ENSG00000159674	SPON2	541.849	1.68992	0.200104	8.4452	3.04e-17	9.18e-16
ENSG00000152818	UTRN	7105.94	-1.02395	0.121264	-8.44401	3.07e-17	9.26e-16
ENSG00000079308	TNS1	119.717	2.3785	0.281677	8.44409	3.06e-17	9.26e-16
ENSG00000162694	EXTL2	1253.31	-1.22347	0.144896	-8.44379	3.07e-17	9.27e-16
ENSG00000100385	IL2RB	94.0069	2.38545	0.282517	8.44355	3.08e-17	9.28e-16
ENSG00000145743	FBXL17	1637.04	-0.557522	0.0660571	-8.44	3.17e-17	9.56e-16
ENSG00000157017	GHRL	72.9245	1.21961	0.144524	8.43883	3.21e-17	9.65e-16
ENSG00000159588	CCDC17	79.7694	0.964811	0.11435	8.43737	3.25e-17	9.76e-16
ENSG00000256673	AC141557.1	65.1393	1.48682	0.176238	8.43642	3.27e-17	9.83e-16
ENSG00000235217	TSPY26P	96.6104	1.54441	0.183138	8.43303	3.37e-17	1.01e-15
ENSG00000163687	DNASE1L3	38.8239	2.80164	0.332311	8.43076	3.43e-17	1.03e-15
ENSG00000124107	SLPI	58.7533	3.6129	0.428566	8.43021	3.45e-17	1.03e-15
ENSG00000259884	AC025259.3	226.094	-2.24369	0.266164	-8.42971	3.47e-17	1.04e-15
ENSG00000174695	TMEM167A	8943.22	-0.585513	0.069467	-8.42865	3.5e-17	1.05e-15
ENSG00000219361	RPSAP72	4.79097	-1.6297	0.193406	-8.42633	3.57e-17	1.07e-15
ENSG00000080293	SCTR	19.397	3.03435	0.360117	8.42603	3.58e-17	1.07e-15
ENSG00000207279	SNORD116-24	22.2207	-1.22233	0.145117	-8.42308	3.67e-17	1.09e-15
ENSG00000185158	LRRC37B	344.586	0.759373	0.0901489	8.42354	3.65e-17	1.09e-15
ENSG00000267701		98.2551	1.50942	0.179281	8.41927	3.79e-17	1.13e-15
ENSG00000183918	SH2D1A	15.759	3.34328	0.397111	8.41901	3.8e-17	1.13e-15
ENSG00000047849	MAP4	6113.01	0.711856	0.0845873	8.41564	3.91e-17	1.16e-15
ENSG00000184428	TOP1MT	2158.91	1.57738	0.187453	8.41482	3.93e-17	1.17e-15
ENSG00000013561	RNF14	2293.76	-0.801802	0.0952923	-8.41413	3.96e-17	1.18e-15
ENSG00000183864	TOB2	1626.6	0.736183	0.0875211	8.4115	4.05e-17	1.2e-15
ENSG00000147036	LANCL3	37.3102	2.27323	0.270287	8.41044	4.08e-17	1.21e-15
ENSG00000267501	AC104365.2	48.4397	1.04907	0.124854	8.40238	4.38e-17	1.3e-15
ENSG00000176435	CLEC14A	11.6197	4.78835	0.569983	8.40086	4.43e-17	1.31e-15
ENSG00000233038	AC011899.2	21.1284	3.1391	0.3739	8.39556	4.64e-17	1.37e-15
ENSG00000134153	EMC7	6171.01	-0.625608	0.0745476	-8.39206	4.78e-17	1.41e-15
ENSG00000188739	RBM34	78.883	0.930155	0.110835	8.39226	4.77e-17	1.41e-15
ENSG00000101460	MAP1LC3A	64.0336	2.34401	0.279315	8.392	4.78e-17	1.41e-15
ENSG00000107518	ATRNL1	180.98	3.74023	0.445699	8.39184	4.79e-17	1.41e-15
ENSG00000115486	GGCX	2445.93	-0.562542	0.067047	-8.39027	4.85e-17	1.43e-15
ENSG00000143437	ARNT	1899.58	0.672348	0.0801306	8.39065	4.83e-17	1.43e-15
ENSG00000019102	VSIG2	15.9367	3.00228	0.358101	8.38389	5.12e-17	1.51e-15
ENSG00000233355	CHRM3-AS2	5.69375	3.20452	0.382274	8.38278	5.17e-17	1.52e-15
ENSG00000181215	C4orf50	96.9677	-4.26034	0.508326	-8.38112	5.24e-17	1.54e-15
ENSG00000132514	CLEC10A	7.61384	3.27132	0.390457	8.37819	5.37e-17	1.58e-15
ENSG00000066117	SMARCD1	3739.9	0.418466	0.0499582	8.37631	5.46e-17	1.6e-15
ENSG00000169991	IFFO2	2063.32	1.47845	0.176513	8.37589	5.48e-17	1.61e-15
ENSG00000104047	DTWD1	2548.4	-0.662664	0.0791812	-8.36896	5.81e-17	1.7e-15
ENSG00000173442	EHBP1L1	10470.7	0.672569	0.0804013	8.36515	6e-17	1.76e-15
ENSG00000253535	AC120193.1	23.9968	2.36569	0.282809	8.36496	6.01e-17	1.76e-15
ENSG00000126767	ELK1	1288.38	0.580646	0.0694306	8.36296	6.12e-17	1.79e-15
ENSG00000145700	ANKRD31	90.2649	-1.40082	0.1677	-8.35317	6.65e-17	1.94e-15
ENSG00000112357	PEX7	241.562	-0.787922	0.0943282	-8.35298	6.66e-17	1.94e-15
ENSG00000148357	HMCN2	98.8637	-4.05544	0.485539	-8.35245	6.69e-17	1.95e-15
ENSG00000128463	EMC4	5333.63	-0.509537	0.0610302	-8.34894	6.89e-17	2.01e-15
ENSG00000178917	ZNF852	420.806	-0.729879	0.0874574	-8.34554	7.09e-17	2.06e-15
ENSG00000163346	PBXIP1	18302.8	1.21109	0.145111	8.34593	7.07e-17	2.06e-15
ENSG00000218565	AL592429.1	13.2136	2.93667	0.351877	8.34572	7.08e-17	2.06e-15
ENSG00000131373	HACL1	1202.83	-0.614411	0.0736352	-8.34399	7.18e-17	2.09e-15
ENSG00000259064	AC091544.3	8.6414	3.75911	0.450555	8.34329	7.23e-17	2.1e-15
ENSG00000249855	EEF1A1P19	82.7193	-1.00034	0.119911	-8.34232	7.28e-17	2.11e-15
ENSG00000127334	DYRK2	1069.99	1.15608	0.138654	8.33788	7.56e-17	2.19e-15
ENSG00000189238	LINC00943	76.5082	2.08689	0.250303	8.33746	7.59e-17	2.2e-15
ENSG00000213240	AC239799.1	317.827	1.27684	0.153278	8.33023	8.07e-17	2.33e-15
ENSG00000002587	HS3ST1	41.7949	2.21483	0.266009	8.32611	8.35e-17	2.42e-15
ENSG00000159713	TPPP3	12.4753	2.41265	0.289826	8.32448	8.47e-17	2.45e-15
ENSG00000187239	FNBP1	3305.67	1.67353	0.201091	8.32222	8.63e-17	2.49e-15
ENSG00000196581	AJAP1	2481.29	-2.67736	0.321739	-8.32153	8.68e-17	2.5e-15
ENSG00000213033	AURKAPS1	25.6909	1.64616	0.197818	8.3216	8.68e-17	2.5e-15
ENSG00000248487	ABHD14A	1020.32	-0.810498	0.0974268	-8.31905	8.87e-17	2.55e-15
ENSG00000111405	ENDOU	158.453	1.59832	0.192179	8.31681	9.04e-17	2.6e-15
ENSG00000261471	AC092145.1	23.081	2.93773	0.353311	8.31486	9.19e-17	2.64e-15
ENSG00000163154	TNFAIP8L2	44.4439	2.05487	0.247179	8.31329	9.31e-17	2.67e-15
ENSG00000102678	FGF9	34.0367	3.85406	0.463602	8.31328	9.31e-17	2.67e-15
ENSG00000132661	NXT1	815.957	0.574868	0.0691786	8.30992	9.58e-17	2.75e-15
ENSG00000130489	SCO2	390.044	0.9726	0.117046	8.30953	9.61e-17	2.75e-15
ENSG00000123146	ADGRE5	8106.18	1.28441	0.15457	8.30952	9.61e-17	2.75e-15
ENSG00000196923	PDLIM7	649.742	1.47725	0.177779	8.30948	9.61e-17	2.75e-15
ENSG00000148344	PTGES	4.53166	5.10579	0.614482	8.30909	9.64e-17	2.76e-15
ENSG00000139620	KANSL2	1487.49	0.612829	0.0737659	8.30775	9.75e-17	2.79e-15
ENSG00000117362	APH1A	6657.28	0.639298	0.0769702	8.30578	9.92e-17	2.83e-15
ENSG00000222112	RN7SKP16	6.96345	1.86002	0.223962	8.30506	9.98e-17	2.85e-15
ENSG00000147065	MSN	19441.3	0.83193	0.100195	8.30309	1.01e-16	2.89e-15
ENSG00000261505	AL031714.1	345.341	1.09696	0.132171	8.29955	1.05e-16	2.98e-15
ENSG00000161835	GRASP	519.446	2.56854	0.309569	8.29715	1.07e-16	3.04e-15
ENSG00000168758	SEMA4C	260.748	1.50188	0.181024	8.29659	1.07e-16	3.05e-15
ENSG00000269468		5.73956	4.72636	0.569735	8.29572	1.08e-16	3.07e-15
ENSG00000183762	KREMEN1	74.5612	2.31062	0.278544	8.29535	1.08e-16	3.08e-15
ENSG00000127124	HIVEP3	270.408	1.96153	0.236575	8.29134	1.12e-16	3.18e-15
ENSG00000264948		3.79177	-2.99336	0.3611	-8.28955	1.14e-16	3.22e-15
ENSG00000236753	MKLN1-AS	88.8111	-0.983836	0.11868	-8.28982	1.13e-16	3.22e-15
ENSG00000205177	C11orf91	7.31218	2.19508	0.26485	8.28799	1.15e-16	3.26e-15
ENSG00000128595	CALU	11774.4	-0.671494	0.0810291	-8.28707	1.16e-16	3.28e-15
ENSG00000234506	LINC01506	20.9776	2.90016	0.35008	8.28428	1.19e-16	3.36e-15
ENSG00000181467	RAP2B	2489.81	1.13794	0.137371	8.2837	1.19e-16	3.37e-15
ENSG00000135912	TTLL4	878.247	0.652766	0.0788217	8.28155	1.22e-16	3.43e-15
ENSG00000171631	P2RY6	597.261	-2.83804	0.342757	-8.28003	1.23e-16	3.47e-15
ENSG00000186152	LILRP1	7.486	3.625	0.438007	8.27612	1.27e-16	3.59e-15
ENSG00000253250	C8orf88	77.7713	1.49167	0.180251	8.27552	1.28e-16	3.6e-15
ENSG00000072401	UBE2D1	891.289	0.889715	0.107522	8.27474	1.29e-16	3.62e-15
ENSG00000153165	RGPD3	21.3221	1.77928	0.215044	8.27403	1.3e-16	3.64e-15
ENSG00000110697	PITPNM1	1804.67	0.966641	0.116888	8.26979	1.34e-16	3.77e-15
ENSG00000123685	BATF3	109.884	2.35545	0.284858	8.26885	1.35e-16	3.8e-15
ENSG00000185305	ARL15	341.815	-0.956724	0.115733	-8.26667	1.38e-16	3.87e-15
ENSG00000224781	EIF4A2P4	13.558	-1.41731	0.171481	-8.26515	1.4e-16	3.91e-15
ENSG00000163380	LMOD3	13.7532	1.43172	0.173244	8.26422	1.41e-16	3.94e-15
ENSG00000154127	UBASH3B	263.965	2.30262	0.278641	8.26374	1.41e-16	3.95e-15
ENSG00000230113	AC138207.1	5.096	2.54178	0.307599	8.26331	1.42e-16	3.96e-15
ENSG00000068724	TTC7A	3738.19	0.706406	0.0855004	8.26202	1.43e-16	4e-15
ENSG00000160194	NDUFV3	2353.67	-0.611243	0.0739998	-8.26006	1.46e-16	4.07e-15
ENSG00000127022	CANX	55847.6	-0.572051	0.069258	-8.25972	1.46e-16	4.08e-15
ENSG00000073282	TP63	69.955	3.2805	0.397342	8.25611	1.51e-16	4.2e-15
ENSG00000272305	AC096887.1	42.2086	-0.802444	0.0972005	-8.25556	1.51e-16	4.21e-15
ENSG00000125245	GPR18	8.8587	2.67578	0.324137	8.25507	1.52e-16	4.23e-15
ENSG00000144354	CDCA7	97.7601	3.0529	0.369957	8.25205	1.56e-16	4.33e-15
ENSG00000182836	PLCXD3	96.6121	3.99147	0.484002	8.24681	1.63e-16	4.52e-15
ENSG00000007384	RHBDF1	109.002	1.67055	0.202608	8.24521	1.65e-16	4.58e-15
ENSG00000105325	FZR1	2361.3	0.718195	0.0871865	8.23746	1.76e-16	4.89e-15
ENSG00000143368	SF3B4	2744.12	0.677132	0.0822775	8.22986	1.87e-16	5.2e-15
ENSG00000184113	CLDN5	4.25654	3.62587	0.440602	8.22937	1.88e-16	5.22e-15
ENSG00000132669	RIN2	36.9909	2.52776	0.30718	8.22891	1.89e-16	5.24e-15
ENSG00000178573	MAF	4841.28	3.01475	0.366383	8.22841	1.9e-16	5.25e-15
ENSG00000100417	PMM1	853.049	0.662804	0.0805731	8.22613	1.93e-16	5.35e-15
ENSG00000099998	GGT5	26.1358	3.15072	0.383068	8.22496	1.95e-16	5.4e-15
ENSG00000204421	LY6G6C	8.9984	2.28397	0.277712	8.22426	1.96e-16	5.43e-15
ENSG00000141524	TMC6	5130.8	2.15757	0.262379	8.22312	1.98e-16	5.47e-15
ENSG00000168386	FILIP1L	36.2707	1.56819	0.190732	8.22198	2e-16	5.52e-15
ENSG00000152270	PDE3B	292.704	2.11579	0.257342	8.2217	2.01e-16	5.53e-15
ENSG00000108883	EFTUD2	3144.9	0.408729	0.0497167	8.22116	2.02e-16	5.55e-15
ENSG00000198848	CES1	19.2044	3.27769	0.398683	8.2213	2.01e-16	5.55e-15
ENSG00000213722	DDAH2	1439.68	1.02643	0.124857	8.22083	2.02e-16	5.56e-15
ENSG00000184545	DUSP8	433.311	2.44863	0.297937	8.21862	2.06e-16	5.66e-15
ENSG00000132423	COQ3	245.109	-0.871174	0.106009	-8.21794	2.07e-16	5.69e-15
ENSG00000232346	Z74021.1	103.335	-1.23234	0.149965	-8.21751	2.08e-16	5.7e-15
ENSG00000182566	CLEC4G	9.07138	3.74616	0.456055	8.21428	2.13e-16	5.85e-15
ENSG00000164334	FAM170A	4.59364	-1.96805	0.239605	-8.21373	2.14e-16	5.88e-15
ENSG00000171711	DEFB4A	18.5607	8.96164	1.0912	8.21266	2.16e-16	5.92e-15
ENSG00000011465	DCN	38.9075	3.18388	0.387797	8.21017	2.21e-16	6.04e-15
ENSG00000071205	ARHGAP10	303.46	2.66895	0.325141	8.20861	2.24e-16	6.12e-15
ENSG00000170881	RNF139	2849.73	0.749983	0.091489	8.19753	2.45e-16	6.71e-15
ENSG00000234290	AC116366.1	1530.06	1.79051	0.21865	8.18892	2.64e-16	7.2e-15
ENSG00000188536	HBA2	798.244	2.65575	0.324414	8.18631	2.69e-16	7.34e-15
ENSG00000161905	ALOX15	28.8432	2.67012	0.326167	8.18634	2.69e-16	7.34e-15
ENSG00000116962	NID1	49.1119	2.74037	0.3348	8.18509	2.72e-16	7.41e-15
ENSG00000172339	ALG14	917.024	-0.902649	0.110301	-8.1835	2.76e-16	7.51e-15
ENSG00000166033	HTRA1	10.4589	3.32469	0.406302	8.18281	2.77e-16	7.54e-15
ENSG00000128590	DNAJB9	20042.2	-0.796789	0.0973813	-8.18216	2.79e-16	7.58e-15
ENSG00000008952	SEC62	17432.4	-0.684397	0.0836474	-8.18193	2.79e-16	7.59e-15
ENSG00000113721	PDGFRB	97.5321	2.3708	0.289789	8.18111	2.81e-16	7.63e-15
ENSG00000187498	COL4A1	29.9734	3.75244	0.458739	8.1799	2.84e-16	7.71e-15
ENSG00000217716	RPS10P3	34.1932	-1.20815	0.147805	-8.17392	2.99e-16	8.09e-15
ENSG00000255103		406.322	-1.36837	0.167445	-8.17201	3.03e-16	8.22e-15
ENSG00000164023	SGMS2	58.9198	2.59909	0.318082	8.17111	3.06e-16	8.27e-15
ENSG00000152700	SAR1B	6125.26	-0.531289	0.0650636	-8.16568	3.2e-16	8.65e-15
ENSG00000176974	SHMT1	797.667	1.11412	0.136451	8.16494	3.22e-16	8.69e-15
ENSG00000006062	MAP3K14	1657.48	0.978772	0.119896	8.16353	3.25e-16	8.78e-15
ENSG00000166949	SMAD3	2035.28	1.11856	0.137019	8.16357	3.25e-16	8.78e-15
ENSG00000055147	FAM114A2	2302.48	-0.530358	0.064971	-8.163	3.27e-16	8.81e-15
ENSG00000177084	POLE	2335.49	0.73351	0.0899314	8.15633	3.45e-16	9.31e-15
ENSG00000152910	CNTNAP4	25.1265	3.98923	0.489145	8.1555	3.48e-16	9.37e-15
ENSG00000179950	PUF60	3660.56	0.494333	0.0606339	8.15274	3.56e-16	9.57e-15
ENSG00000229644	NAMPTP1	124.487	1.82279	0.223693	8.14864	3.68e-16	9.9e-15
ENSG00000175866	BAIAP2	58.6732	1.95636	0.240153	8.14631	3.75e-16	1.01e-14
ENSG00000108296		2205.77	0.668863	0.082133	8.14366	3.84e-16	1.03e-14
ENSG00000166707	ZCCHC18	31.9774	1.88412	0.231384	8.14283	3.86e-16	1.04e-14
ENSG00000238005	AL391832.2	5.82557	3.11063	0.382138	8.14007	3.95e-16	1.06e-14
ENSG00000233013	FAM157B	10.3286	2.33498	0.286908	8.13843	4e-16	1.07e-14
ENSG00000115267	IFIH1	2914.52	0.913186	0.112221	8.13736	4.04e-16	1.08e-14
ENSG00000066336	SPI1	1531.77	1.1677	0.143506	8.13691	4.05e-16	1.09e-14
ENSG00000152804	HHEX	110.377	2.43303	0.299085	8.1349	4.12e-16	1.1e-14
ENSG00000163638	ADAMTS9	13.9248	3.20654	0.394216	8.13396	4.15e-16	1.11e-14
ENSG00000172531	PPP1CA	4929.95	0.460287	0.0566067	8.13132	4.25e-16	1.13e-14
ENSG00000158055	GRHL3	68.1545	2.31512	0.284698	8.13185	4.23e-16	1.13e-14
ENSG00000144118	RALB	1067.78	0.941639	0.115837	8.12901	4.33e-16	1.15e-14
ENSG00000177663	IL17RA	1697.66	1.02038	0.125515	8.12959	4.31e-16	1.15e-14
ENSG00000254774		8.6219	4.14318	0.509731	8.12817	4.36e-16	1.16e-14
ENSG00000100266	PACSIN2	1097.21	0.968268	0.119202	8.12291	4.55e-16	1.21e-14
ENSG00000248503	AL356235.1	39.7727	1.1396	0.140342	8.12021	4.65e-16	1.24e-14
ENSG00000273443	AL645608.9	2.43751	3.69952	0.455662	8.119	4.7e-16	1.25e-14
ENSG00000169258	GPRIN1	189.502	1.51378	0.186476	8.11779	4.75e-16	1.26e-14
ENSG00000102048	ASB9	5.26989	3.13995	0.386988	8.11382	4.91e-16	1.3e-14
ENSG00000152413	HOMER1	480.868	-1.83925	0.226768	-8.11069	5.03e-16	1.33e-14
ENSG00000186952	TMEM232	62.2549	-1.12709	0.139025	-8.10709	5.18e-16	1.37e-14
ENSG00000162881	OXER1	37.268	2.55892	0.315677	8.10613	5.23e-16	1.38e-14
ENSG00000251442	LINC01094	6.99853	2.73258	0.337112	8.10587	5.24e-16	1.38e-14
ENSG00000107562	CXCL12	4223.83	3.02253	0.372868	8.10616	5.22e-16	1.38e-14
ENSG00000111785	RIC8B	936.974	-0.691024	0.085334	-8.09787	5.59e-16	1.48e-14
ENSG00000151553	FAM160B1	1944.77	0.828346	0.102371	8.09159	5.89e-16	1.55e-14
ENSG00000011523	CEP68	941.765	0.965512	0.119346	8.09002	5.97e-16	1.57e-14
ENSG00000081041	CXCL2	105.594	3.27974	0.405459	8.08896	6.02e-16	1.59e-14
ENSG00000123131	PRDX4	19674.7	-0.871592	0.107769	-8.08756	6.09e-16	1.6e-14
ENSG00000259527	LINC00052	111.353	-2.99708	0.370651	-8.086	6.17e-16	1.62e-14
ENSG00000108839	ALOX12	62.8164	1.02021	0.126187	8.08487	6.22e-16	1.64e-14
ENSG00000035862	TIMP2	2279.44	1.53483	0.18986	8.08401	6.27e-16	1.65e-14
ENSG00000127325	BEST3	8.47119	3.6427	0.450603	8.08407	6.26e-16	1.65e-14
ENSG00000136521	NDUFB5	3459.31	-0.787155	0.0973944	-8.08214	6.36e-16	1.67e-14
ENSG00000169682	SPNS1	91.0073	0.787391	0.0974192	8.0825	6.35e-16	1.67e-14
ENSG00000158480	SPATA2	919.929	0.878015	0.108637	8.08209	6.37e-16	1.67e-14
ENSG00000196739	COL27A1	46.2238	3.07682	0.380971	8.07626	6.68e-16	1.75e-14
ENSG00000124786	SLC35B3	1961.96	-0.628667	0.0778522	-8.07514	6.74e-16	1.76e-14
ENSG00000137575	SDCBP	2481.85	1.42403	0.176338	8.07559	6.71e-16	1.76e-14
ENSG00000162458	FBLIM1	13.5478	3.00857	0.372546	8.0757	6.71e-16	1.76e-14
ENSG00000184634	MED12	2789.82	0.57116	0.0707503	8.07289	6.87e-16	1.79e-14
ENSG00000112425	EPM2A	345.065	-0.654715	0.0811088	-8.07206	6.91e-16	1.8e-14
ENSG00000138279	ANXA7	5221.46	0.47245	0.0585264	8.07242	6.89e-16	1.8e-14
ENSG00000169908	TM4SF1	12.3874	4.49575	0.557356	8.06622	7.25e-16	1.89e-14
ENSG00000129636	ITFG1	3392.77	-0.694232	0.0860779	-8.06517	7.31e-16	1.91e-14
ENSG00000005955		4412.39	0.754319	0.0935314	8.06488	7.33e-16	1.91e-14
ENSG00000235673	AL929472.4	12.3725	-1.92819	0.239132	-8.06331	7.43e-16	1.93e-14
ENSG00000173039	RELA	6333.58	0.886491	0.109945	8.06305	7.44e-16	1.93e-14
ENSG00000146677	AC004453.1	220.372	-1.08905	0.135093	-8.06145	7.54e-16	1.96e-14
ENSG00000185088	RPS27L	6441.71	-0.655283	0.0812841	-8.06164	7.53e-16	1.96e-14
ENSG00000086062	B4GALT1	6536.39	1.35529	0.168156	8.0597	7.65e-16	1.98e-14
ENSG00000164398	ACSL6	28.4925	2.13591	0.26502	8.05944	7.66e-16	1.99e-14
ENSG00000230487	PSMG3-AS1	308.568	-0.992244	0.123141	-8.05776	7.77e-16	2.01e-14
ENSG00000166262	FAM227B	420.839	-0.713061	0.0885018	-8.05703	7.82e-16	2.02e-14
ENSG00000104447	TRPS1	200.108	2.55915	0.317609	8.05754	7.78e-16	2.02e-14
ENSG00000144746	ARL6IP5	5603.88	1.03641	0.128655	8.05577	7.9e-16	2.04e-14
ENSG00000141664	ZCCHC2	452.592	2.12677	0.264095	8.05303	8.08e-16	2.09e-14
ENSG00000242325	RPS12P31	4.2061	1.82515	0.226667	8.05213	8.14e-16	2.1e-14
ENSG00000240905	RN7SL798P	4.73575	2.09108	0.259709	8.05163	8.17e-16	2.11e-14
ENSG00000260526	AC109347.1	76.4786	1.3162	0.163508	8.04973	8.3e-16	2.14e-14
ENSG00000188095	MESP2	30.1631	2.41408	0.299957	8.0481	8.41e-16	2.17e-14
ENSG00000183722	LHFPL6	52.6229	2.83519	0.352353	8.04645	8.52e-16	2.19e-14
ENSG00000229153	EPHA1-AS1	6.07919	3.08214	0.383025	8.04684	8.5e-16	2.19e-14
ENSG00000082293	COL19A1	42.1164	2.88336	0.358369	8.04577	8.57e-16	2.2e-14
ENSG00000135870	RC3H1	2865.68	0.887703	0.110346	8.04473	8.64e-16	2.22e-14
ENSG00000072310	SREBF1	1792.06	1.2017	0.149378	8.04469	8.65e-16	2.22e-14
ENSG00000197629	MPEG1	1473.99	2.41809	0.300593	8.04442	8.67e-16	2.22e-14
ENSG00000249310	APOBEC3B-AS1	1.81741	3.13456	0.389741	8.04268	8.79e-16	2.25e-14
ENSG00000069493	CLEC2D	596.822	1.21705	0.15134	8.04184	8.85e-16	2.27e-14
ENSG00000036672	USP2	70.1134	2.6068	0.324198	8.04077	8.93e-16	2.29e-14
ENSG00000106541	AGR2	527.186	-3.52605	0.438611	-8.03914	9.05e-16	2.31e-14
ENSG00000135365	PHF21A	2735.2	0.561072	0.0697899	8.03944	9.03e-16	2.31e-14
ENSG00000115318	LOXL3	55.5381	1.4662	0.182382	8.03917	9.04e-16	2.31e-14
ENSG00000172575	RASGRP1	1805.1	2.03353	0.25311	8.03418	9.42e-16	2.41e-14
ENSG00000143416	SELENBP1	98.7624	2.72805	0.339568	8.03388	9.44e-16	2.41e-14
ENSG00000213862	AC044787.1	57.1957	-1.13537	0.141338	-8.03301	9.51e-16	2.42e-14
ENSG00000162591	MEGF6	77.6895	1.80707	0.224941	8.03349	9.47e-16	2.42e-14
ENSG00000228446	AC073052.1	23.2923	1.63167	0.203174	8.03092	9.67e-16	2.46e-14
ENSG00000111341	MGP	18.4036	2.54068	0.316376	8.03057	9.7e-16	2.47e-14
ENSG00000266208	AC080112.1	53.0429	1.88243	0.234461	8.02878	9.84e-16	2.5e-14
ENSG00000254006	AC104232.1	6.94411	4.93954	0.615252	8.02847	9.87e-16	2.51e-14
ENSG00000230593	PPIAP40	21.7801	1.44554	0.180063	8.02797	9.91e-16	2.52e-14
ENSG00000167470	MIDN	2448.54	1.53723	0.1915	8.02728	9.97e-16	2.53e-14
ENSG00000085365	SCAMP1	2225.97	-0.584517	0.0728253	-8.02629	1e-15	2.55e-14
ENSG00000173166	RAPH1	259.171	1.80267	0.224603	8.02602	1.01e-15	2.55e-14
ENSG00000099331	MYO9B	6400.5	0.629975	0.0784978	8.02537	1.01e-15	2.56e-14
ENSG00000204472	AIF1	425.758	2.45015	0.305297	8.02545	1.01e-15	2.56e-14
ENSG00000177519	RPRM	265.627	2.80062	0.348988	8.02498	1.02e-15	2.57e-14
ENSG00000230844	ZNF674-AS1	378.414	0.821245	0.102427	8.01782	1.08e-15	2.72e-14
ENSG00000170801	HTRA3	21.0476	4.2552	0.530703	8.01805	1.07e-15	2.72e-14
ENSG00000112079	STK38	2563.4	0.839755	0.104741	8.01741	1.08e-15	2.73e-14
ENSG00000004809	SLC22A16	10.6845	3.64361	0.454546	8.01594	1.09e-15	2.76e-14
ENSG00000197063	MAFG	1757.51	0.760327	0.0948716	8.01428	1.11e-15	2.79e-14
ENSG00000233476	EEF1A1P6	267.432	-1.0048	0.125411	-8.01207	1.13e-15	2.84e-14
ENSG00000104064	GABPB1	1287.13	0.818485	0.102201	8.00858	1.16e-15	2.92e-14
ENSG00000131242	RAB11FIP4	879.401	0.957209	0.119566	8.00568	1.19e-15	2.99e-14
ENSG00000172889	EGFL7	67.6591	2.40745	0.300792	8.0037	1.21e-15	3.04e-14
ENSG00000147649	MTDH	37919.1	-0.927539	0.115903	-8.00272	1.22e-15	3.06e-14
ENSG00000136830	FAM129B	217.466	1.66211	0.207713	8.00196	1.22e-15	3.07e-14
ENSG00000105717	PBX4	72.8783	2.51036	0.313742	8.00135	1.23e-15	3.09e-14
ENSG00000104738	MCM4	1721.85	1.1264	0.140838	7.99783	1.27e-15	3.17e-14
ENSG00000271978	AL359643.2	37.6428	-1.01634	0.127087	-7.99721	1.27e-15	3.19e-14
ENSG00000164543	STK17A	3073.19	1.00156	0.125325	7.99169	1.33e-15	3.33e-14
ENSG00000110799	VWF	28.2783	3.09601	0.387471	7.99031	1.35e-15	3.37e-14
ENSG00000252391	RNU6-638P	15.4768	1.75952	0.22022	7.98982	1.35e-15	3.38e-14
ENSG00000149532	CPSF7	5107.27	0.385672	0.0482724	7.98949	1.35e-15	3.39e-14
ENSG00000010072	SPRTN	552.397	0.67414	0.0843839	7.98897	1.36e-15	3.4e-14
ENSG00000170915	PAQR8	99	2.18022	0.273106	7.98304	1.43e-15	3.56e-14
ENSG00000125733	TRIP10	1389.32	0.969481	0.121449	7.98262	1.43e-15	3.57e-14
ENSG00000180747	SMG1P3	420.384	0.920061	0.115263	7.98229	1.44e-15	3.58e-14
ENSG00000139329	LUM	25.4824	3.43004	0.429909	7.97853	1.48e-15	3.69e-14
ENSG00000124251	TP53TG5	21.4926	1.10457	0.13846	7.9775	1.49e-15	3.72e-14
ENSG00000235776	AC000089.1	37.692	-1.24397	0.155973	-7.97555	1.52e-15	3.77e-14
ENSG00000245080	MIR3150BHG	6.1724	2.27198	0.285025	7.97119	1.57e-15	3.91e-14
ENSG00000109265	KIAA1211	11.0407	2.8089	0.352394	7.9709	1.58e-15	3.91e-14
ENSG00000177058	SLC38A9	1426.81	-0.635565	0.0797461	-7.96985	1.59e-15	3.94e-14
ENSG00000042062	RIPOR3	157.123	1.7869	0.224262	7.9679	1.61e-15	4e-14
ENSG00000134698	AGO4	1239.32	1.05047	0.131905	7.96387	1.67e-15	4.13e-14
ENSG00000174132	FAM174A	2656.69	-1.02696	0.129005	-7.96058	1.71e-15	4.24e-14
ENSG00000103066	PLA2G15	1237.62	0.967644	0.121565	7.95992	1.72e-15	4.26e-14
ENSG00000156802	ATAD2	1270.42	1.23351	0.154968	7.95974	1.72e-15	4.27e-14
ENSG00000148660	CAMK2G	1151.93	0.562264	0.0706435	7.95917	1.73e-15	4.28e-14
ENSG00000167419	LPO	4.70528	2.85424	0.358663	7.95801	1.75e-15	4.32e-14
ENSG00000105677	TMEM147	4595.28	-0.654442	0.0822551	-7.95624	1.77e-15	4.38e-14
ENSG00000136243	NUPL2	1931.53	-0.525514	0.0660753	-7.95326	1.82e-15	4.48e-14
ENSG00000253616	AC107959.3	6.8672	3.13412	0.394334	7.94789	1.9e-15	4.68e-14
ENSG00000204475	NCR3	4.25308	3.02016	0.380041	7.94693	1.91e-15	4.71e-14
ENSG00000197694	SPTAN1	8275.98	0.76961	0.0968836	7.94365	1.96e-15	4.83e-14
ENSG00000111799	COL12A1	15.2387	2.57917	0.324787	7.9411	2e-15	4.93e-14
ENSG00000087152	ATXN7L3	2854.91	0.467802	0.0589393	7.93701	2.07e-15	5.09e-14
ENSG00000107560	RAB11FIP2	1967.01	-0.737715	0.0929509	-7.93661	2.08e-15	5.11e-14
ENSG00000205352	PRR13	1476.33	0.720506	0.0908443	7.93122	2.17e-15	5.33e-14
ENSG00000163710	PCOLCE2	10.7187	3.64447	0.459527	7.93091	2.18e-15	5.34e-14
ENSG00000130775	THEMIS2	5323.32	1.45466	0.183485	7.92797	2.23e-15	5.46e-14
ENSG00000198049	AVPR1B	8.0821	2.58885	0.32654	7.92814	2.22e-15	5.46e-14
ENSG00000147251	DOCK11	2097.58	1.57895	0.199177	7.92738	2.24e-15	5.48e-14
ENSG00000072756	TRNT1	1752.2	-0.714188	0.0901005	-7.92657	2.25e-15	5.52e-14
ENSG00000188167	TMPPE	129.244	0.996335	0.125753	7.92298	2.32e-15	5.67e-14
ENSG00000226025	AC005515.1	327.678	2.48862	0.314119	7.92254	2.33e-15	5.69e-14
ENSG00000242071	RPL7AP6	381.576	-1.11634	0.140921	-7.92176	2.34e-15	5.72e-14
ENSG00000095951	HIVEP1	2504.28	0.989638	0.124941	7.92083	2.36e-15	5.76e-14
ENSG00000086288	NME8	40.2917	2.89652	0.365695	7.92059	2.36e-15	5.77e-14
ENSG00000077157	PPP1R12B	1262.94	0.713666	0.0901125	7.91973	2.38e-15	5.8e-14
ENSG00000197766	CFD	243.455	2.04722	0.258523	7.91892	2.4e-15	5.84e-14
ENSG00000196205	EEF1A1P5	1923.58	-1.03942	0.131276	-7.91783	2.42e-15	5.89e-14
ENSG00000211456	SACM1L	2933.61	-0.495124	0.0625371	-7.91728	2.43e-15	5.91e-14
ENSG00000136999	NOV	17.2592	3.72868	0.47153	7.90763	2.62e-15	6.38e-14
ENSG00000082213	C5orf22	1505.33	-0.521984	0.0660304	-7.9052	2.67e-15	6.5e-14
ENSG00000213087	AL356535.1	25.0504	-1.40434	0.177666	-7.9044	2.69e-15	6.54e-14
ENSG00000137266	SLC22A23	918.053	2.02504	0.256208	7.90389	2.7e-15	6.56e-14
ENSG00000073849	ST6GAL1	35121.6	-0.889954	0.112606	-7.90322	2.72e-15	6.59e-14
ENSG00000235876	FEM1AP4	4.24472	3.77488	0.477634	7.90329	2.72e-15	6.59e-14
ENSG00000166484	MAPK7	490.024	0.653762	0.0827232	7.90301	2.72e-15	6.6e-14
ENSG00000021461	CYP3A43	36.4681	-1.36614	0.172871	-7.90268	2.73e-15	6.61e-14
ENSG00000261222	AC064805.1	9.60167	4.0823	0.51659	7.90239	2.74e-15	6.62e-14
ENSG00000153721	CNKSR3	4.58297	2.89356	0.366248	7.90056	2.78e-15	6.71e-14
ENSG00000140395	WDR61	1982.26	-0.570099	0.0721617	-7.9003	2.78e-15	6.72e-14
ENSG00000205542	TMSB4X	18912.7	2.40267	0.304127	7.90023	2.78e-15	6.72e-14
ENSG00000250106	ANKRD33B-AS1	1.6714	3.14017	0.397541	7.89898	2.81e-15	6.79e-14
ENSG00000198939	ZFP2	19.4551	-1.70731	0.216204	-7.89679	2.86e-15	6.9e-14
ENSG00000259758		2423.15	0.980695	0.124202	7.89595	2.88e-15	6.94e-14
ENSG00000050344	NFE2L3	3015.06	1.15623	0.146453	7.89486	2.91e-15	7e-14
ENSG00000168671	UGT3A2	656.285	-2.50541	0.317371	-7.89427	2.92e-15	7.03e-14
ENSG00000242154	AC004884.2	13.5259	1.28582	0.162909	7.89289	2.95e-15	7.1e-14
ENSG00000169129	AFAP1L2	16.4408	2.4812	0.314366	7.89271	2.96e-15	7.11e-14
ENSG00000245311	ARNTL2-AS1	2.5178	3.97051	0.503083	7.89236	2.97e-15	7.12e-14
ENSG00000120324	PCDHB10	65.1952	-1.30479	0.165396	-7.88888	3.05e-15	7.32e-14
ENSG00000197085	NPSR1-AS1	20.7972	4.06793	0.515737	7.88761	3.08e-15	7.39e-14
ENSG00000164494	PDSS2	798.079	-0.618698	0.0784413	-7.88741	3.09e-15	7.4e-14
ENSG00000108342	CSF3	8.46113	3.6059	0.457226	7.88647	3.11e-15	7.45e-14
ENSG00000100592	DAAM1	966.451	0.993929	0.126072	7.88384	3.17e-15	7.6e-14
ENSG00000143842	SOX13	9.86463	3.22581	0.409406	7.87924	3.29e-15	7.88e-14
ENSG00000165782	PIP4P1	2677.7	0.705518	0.0895435	7.87905	3.3e-15	7.89e-14
ENSG00000164654	MIOS	3240.48	-0.569058	0.0722412	-7.87719	3.35e-15	8e-14
ENSG00000129472	RAB2B	1664.45	-0.585897	0.0744289	-7.8719	3.49e-15	8.34e-14
ENSG00000065665	SEC61A2	520.403	0.781715	0.0993171	7.87091	3.52e-15	8.4e-14
ENSG00000108387	2004-09-01	73.0876	1.57658	0.200318	7.87039	3.54e-15	8.43e-14
ENSG00000144218	AFF3	13.4018	2.7204	0.345672	7.86989	3.55e-15	8.46e-14
ENSG00000131848	ZSCAN5A	217.075	-0.779227	0.0990153	-7.86976	3.55e-15	8.47e-14
ENSG00000198959	TGM2	68.6666	2.36465	0.300517	7.86861	3.59e-15	8.54e-14
ENSG00000211653	IGLV1-40	4324.93	2.76774	0.351777	7.86788	3.61e-15	8.58e-14
ENSG00000167553	TUBA1C	983.793	0.840748	0.106879	7.86632	3.65e-15	8.69e-14
ENSG00000247596	TWF2	325.558	0.84507	0.107435	7.86585	3.67e-15	8.71e-14
ENSG00000116983	HPCAL4	70.6137	2.21488	0.281656	7.86376	3.73e-15	8.85e-14
ENSG00000122786	CALD1	39.1379	2.42006	0.307861	7.86091	3.81e-15	9.05e-14
ENSG00000127831	VIL1	7.32296	2.5586	0.325703	7.85564	3.98e-15	9.43e-14
ENSG00000196850	PPTC7	4438.89	0.877312	0.11169	7.85485	4e-15	9.49e-14
ENSG00000170619	COMMD5	646.596	0.525777	0.0669395	7.85451	4.01e-15	9.51e-14
ENSG00000211513	MIR320E	56.7953	-1.24907	0.159032	-7.85425	4.02e-15	9.52e-14
ENSG00000187808	SOWAHD	20.0767	1.45027	0.184672	7.85326	4.05e-15	9.59e-14
ENSG00000261000	AC244034.2	4.44625	1.95362	0.248797	7.85225	4.09e-15	9.66e-14
ENSG00000257438	AC011595.1	4.71214	4.90184	0.624278	7.85201	4.09e-15	9.67e-14
ENSG00000248429	FAM198B-AS1	4.65923	3.46611	0.441447	7.8517	4.1e-15	9.69e-14
ENSG00000112769	LAMA4	17.0795	2.69758	0.343579	7.85142	4.11e-15	9.71e-14
ENSG00000101400	SNTA1	436.404	0.986787	0.125713	7.84951	4.18e-15	9.85e-14
ENSG00000175115	PACS1	3742.04	0.745884	0.0950417	7.84796	4.23e-15	9.97e-14
ENSG00000070495	JMJD6	1915.75	0.844685	0.107645	7.84698	4.26e-15	1e-13
ENSG00000136504	KAT7	1548.93	0.464237	0.0591733	7.84538	4.32e-15	1.01e-13
ENSG00000170085	SIMC1	469.811	1.25917	0.160499	7.84535	4.32e-15	1.01e-13
ENSG00000228485	GRK5-IT1	9.54834	2.19303	0.279492	7.8465	4.28e-15	1.01e-13
ENSG00000261997	AC007336.1	15.5408	2.96644	0.37805	7.8467	4.27e-15	1.01e-13
ENSG00000203395	AC015969.1	9.04036	1.97106	0.251259	7.8447	4.34e-15	1.02e-13
ENSG00000067992	PDK3	369.034	0.730036	0.0931092	7.84064	4.48e-15	1.05e-13
ENSG00000061918	GUCY1B1	59.2586	2.18483	0.278737	7.83832	4.57e-15	1.07e-13
ENSG00000130956	HABP4	752.366	1.02158	0.13036	7.83664	4.63e-15	1.08e-13
ENSG00000213088	ACKR1	4.75946	4.40135	0.561771	7.83478	4.7e-15	1.1e-13
ENSG00000211689	TRGC1	13.946	3.61722	0.461763	7.83349	4.74e-15	1.11e-13
ENSG00000132589	FLOT2	4902.79	0.667594	0.0852427	7.83169	4.81e-15	1.13e-13
ENSG00000213145	CRIP1	219.408	2.14932	0.274448	7.83143	4.82e-15	1.13e-13
ENSG00000186354	C9orf47	4.88118	4.4175	0.5641	7.83107	4.84e-15	1.13e-13
ENSG00000143226	FCGR2A	742.633	2.05495	0.262455	7.82972	4.89e-15	1.14e-13
ENSG00000229874		58.4454	1.21676	0.155432	7.82825	4.95e-15	1.15e-13
ENSG00000273284	AP001033.2	75.7032	1.09247	0.139581	7.82678	5.01e-15	1.17e-13
ENSG00000130052	STARD8	432.601	2.04939	0.26187	7.82599	5.04e-15	1.17e-13
ENSG00000120279	MYCT1	5.18243	3.89661	0.497866	7.82662	5.01e-15	1.17e-13
ENSG00000123600	METTL8	1521.53	-0.907958	0.116041	-7.82448	5.1e-15	1.19e-13
ENSG00000198075	SULT1C4	15.0294	4.43293	0.566591	7.82387	5.12e-15	1.19e-13
ENSG00000185338	SOCS1	201.299	1.753	0.224186	7.8194	5.31e-15	1.23e-13
ENSG00000189149	CRYM-AS1	11.7972	2.55321	0.326501	7.81989	5.29e-15	1.23e-13
ENSG00000203805	PLPP4	9.88578	3.70822	0.474578	7.81372	5.55e-15	1.29e-13
ENSG00000139211	AMIGO2	446.187	-1.7388	0.222592	-7.81162	5.65e-15	1.31e-13
ENSG00000243680	RPL37P23	39.9861	-1.35193	0.173092	-7.81045	5.7e-15	1.32e-13
ENSG00000144468	RHBDD1	4162.14	-0.500292	0.0640673	-7.80884	5.77e-15	1.34e-13
ENSG00000260190	AL807752.5	7.86138	1.76461	0.22597	7.80904	5.76e-15	1.34e-13
ENSG00000104267	CA2	390.76	1.90637	0.244126	7.80899	5.76e-15	1.34e-13
ENSG00000182851		6.34275	4.89929	0.627458	7.80816	5.8e-15	1.34e-13
ENSG00000128512	DOCK4	705.869	1.90303	0.243812	7.80531	5.94e-15	1.37e-13
ENSG00000115457	IGFBP2	14.8936	3.2823	0.420574	7.80433	5.98e-15	1.38e-13
ENSG00000228686	AL590723.1	6.6936	1.53702	0.197013	7.80159	6.11e-15	1.41e-13
ENSG00000162687	KCNT2	6.78076	3.39394	0.435041	7.80142	6.12e-15	1.41e-13
ENSG00000185753	CXorf38	499.747	0.489882	0.0628024	7.80037	6.17e-15	1.42e-13
ENSG00000142327	RNPEPL1	4406.75	0.58099	0.0744979	7.79874	6.25e-15	1.44e-13
ENSG00000173226	IQCB1	5507.18	-0.704497	0.090353	-7.79717	6.33e-15	1.46e-13
ENSG00000153317	ASAP1	2197.74	0.768857	0.0986156	7.79651	6.36e-15	1.47e-13
ENSG00000163453	IGFBP7	160.092	2.3105	0.296417	7.79477	6.45e-15	1.48e-13
ENSG00000269979		90.3848	-0.716948	0.0920867	-7.78557	6.94e-15	1.6e-13
ENSG00000134871	COL4A2	26.4771	3.52886	0.453287	7.78504	6.97e-15	1.6e-13
ENSG00000133835	HSD17B4	5234.74	-0.666793	0.0856727	-7.78303	7.08e-15	1.63e-13
ENSG00000168874	ATOH8	3.97239	3.29493	0.42335	7.78299	7.08e-15	1.63e-13
ENSG00000198736	MSRB1	658.228	1.27233	0.163497	7.782	7.14e-15	1.64e-13
ENSG00000113368	LMNB1	1203.46	1.01095	0.129925	7.78106	7.19e-15	1.65e-13
ENSG00000225101	OR52K3P	10.5184	3.26957	0.420305	7.77904	7.31e-15	1.67e-13
ENSG00000002746	HECW1	29.6252	3.31147	0.425671	7.77941	7.29e-15	1.67e-13
ENSG00000128487	SPECC1	1265.99	2.14162	0.275351	7.77779	7.38e-15	1.69e-13
ENSG00000047457	CP	60.3811	1.83091	0.235443	7.77645	7.46e-15	1.71e-13
ENSG00000233048	LINC01722	3.78396	-2.41775	0.31101	-7.77387	7.61e-15	1.74e-13
ENSG00000136295	TTYH3	448.097	1.74027	0.223962	7.77037	7.83e-15	1.79e-13
ENSG00000129911	KLF16	959.294	0.669016	0.0861318	7.76735	8.01e-15	1.83e-13
ENSG00000158062	UBXN11	1149.7	0.781955	0.100698	7.76537	8.14e-15	1.86e-13
ENSG00000170340	B3GNT2	1118.55	0.955003	0.123095	7.75824	8.61e-15	1.96e-13
ENSG00000139625	MAP3K12	530.531	1.01106	0.130312	7.75875	8.58e-15	1.96e-13
ENSG00000262951		32.1319	1.1455	0.147664	7.75747	8.66e-15	1.97e-13
ENSG00000139641	ESYT1	5871.79	0.623994	0.0804459	7.75669	8.72e-15	1.98e-13
ENSG00000224137	LINC01857	2.76717	3.33335	0.429785	7.75584	8.78e-15	2e-13
ENSG00000230071	RPL4P6	16.8778	1.11622	0.143956	7.75391	8.91e-15	2.02e-13
ENSG00000198026	ZNF335	2405.55	0.517547	0.0667768	7.7504	9.16e-15	2.08e-13
ENSG00000179152	TCAIM	801.019	-0.758712	0.0979168	-7.74854	9.3e-15	2.11e-13
ENSG00000140287	HDC	9.68702	2.43674	0.314547	7.74682	9.42e-15	2.14e-13
ENSG00000234380	LINC01426	16.794	-2.19688	0.283617	-7.74594	9.49e-15	2.15e-13
ENSG00000137507	LRRC32	38.013	2.99906	0.387236	7.74479	9.57e-15	2.17e-13
ENSG00000230839	AL121760.1	2.21668	3.90183	0.5038	7.7448	9.57e-15	2.17e-13
ENSG00000136315	AL355922.1	5.63537	4.91765	0.635083	7.74332	9.69e-15	2.19e-13
ENSG00000242083	RPL7AP31	17.6695	-1.32654	0.171459	-7.73676	1.02e-14	2.31e-13
ENSG00000159208	CIART	89.6281	1.94357	0.251247	7.7357	1.03e-14	2.32e-13
ENSG00000224078	SNHG14	5665.83	-0.859196	0.111075	-7.73525	1.03e-14	2.33e-13
ENSG00000243349	AL358394.2	12.7693	3.8407	0.496632	7.73348	1.05e-14	2.36e-13
ENSG00000116774	OLFML3	18.9267	2.88407	0.372949	7.73316	1.05e-14	2.37e-13
ENSG00000236166	AL021408.1	5.38007	-2.29144	0.296366	-7.73179	1.06e-14	2.39e-13
ENSG00000179840	PIK3CD-AS1	2.35052	3.79253	0.490557	7.73106	1.07e-14	2.4e-13
ENSG00000171222	SCAND1	2363.14	0.644773	0.0834049	7.73063	1.07e-14	2.41e-13
ENSG00000176624	MEX3C	3397.18	0.78014	0.100947	7.72822	1.09e-14	2.45e-13
ENSG00000237541	HLA-DQA2	75.4741	2.82887	0.366112	7.72678	1.1e-14	2.48e-13
ENSG00000163933	RFT1	1916.26	-0.59823	0.0774473	-7.72435	1.12e-14	2.53e-13
ENSG00000129055	ANAPC13	2615.46	-0.560415	0.0725636	-7.72309	1.14e-14	2.55e-13
ENSG00000250144	AC104619.3	71.2505	-1.65897	0.214828	-7.72232	1.14e-14	2.56e-13
ENSG00000104825	NFKBIB	1846.5	0.750225	0.0971633	7.72128	1.15e-14	2.58e-13
ENSG00000250934	AC016924.1	10.7992	-2.59412	0.33614	-7.71739	1.19e-14	2.66e-13
ENSG00000162702	ZNF281	2098.96	0.852065	0.110428	7.71604	1.2e-14	2.69e-13
ENSG00000245869	AP004609.1	3.3793	4.30781	0.558647	7.71115	1.25e-14	2.79e-13
ENSG00000178982	EIF3K	11086	-0.704813	0.0914093	-7.71052	1.25e-14	2.8e-13
ENSG00000136059	VILL	2201.48	-0.643994	0.0835217	-7.7105	1.25e-14	2.8e-13
ENSG00000091317	CMTM6	3612.16	0.73813	0.0957517	7.70879	1.27e-14	2.84e-13
ENSG00000100243	CYB5R3	2710.85	0.662226	0.0859276	7.70679	1.29e-14	2.88e-13
ENSG00000184185	KCNJ12	3.55676	4.10665	0.532943	7.7056	1.3e-14	2.91e-13
ENSG00000241741	RPL7AP30	58.9655	-1.1109	0.144205	-7.7036	1.32e-14	2.95e-13
ENSG00000197565	COL4A6	458.198	-2.10472	0.273224	-7.70327	1.33e-14	2.96e-13
ENSG00000214199	EEF1A1P12	77.6203	-1.27801	0.165907	-7.70319	1.33e-14	2.96e-13
ENSG00000227218	AL157935.1	38.3267	2.1012	0.272789	7.70267	1.33e-14	2.97e-13
ENSG00000102390	PBDC1	616.888	0.58125	0.0754715	7.70157	1.34e-14	2.99e-13
ENSG00000223865	HLA-DPB1	612.09	2.25699	0.293056	7.70156	1.34e-14	2.99e-13
ENSG00000119778	ATAD2B	558.517	0.690037	0.0896129	7.7002	1.36e-14	3.02e-13
ENSG00000125818	PSMF1	3465.43	0.40924	0.0531512	7.69953	1.37e-14	3.04e-13
ENSG00000221625		33.821	-0.956968	0.12431	-7.69827	1.38e-14	3.06e-13
ENSG00000101216	GMEB2	1175.54	0.606048	0.078731	7.6977	1.39e-14	3.08e-13
ENSG00000256582	LINC02390	28.0526	1.35769	0.176403	7.6965	1.4e-14	3.1e-13
ENSG00000224550	AC114491.1	15.8711	-0.9943	0.129206	-7.69549	1.41e-14	3.13e-13
ENSG00000167106	FAM102A	2803	1.04018	0.135223	7.69238	1.44e-14	3.2e-13
ENSG00000179144	GIMAP7	28.9937	2.12045	0.275661	7.69225	1.45e-14	3.2e-13
ENSG00000115170	ACVR1	987.986	-0.719472	0.0935354	-7.69198	1.45e-14	3.21e-13
ENSG00000173264	GPR137	1234.7	0.537776	0.0699263	7.69061	1.46e-14	3.24e-13
ENSG00000231536	AC226101.1	6.44451	3.39577	0.441566	7.69028	1.47e-14	3.25e-13
ENSG00000132005	RFX1	795.494	0.488798	0.0635819	7.68769	1.5e-14	3.31e-13
ENSG00000175886	RPL7AP66	50.7347	-1.15703	0.150567	-7.68448	1.54e-14	3.39e-13
ENSG00000224950	AL390066.1	13.1484	1.7157	0.223326	7.6825	1.56e-14	3.44e-13
ENSG00000134376	CRB1	4.65758	1.92492	0.250604	7.68114	1.58e-14	3.48e-13
ENSG00000131203	IDO1	6.21574	2.86551	0.373168	7.67889	1.6e-14	3.54e-13
ENSG00000073734	ABCB11	11.999	-2.82972	0.36855	-7.678	1.62e-14	3.55e-13
ENSG00000067141	NEO1	2189	-1.17717	0.15331	-7.67832	1.61e-14	3.55e-13
ENSG00000168488	ATXN2L	8005.08	0.457363	0.0595684	7.67795	1.62e-14	3.55e-13
ENSG00000239948	RN7SL368P	4.58132	4.87312	0.634676	7.67812	1.61e-14	3.55e-13
ENSG00000225205	AC078883.1	804.618	-0.890147	0.115946	-7.67724	1.63e-14	3.57e-13
ENSG00000137441	FGFBP2	8.86318	3.49352	0.455042	7.67737	1.62e-14	3.57e-13
ENSG00000223668	EEF1A1P24	8.04744	-1.36074	0.177269	-7.67613	1.64e-14	3.6e-13
ENSG00000151715	TMEM45B	18.0799	1.22977	0.160247	7.67424	1.66e-14	3.65e-13
ENSG00000103549	RNF40	3645.69	0.355429	0.0463185	7.67357	1.67e-14	3.67e-13
ENSG00000176824		4.04387	4.07503	0.531106	7.67272	1.68e-14	3.69e-13
ENSG00000162231	NXF1	7204.08	0.766213	0.0999237	7.66798	1.75e-14	3.83e-13
ENSG00000221491	SNORA2C	33.4155	1.13856	0.148486	7.66783	1.75e-14	3.83e-13
ENSG00000196872	KIAA1211L	23.1232	2.20079	0.287064	7.66653	1.77e-14	3.87e-13
ENSG00000185122	HSF1	3359.44	0.539019	0.0703117	7.66614	1.77e-14	3.88e-13
ENSG00000130675	MNX1	18.3584	2.33508	0.304662	7.66449	1.8e-14	3.92e-13
ENSG00000185527	PDE6G	52.3018	2.07697	0.271028	7.66331	1.81e-14	3.96e-13
ENSG00000120756	PLS1	182.253	-1.41048	0.18411	-7.66108	1.84e-14	4.02e-13
ENSG00000261662	AL359752.1	64.8052	1.10005	0.143605	7.66026	1.86e-14	4.05e-13
ENSG00000101096	NFATC2	1468.64	1.08796	0.14204	7.65957	1.87e-14	4.07e-13
ENSG00000099284	H2AFY2	20.3356	1.35463	0.176874	7.65874	1.88e-14	4.09e-13
ENSG00000149554	CHEK1	828.422	0.921011	0.120284	7.65697	1.9e-14	4.14e-13
ENSG00000157150	TIMP4	6.25982	3.85982	0.504108	7.65674	1.91e-14	4.15e-13
ENSG00000135723	FHOD1	1443.36	0.98501	0.128651	7.65644	1.91e-14	4.16e-13
ENSG00000080845	DLGAP4	1375.1	0.643827	0.0841293	7.65283	1.97e-14	4.27e-13
ENSG00000032219	ARID4A	1561.2	0.759405	0.0992312	7.65288	1.97e-14	4.27e-13
ENSG00000226086	EIF3LP3	15.4616	-1.16242	0.151915	-7.65177	1.98e-14	4.3e-13
ENSG00000167779	IGFBP6	38.1878	2.08534	0.272533	7.65172	1.98e-14	4.3e-13
ENSG00000230291	AC078817.1	34.4096	-1.33077	0.173924	-7.65149	1.99e-14	4.31e-13
ENSG00000237212	AL449403.1	13.3075	-1.8836	0.246195	-7.65088	2e-14	4.33e-13
ENSG00000002834	LASP1	5357.69	0.776884	0.101605	7.64608	2.07e-14	4.48e-13
ENSG00000152315	KCNK13	127.197	3.15183	0.412212	7.64612	2.07e-14	4.48e-13
ENSG00000266709	AC005224.4	18.7678	3.65302	0.477749	7.64632	2.07e-14	4.48e-13
ENSG00000108262	GIT1	2354.56	0.429375	0.0561601	7.64556	2.08e-14	4.5e-13
ENSG00000169246	NPIPB3	365.912	0.791499	0.103531	7.64502	2.09e-14	4.51e-13
ENSG00000256304	CCDC150P1	26.1467	1.69301	0.221448	7.64516	2.09e-14	4.51e-13
ENSG00000242574	HLA-DMB	204.63	2.1951	0.287199	7.64314	2.12e-14	4.58e-13
ENSG00000212588	SNORA26	92.5956	-0.875625	0.114584	-7.64175	2.14e-14	4.62e-13
ENSG00000102225	CDK16	3434.89	0.676318	0.088505	7.64158	2.15e-14	4.63e-13
ENSG00000105085	MED26	693.664	0.921551	0.120643	7.63866	2.19e-14	4.73e-13
ENSG00000205890	AC108134.1	6.10308	2.98801	0.391252	7.63706	2.22e-14	4.79e-13
ENSG00000269954	AC022239.1	7.23902	3.70415	0.485037	7.63685	2.23e-14	4.79e-13
ENSG00000172671	ZFAND4	1267.96	-0.730091	0.0956093	-7.6362	2.24e-14	4.81e-13
ENSG00000248830	ZNF807	9.97715	-1.5112	0.197927	-7.63515	2.26e-14	4.85e-13
ENSG00000073169	SELENOO	1117.76	0.52329	0.0685381	7.63502	2.26e-14	4.85e-13
ENSG00000183605	SFXN4	2559.92	-0.718358	0.0940899	-7.63481	2.26e-14	4.86e-13
ENSG00000088882	CPXM1	10.4284	2.6632	0.348839	7.63448	2.27e-14	4.87e-13
ENSG00000163590	PPM1L	613.443	1.49864	0.196381	7.63125	2.32e-14	4.99e-13
ENSG00000271763	AC091544.5	11.2526	3.05626	0.400579	7.62962	2.35e-14	5.05e-13
ENSG00000196533		629.168	1.83198	0.240169	7.62788	2.39e-14	5.11e-13
ENSG00000104140	RHOV	11.2578	2.27771	0.298618	7.62751	2.39e-14	5.12e-13
ENSG00000139291	TMEM19	2851.77	-0.683802	0.0896761	-7.62525	2.44e-14	5.21e-13
ENSG00000151929	BAG3	819.399	1.41003	0.184928	7.62473	2.45e-14	5.23e-13
ENSG00000179051	RCC2	3117.62	0.785056	0.102973	7.62392	2.46e-14	5.26e-13
ENSG00000123119	NECAB1	132.331	1.46612	0.192336	7.6227	2.48e-14	5.31e-13
ENSG00000185808	PIGP	1266.65	-0.587557	0.0770859	-7.6221	2.5e-14	5.33e-13
ENSG00000255801	AC092746.1	5.6098	5.42431	0.711773	7.62083	2.52e-14	5.38e-13
ENSG00000141526	SLC16A3	1238.55	1.41894	0.186301	7.61639	2.61e-14	5.56e-13
ENSG00000156675	RAB11FIP1	5252.18	1.56092	0.204961	7.61573	2.62e-14	5.59e-13
ENSG00000236773	AC092809.3	13.4043	-0.82279	0.108057	-7.61443	2.65e-14	5.64e-13
ENSG00000187796	CARD9	147.207	1.68504	0.221305	7.61407	2.66e-14	5.65e-13
ENSG00000157933	SKI	1677.15	0.953893	0.125283	7.61389	2.66e-14	5.66e-13
ENSG00000197457	STMN3	346.791	1.15946	0.152281	7.61395	2.66e-14	5.66e-13
ENSG00000111837	MAK	48.6809	1.05084	0.138027	7.61332	2.67e-14	5.68e-13
ENSG00000116903	EXOC8	1615.57	0.76989	0.101168	7.61003	2.74e-14	5.82e-13
ENSG00000148339	SLC25A25	1103.34	0.974736	0.128106	7.60882	2.77e-14	5.87e-13
ENSG00000176749	CDK5R1	123.154	1.11178	0.146123	7.60854	2.77e-14	5.88e-13
ENSG00000259598	AC116158.2	11.1557	2.27797	0.299402	7.6084	2.78e-14	5.88e-13
ENSG00000069399	BCL3	1825.75	1.29163	0.169773	7.60797	2.78e-14	5.9e-13
ENSG00000137869	CYP19A1	5.18962	4.12098	0.541662	7.60803	2.78e-14	5.9e-13
ENSG00000162073	PAQR4	121.734	1.21794	0.160104	7.60723	2.8e-14	5.93e-13
ENSG00000143768	LEFTY2	169.631	2.45429	0.322726	7.60487	2.85e-14	6.03e-13
ENSG00000112234	FBXL4	1372.6	-0.705899	0.0928302	-7.60419	2.87e-14	6.06e-13
ENSG00000099917	MED15	2028.9	0.739933	0.0973205	7.60305	2.89e-14	6.11e-13
ENSG00000158163	DZIP1L	17.8543	2.40574	0.316414	7.60315	2.89e-14	6.11e-13
ENSG00000151725	CENPU	785.793	1.05316	0.138536	7.60201	2.92e-14	6.15e-13
ENSG00000144867	SRPRB	11967.7	-0.580856	0.0764223	-7.60061	2.95e-14	6.22e-13
ENSG00000169291	SHE	29.6133	2.06886	0.272246	7.59923	2.98e-14	6.28e-13
ENSG00000160285	LSS	3462.93	0.752235	0.0990333	7.59578	3.06e-14	6.44e-13
ENSG00000218358	RAET1K	3.51955	2.59407	0.341515	7.59577	3.06e-14	6.44e-13
ENSG00000102524	TNFSF13B	213.885	1.79834	0.236759	7.59567	3.06e-14	6.45e-13
ENSG00000186714	CCDC73	8.90226	1.76864	0.232973	7.59159	3.16e-14	6.65e-13
ENSG00000087253	LPCAT2	488.906	2.6266	0.346082	7.58954	3.21e-14	6.75e-13
ENSG00000100162	CENPM	220.674	1.13872	0.150063	7.5883	3.24e-14	6.81e-13
ENSG00000204291	COL15A1	9.48714	3.67916	0.484915	7.58723	3.27e-14	6.86e-13
ENSG00000165195	PIGA	1442.64	1.11601	0.14712	7.58575	3.31e-14	6.94e-13
ENSG00000242853	RN7SL749P	4.71615	2.51261	0.331231	7.58567	3.31e-14	6.94e-13
ENSG00000270708	KF455155.1	3.95123	2.97286	0.392206	7.57983	3.46e-14	7.25e-13
ENSG00000255320	AP000759.1	77.5582	0.719196	0.0948861	7.57957	3.47e-14	7.26e-13
ENSG00000129244	ATP1B2	11.0923	2.22109	0.293149	7.57666	3.55e-14	7.43e-13
ENSG00000144824	PHLDB2	169.1	1.60873	0.21234	7.57618	3.56e-14	7.45e-13
ENSG00000156966	B3GNT7	38.447	1.92353	0.253907	7.57574	3.57e-14	7.47e-13
ENSG00000148908	RGS10	398.666	1.77632	0.234483	7.5755	3.58e-14	7.48e-13
ENSG00000235499	AC073046.1	40.5475	1.09743	0.144869	7.57532	3.58e-14	7.49e-13
ENSG00000137857	DUOX1	170.72	1.62379	0.214364	7.57489	3.59e-14	7.51e-13
ENSG00000130589	HELZ2	2698.74	1.22072	0.161173	7.57396	3.62e-14	7.56e-13
ENSG00000224796	RPL32P1	4.50957	3.34523	0.441687	7.57376	3.63e-14	7.56e-13
ENSG00000007372	PAX6	217.197	-0.834111	0.11015	-7.57252	3.66e-14	7.63e-13
ENSG00000223725	AC009226.1	15.714	1.39418	0.184122	7.57206	3.67e-14	7.65e-13
ENSG00000269896	AL513477.1	54.3447	-1.24249	0.164133	-7.57006	3.73e-14	7.77e-13
ENSG00000079616	KIF22	2005.75	0.776642	0.102608	7.56905	3.76e-14	7.83e-13
ENSG00000159388	BTG2	58262.5	-1.0122	0.133736	-7.56862	3.77e-14	7.84e-13
ENSG00000081087	OSTM1	2809.45	-0.747018	0.0986974	-7.56877	3.77e-14	7.84e-13
ENSG00000101335	MYL9	104.859	1.97041	0.260433	7.56591	3.85e-14	8e-13
ENSG00000148090	AUH	1428.5	-0.52875	0.0699129	-7.56299	3.94e-14	8.18e-13
ENSG00000022840	RNF10	6440.55	0.592322	0.0783377	7.56113	4e-14	8.29e-13
ENSG00000163435	ELF3	85.6683	1.68627	0.223032	7.56067	4.01e-14	8.32e-13
ENSG00000131378	RFTN1	208.425	1.66906	0.220799	7.55918	4.06e-14	8.41e-13
ENSG00000163950	SLBP	1639.12	0.532352	0.0704608	7.55529	4.18e-14	8.66e-13
ENSG00000185049	NELFA	1067.35	0.539465	0.071408	7.55469	4.2e-14	8.7e-13
ENSG00000197991	AL592490.1	56.0834	4.87344	0.645217	7.55318	4.25e-14	8.79e-13
ENSG00000180098	TRNAU1AP	788.993	0.548618	0.0726464	7.5519	4.29e-14	8.87e-13
ENSG00000236675	MTX1P1	104.422	0.967584	0.12814	7.55097	4.32e-14	8.93e-13
ENSG00000100284	TOM1	1052.18	0.606472	0.0803225	7.55046	4.34e-14	8.96e-13
ENSG00000223551	TMSB4XP4	37.914	1.03083	0.136547	7.54925	4.38e-14	9.04e-13
ENSG00000164823	OSGIN2	830.179	0.715072	0.0947454	7.5473	4.44e-14	9.17e-13
ENSG00000205639	MFSD2B	21.5967	1.47915	0.195984	7.54732	4.44e-14	9.17e-13
ENSG00000125384	PTGER2	191.995	2.27965	0.302067	7.54685	4.46e-14	9.19e-13
ENSG00000212371	RF00404	14.6911	1.06849	0.141603	7.54568	4.5e-14	9.27e-13
ENSG00000148426	PROSER2	5.81513	2.71116	0.359315	7.54537	4.51e-14	9.29e-13
ENSG00000103275	UBE2I	2165.2	0.512556	0.0679344	7.54487	4.53e-14	9.32e-13
ENSG00000170469	SPATA24	364.241	-0.69949	0.0927133	-7.54466	4.53e-14	9.33e-13
ENSG00000150867	PIP4K2A	2024.52	0.966371	0.128126	7.54235	4.62e-14	9.49e-13
ENSG00000171497	PPID	766.296	0.488673	0.0648054	7.54062	4.68e-14	9.61e-13
ENSG00000214269	LGMNP1	8.68448	1.96288	0.260334	7.53987	4.7e-14	9.66e-13
ENSG00000230501	ANKRD30BP3	15.9855	4.02845	0.534418	7.53802	4.77e-14	9.8e-13
ENSG00000139624	CERS5	1247.91	0.44325	0.0588055	7.53755	4.79e-14	9.83e-13
ENSG00000054598	FOXC1	36.8545	2.49609	0.331231	7.5358	4.85e-14	9.95e-13
ENSG00000269680	AC008760.1	57.2363	1.16295	0.154339	7.53505	4.88e-14	1e-12
ENSG00000108774	RAB5C	933.275	0.593341	0.0787574	7.53378	4.93e-14	1.01e-12
ENSG00000231394	AC099681.2	11.8123	1.57051	0.208472	7.53344	4.94e-14	1.01e-12
ENSG00000219545	UMAD1	1483.01	-0.63542	0.0843639	-7.5319	5e-14	1.02e-12
ENSG00000120594	PLXDC2	232.623	2.38931	0.317292	7.5303	5.06e-14	1.04e-12
ENSG00000160185	UBASH3A	6.62934	3.01359	0.400292	7.52849	5.13e-14	1.05e-12
ENSG00000265369	PCAT18	15.7952	-3.08107	0.409309	-7.5275	5.17e-14	1.06e-12
ENSG00000115216	NRBP1	6014.48	0.700038	0.0929962	7.52759	5.17e-14	1.06e-12
ENSG00000205937	RNPS1	3088.96	0.475618	0.0632007	7.52551	5.25e-14	1.07e-12
ENSG00000151292	CSNK1G3	3430.16	-0.739579	0.0982992	-7.52376	5.32e-14	1.09e-12
ENSG00000227165	WDR11-AS1	18.6947	1.80466	0.239891	7.52285	5.36e-14	1.09e-12
ENSG00000271178	IGHV3OR16-13	160.061	-3.36703	0.44765	-7.52157	5.41e-14	1.1e-12
ENSG00000141314	RHBDL3	9.7086	2.30783	0.306822	7.52173	5.41e-14	1.1e-12
ENSG00000189430	NCR1	5.27966	3.66454	0.487211	7.52148	5.42e-14	1.1e-12
ENSG00000149243	KLHL35	27.6658	2.41672	0.321365	7.52018	5.47e-14	1.11e-12
ENSG00000237803	LINC00211	4.20729	4.6948	0.624228	7.52097	5.44e-14	1.11e-12
ENSG00000272053		6.75516	2.7585	0.366991	7.51652	5.63e-14	1.14e-12
ENSG00000235117		8.12876	3.16144	0.420572	7.51701	5.6e-14	1.14e-12
ENSG00000220848	RPS18P9	60.9922	-0.926302	0.123249	-7.51572	5.66e-14	1.15e-12
ENSG00000140563	MCTP2	3964.11	-0.830838	0.11059	-7.51281	5.79e-14	1.17e-12
ENSG00000135838	NPL	505.946	1.3546	0.180382	7.50965	5.93e-14	1.2e-12
ENSG00000249673	NOP14-AS1	405.76	0.632619	0.0842552	7.50837	5.99e-14	1.21e-12
ENSG00000123416	TUBA1B	2981.76	0.75627	0.100723	7.50842	5.98e-14	1.21e-12
ENSG00000254429	AP001972.1	9.96373	2.5729	0.342632	7.50923	5.95e-14	1.21e-12
ENSG00000152518	ZFP36L2	23243.8	1.1896	0.15846	7.50722	6.04e-14	1.22e-12
ENSG00000127152	BCL11B	23.5723	2.88446	0.384229	7.50714	6.04e-14	1.22e-12
ENSG00000169169	CPT1C	108.35	-3.07948	0.410468	-7.50237	6.27e-14	1.27e-12
ENSG00000136169	SETDB2	1795.79	-0.746985	0.0995647	-7.50252	6.26e-14	1.27e-12
ENSG00000163449	TMEM169	7.47126	2.71256	0.361579	7.50199	6.29e-14	1.27e-12
ENSG00000101945	SUV39H1	376.8	0.681366	0.0908354	7.50111	6.33e-14	1.28e-12
ENSG00000226029	LINC01772	43.2724	0.996026	0.132841	7.49786	6.49e-14	1.31e-12
ENSG00000130349	C6orf203	607.788	-0.68027	0.0907403	-7.49689	6.53e-14	1.32e-12
ENSG00000265666	RARA-AS1	48.0796	1.44276	0.192485	7.4954	6.61e-14	1.33e-12
ENSG00000197272	IL27	4.41888	3.57779	0.477408	7.49421	6.67e-14	1.34e-12
ENSG00000214826	DDX12P	1460.42	0.99451	0.132731	7.49268	6.75e-14	1.36e-12
ENSG00000232006	AC005537.1	13.8019	2.855	0.381275	7.48804	6.99e-14	1.41e-12
ENSG00000124444	ZNF576	496.921	-0.517702	0.0691501	-7.48665	7.07e-14	1.42e-12
ENSG00000198060	MARCH5	1329.87	0.569441	0.0760934	7.48345	7.24e-14	1.45e-12
ENSG00000214787	MS4A4E	10.9	2.54922	0.340622	7.48403	7.21e-14	1.45e-12
ENSG00000101577	LPIN2	709.639	0.992513	0.132634	7.48312	7.26e-14	1.46e-12
ENSG00000157110	RBPMS	144.45	1.19052	0.1591	7.48279	7.28e-14	1.46e-12
ENSG00000224041	IGKV3D-15	981.306	2.96723	0.39671	7.4796	7.46e-14	1.49e-12
ENSG00000243452		1115.83	0.680042	0.0909284	7.47887	7.5e-14	1.5e-12
ENSG00000151665	PIGF	735.259	-0.566195	0.0758328	-7.46636	8.24e-14	1.65e-12
ENSG00000261827		199.753	1.31481	0.176113	7.46572	8.28e-14	1.66e-12
ENSG00000136068	FLNB	1940.29	1.44824	0.194015	7.46461	8.35e-14	1.67e-12
ENSG00000261573	AL157402.2	3.49866	3.48493	0.466846	7.46482	8.34e-14	1.67e-12
ENSG00000204625	HCG9	27.1759	-1.39685	0.187159	-7.46343	8.43e-14	1.68e-12
ENSG00000117000	RLF	1874.34	0.951431	0.127481	7.4633	8.44e-14	1.69e-12
ENSG00000007516	BAIAP3	280.97	1.79038	0.239945	7.46162	8.55e-14	1.71e-12
ENSG00000164253	WDR41	2539.94	-0.55322	0.0741578	-7.46005	8.65e-14	1.73e-12
ENSG00000109381	ELF2	2173.58	0.71135	0.0953623	7.45945	8.69e-14	1.73e-12
ENSG00000173918	C1QTNF1	9.65775	3.00049	0.402214	7.45992	8.66e-14	1.73e-12
ENSG00000156738	MS4A1	7159.4	3.30297	0.442897	7.45764	8.81e-14	1.75e-12
ENSG00000198874	TYW1	1820.91	-0.405637	0.0543964	-7.45705	8.85e-14	1.76e-12
ENSG00000161570		857.073	1.94194	0.260454	7.45599	8.92e-14	1.77e-12
ENSG00000170677	SOCS6	322.782	2.47521	0.331947	7.45666	8.87e-14	1.77e-12
ENSG00000203497	PDCD4-AS1	278.545	0.877705	0.117769	7.45278	9.14e-14	1.82e-12
ENSG00000116350	SRSF4	3974.3	0.490744	0.065861	7.45121	9.25e-14	1.84e-12
ENSG00000186417	GLDN	18.4504	2.76861	0.371592	7.45067	9.29e-14	1.84e-12
ENSG00000107263	RAPGEF1	11471.1	0.972187	0.130487	7.45048	9.3e-14	1.85e-12
ENSG00000108797	CNTNAP1	1853.87	1.35797	0.182281	7.4499	9.34e-14	1.85e-12
ENSG00000026751	SLAMF7	56400.2	-0.789455	0.105976	-7.4494	9.38e-14	1.86e-12
ENSG00000101412	E2F1	812.655	1.26128	0.169321	7.44907	9.4e-14	1.86e-12
ENSG00000116209	TMEM59	24750.7	-0.670629	0.0900478	-7.44747	9.51e-14	1.88e-12
ENSG00000042493	CAPG	1150.17	1.47276	0.197756	7.44736	9.52e-14	1.88e-12
ENSG00000166333	ILK	65.3455	0.842394	0.113121	7.44682	9.56e-14	1.89e-12
ENSG00000234782	TPT1P9	113.719	-1.16921	0.157095	-7.44268	9.87e-14	1.95e-12
ENSG00000119953	SMNDC1	1648.5	0.661231	0.0888657	7.44079	1e-13	1.98e-12
ENSG00000106100	NOD1	312.965	0.669148	0.089944	7.4396	1.01e-13	1.99e-12
ENSG00000179583	CIITA	256.465	1.85829	0.249771	7.43998	1.01e-13	1.99e-12
ENSG00000162924	REL	390.632	1.97667	0.265771	7.4375	1.03e-13	2.02e-12
ENSG00000227615	AP001324.1	287.406	-1.0636	0.143029	-7.43625	1.04e-13	2.04e-12
ENSG00000204616	TRIM31	57.7828	2.53609	0.341023	7.43672	1.03e-13	2.04e-12
ENSG00000157625	TAB3	2252.53	0.543806	0.0731462	7.43451	1.05e-13	2.07e-12
ENSG00000242445	RPL7AP11	30.6923	-1.28325	0.172633	-7.43342	1.06e-13	2.08e-12
ENSG00000111647	UHRF1BP1L	1161.82	0.623654	0.0839153	7.43194	1.07e-13	2.11e-12
ENSG00000130347	RTN4IP1	228.472	-0.850072	0.114425	-7.42908	1.09e-13	2.15e-12
ENSG00000230383	AC009245.1	41.919	-1.00023	0.134671	-7.42719	1.11e-13	2.18e-12
ENSG00000237265	BX276092.7	6.22676	2.48297	0.334308	7.4272	1.11e-13	2.18e-12
ENSG00000058272	PPP1R12A	2932.47	0.580812	0.0782118	7.42615	1.12e-13	2.19e-12
ENSG00000173369	C1QB	2647.55	2.61301	0.351863	7.4262	1.12e-13	2.19e-12
ENSG00000067057	PFKP	272.124	2.40466	0.323841	7.42544	1.12e-13	2.2e-12
ENSG00000158526	TSR2	865.423	0.467083	0.0629132	7.42425	1.13e-13	2.22e-12
ENSG00000158887	MPZ	79.8911	1.14449	0.154146	7.42467	1.13e-13	2.22e-12
ENSG00000086967	MYBPC2	1067.45	3.57182	0.481089	7.42445	1.13e-13	2.22e-12
ENSG00000126264	HCST	236.479	1.81387	0.244339	7.42357	1.14e-13	2.23e-12
ENSG00000222954		2.16311	2.86464	0.38596	7.42211	1.15e-13	2.25e-12
ENSG00000162069	BICDL2	5.1157	3.19945	0.431102	7.42157	1.16e-13	2.26e-12
ENSG00000167695	FAM57A	81.8196	1.35138	0.182132	7.4198	1.17e-13	2.29e-12
ENSG00000258831	AC103996.2	4.30264	4.24712	0.572385	7.42003	1.17e-13	2.29e-12
ENSG00000222222	RNU2-17P	8.12111	1.52043	0.204928	7.41933	1.18e-13	2.3e-12
ENSG00000245937	LINC01184	1452.67	-0.515662	0.0695342	-7.41595	1.21e-13	2.35e-12
ENSG00000173338	KCNK7	102.057	1.38889	0.187273	7.41642	1.2e-13	2.35e-12
ENSG00000204287	HLA-DRA	5148.75	2.31308	0.311899	7.41614	1.21e-13	2.35e-12
ENSG00000168743	NPNT	151.481	3.00286	0.404913	7.41606	1.21e-13	2.35e-12
ENSG00000269125	AL137002.1	3.54401	-1.72212	0.232271	-7.41425	1.22e-13	2.38e-12
ENSG00000221823	PPP3R1	1240.46	0.485001	0.0654188	7.41378	1.23e-13	2.39e-12
ENSG00000168944	CEP120	2890.92	-0.500979	0.0675895	-7.41208	1.24e-13	2.42e-12
ENSG00000226948	RPS4XP2	19.1256	-1.25089	0.16879	-7.41091	1.25e-13	2.44e-12
ENSG00000236801	RPL24P8	83.6517	-1.08091	0.1459	-7.40861	1.28e-13	2.48e-12
ENSG00000186976	EFCAB6	48.034	-1.33991	0.180875	-7.40794	1.28e-13	2.49e-12
ENSG00000226332	AL354836.1	66.4229	0.841019	0.113539	7.40729	1.29e-13	2.5e-12
ENSG00000164574	GALNT10	3254.68	0.86802	0.117226	7.40467	1.31e-13	2.55e-12
ENSG00000259362	AC046168.1	6.35604	-1.44167	0.19473	-7.40346	1.33e-13	2.57e-12
ENSG00000125731	SH2D3A	1179.46	0.758412	0.102436	7.40374	1.32e-13	2.57e-12
ENSG00000196072	BLOC1S2	1315.83	0.649109	0.0876853	7.40271	1.33e-13	2.58e-12
ENSG00000121210	TMEM131L	615.009	1.85785	0.250968	7.40276	1.33e-13	2.58e-12
ENSG00000163083	INHBB	8.06156	3.02657	0.408841	7.4028	1.33e-13	2.58e-12
ENSG00000113615	SEC24A	7242.38	-0.690151	0.0932486	-7.40119	1.35e-13	2.61e-12
ENSG00000264918		171.908	1.19525	0.161521	7.39995	1.36e-13	2.63e-12
ENSG00000101558	VAPA	5175.2	0.556795	0.0752464	7.39962	1.37e-13	2.64e-12
ENSG00000239503	MARK2P8	11.2858	2.04801	0.276793	7.39909	1.37e-13	2.65e-12
ENSG00000233954	UQCRHL	58.5366	-0.848099	0.114643	-7.39775	1.39e-13	2.67e-12
ENSG00000135929	CYP27A1	42.3364	1.58012	0.213588	7.39797	1.38e-13	2.67e-12
ENSG00000244556	ODCP	11.7934	1.4329	0.193712	7.39707	1.39e-13	2.68e-12
ENSG00000166091	CMTM5	9.38534	3.32417	0.449395	7.39698	1.39e-13	2.68e-12
ENSG00000197043	ANXA6	14677.8	0.902725	0.122074	7.39489	1.42e-13	2.73e-12
ENSG00000142609	CFAP74	9.79095	-2.90946	0.393498	-7.39385	1.43e-13	2.75e-12
ENSG00000235481	UBE2R2-AS1	21.9917	1.48887	0.201444	7.391	1.46e-13	2.8e-12
ENSG00000132823	OSER1	3234.45	0.904598	0.122401	7.39045	1.46e-13	2.81e-12
ENSG00000141298	SSH2	1641.16	0.794978	0.107641	7.38548	1.52e-13	2.92e-12
ENSG00000158623	COPG2	258.895	-0.695194	0.0941406	-7.38464	1.53e-13	2.94e-12
ENSG00000205021		41.7206	2.98885	0.404772	7.38404	1.54e-13	2.95e-12
ENSG00000196498	NCOR2	6715.08	0.638483	0.08648	7.38301	1.55e-13	2.97e-12
ENSG00000188486	H2AFX	1346.29	0.832044	0.112714	7.38189	1.56e-13	2.99e-12
ENSG00000182957	SPATA13	318.12	1.93957	0.262763	7.38147	1.57e-13	3e-12
ENSG00000170955	CAVIN3	73.0648	3.86027	0.523103	7.37955	1.59e-13	3.04e-12
ENSG00000134107	BHLHE40	1718.49	1.88664	0.255679	7.37894	1.6e-13	3.06e-12
ENSG00000067248	DHX29	2533.59	-0.439914	0.0596216	-7.37844	1.6e-13	3.07e-12
ENSG00000180900	SCRIB	3057.81	0.499993	0.0677714	7.37764	1.61e-13	3.08e-12
ENSG00000120949	TNFRSF8	48.3611	2.52598	0.342387	7.37757	1.61e-13	3.08e-12
ENSG00000133574	GIMAP4	98.6436	2.11551	0.286794	7.37641	1.63e-13	3.11e-12
ENSG00000146374	RSPO3	37.0449	-3.71283	0.50344	-7.37493	1.64e-13	3.14e-12
ENSG00000168502	MTCL1	294.65	1.9084	0.258899	7.37121	1.69e-13	3.23e-12
ENSG00000171914	TLN2	286.923	-1.59027	0.215788	-7.36963	1.71e-13	3.27e-12
ENSG00000180448	ARHGAP45	9628.93	0.661334	0.0897448	7.36905	1.72e-13	3.28e-12
ENSG00000204131	NHSL2	60.7939	2.16889	0.29433	7.3689	1.72e-13	3.28e-12
ENSG00000234484	AL032821.1	4.71318	4.10736	0.55744	7.36825	1.73e-13	3.29e-12
ENSG00000184702	2005-09-01	143.432	2.37131	0.321846	7.36784	1.73e-13	3.3e-12
ENSG00000107796	ACTA2	20.7849	1.25695	0.17062	7.36697	1.75e-13	3.32e-12
ENSG00000266237	AC121320.1	23.2048	1.67535	0.227412	7.36704	1.74e-13	3.32e-12
ENSG00000158106	RHPN1	1644.56	1.73834	0.235958	7.36716	1.74e-13	3.32e-12
ENSG00000148584	A1CF	12.3625	-1.34106	0.182064	-7.36588	1.76e-13	3.34e-12
ENSG00000272343	AC107952.2	20.263	-0.968711	0.131515	-7.36579	1.76e-13	3.35e-12
ENSG00000172340	SUCLG2	3511.5	-0.487022	0.0661413	-7.36335	1.79e-13	3.41e-12
ENSG00000154710	RABGEF1	134.177	0.754026	0.102413	7.3626	1.8e-13	3.42e-12
ENSG00000067840	PDZD4	12.2728	2.0608	0.279983	7.36045	1.83e-13	3.47e-12
ENSG00000151617	EDNRA	4.7299	3.12866	0.425065	7.36044	1.83e-13	3.47e-12
ENSG00000178104	PDE4DIP	9113.23	-0.677013	0.0919891	-7.35971	1.84e-13	3.49e-12
ENSG00000214046	SMIM7	1906.57	-0.548484	0.0745408	-7.35818	1.86e-13	3.53e-12
ENSG00000228436	AL139260.1	8.72854	1.14201	0.155256	7.35567	1.9e-13	3.6e-12
ENSG00000233217	MROH3P	10.8415	2.11206	0.287148	7.35531	1.9e-13	3.6e-12
ENSG00000262714	AC007342.5	3.83654	3.98178	0.541495	7.35331	1.93e-13	3.66e-12
ENSG00000173960	UBXN2A	1366.41	0.611298	0.0831517	7.35161	1.96e-13	3.7e-12
ENSG00000203801	LINC00222	31.5942	-1.30276	0.17723	-7.35065	1.97e-13	3.73e-12
ENSG00000170476	MZB1	99161.5	-0.824674	0.112202	-7.34992	1.98e-13	3.74e-12
ENSG00000123143	PKN1	5516.53	0.451698	0.0614811	7.34694	2.03e-13	3.83e-12
ENSG00000164512	ANKRD55	13.7828	1.92044	0.261421	7.34615	2.04e-13	3.85e-12
ENSG00000259242	AC002306.1	1.71135	3.20854	0.436792	7.34569	2.05e-13	3.86e-12
ENSG00000268006	PTOV1-AS1	715.458	0.776648	0.105768	7.3429	2.09e-13	3.94e-12
ENSG00000112218	GPR63	593.298	1.91928	0.261437	7.34125	2.12e-13	3.99e-12
ENSG00000169583	CLIC3	30.0848	2.19597	0.299188	7.33974	2.14e-13	4.03e-12
ENSG00000233360	Z83844.2	12.4361	1.21837	0.16601	7.33918	2.15e-13	4.04e-12
ENSG00000115705	TPO	13.4805	3.87201	0.527582	7.33917	2.15e-13	4.04e-12
ENSG00000077585	GPR137B	112.794	2.07224	0.28237	7.33875	2.16e-13	4.05e-12
ENSG00000002330	BAD	339.496	0.609155	0.083025	7.33701	2.18e-13	4.1e-12
ENSG00000070808	CAMK2A	5.75358	3.11636	0.424811	7.33588	2.2e-13	4.14e-12
ENSG00000254211	LINC01485	242.186	-1.25455	0.171046	-7.33455	2.22e-13	4.17e-12
ENSG00000100281	HMGXB4	828.539	0.573525	0.0782003	7.33405	2.23e-13	4.19e-12
ENSG00000168803	ADAL	589.842	-0.720306	0.0982179	-7.33375	2.24e-13	4.2e-12
ENSG00000242444	AC007207.1	85.236	4.20543	0.573476	7.33324	2.25e-13	4.21e-12
ENSG00000161326		256.038	0.95531	0.13028	7.33273	2.26e-13	4.22e-12
ENSG00000108702	CCL1	23.3829	3.57788	0.487922	7.33289	2.25e-13	4.22e-12
ENSG00000110104	CCDC86	738.006	0.899225	0.122641	7.33219	2.26e-13	4.24e-12
ENSG00000270755	AL136141.1	3.024	2.5194	0.343613	7.33209	2.27e-13	4.24e-12
[truncated: 43,294 more rows]

## Sheet: 2_ADAM8_high_vs_low_validation
Gene Symbol	baseMean	log2FoldChange	lfcSE	stat	pvalue	padj
ADAM8	1261.66	3.59729	0.331862	10.8397	2.23e-27	4.83e-23
FGFR3	9143.84	10.4513	1.06879	9.77863	1.39e-22	1.5e-18
STRA6	109.387	-5.86053	0.678767	-8.63409	5.92e-18	4.27e-14
NUDT22	1934.87	-0.897476	0.122016	-7.35538	1.9e-13	1.03e-09
NRM	387.054	1.61535	0.221538	7.29154	3.06e-13	1.33e-09
CD52	1443.22	4.42578	0.623711	7.09589	1.29e-12	3.94e-09
LAMB3	126.23	4.01234	0.565518	7.09498	1.29e-12	3.94e-09
ZBTB24	537.669	0.800468	0.113086	7.07838	1.46e-12	3.94e-09
ATP10A	80.8412	4.60519	0.673705	6.83562	8.17e-12	1.96e-08
CD247	224.79	4.0013	0.586959	6.81699	9.3e-12	2.01e-08
MYH9	12818.3	1.43788	0.213764	6.72648	1.74e-11	3.42e-08
HDLBP	32057	-1.26944	0.189507	-6.69866	2.1e-11	3.79e-08
TSPOAP1-AS1	131.057	2.27428	0.342427	6.64166	3.1e-11	4.93e-08
NFATC2	739.287	1.18714	0.178858	6.63733	3.19e-11	4.93e-08
CALHM2	228.455	3.69471	0.562958	6.56303	5.27e-11	7.6e-08
CD8A	415.65	3.99281	0.616019	6.48164	9.07e-11	1.23e-07
GZMB	196.142	4.02918	0.625054	6.44613	1.15e-10	1.46e-07
MTMR11	168.046	3.88675	0.609487	6.37709	1.8e-10	2.17e-07
GZMA	178.389	4.25282	0.671846	6.33004	2.45e-10	2.79e-07
MC4R	349.052	-5.00584	0.792146	-6.31934	2.63e-10	2.82e-07
TRPT1	948.491	-0.87315	0.138432	-6.30742	2.84e-10	2.82e-07
C21orf62	38.1691	-4.33746	0.687854	-6.30579	2.87e-10	2.82e-07
FAS	177.643	2.26987	0.36194	6.2714	3.58e-10	3.33e-07
CBR3	20.4014	6.08035	0.970316	6.26636	3.7e-10	3.33e-07
DOCK5	88.9193	3.42161	0.549525	6.22649	4.77e-10	4.13e-07
NDUFB4	1922.77	-0.568584	0.0917059	-6.20008	5.64e-10	4.69e-07
SIRPG	61.6857	4.74609	0.766282	6.19366	5.88e-10	4.71e-07
CDC40	435.992	0.886173	0.144371	6.13816	8.35e-10	6.45e-07
ERVMER34-1	274.785	-4.56517	0.747912	-6.10389	1.04e-09	7.72e-07
SYVN1	14373.9	-0.903585	0.1484	-6.08887	1.14e-09	8.2e-07
CD6	264.962	3.75208	0.617545	6.07581	1.23e-09	8.61e-07
IKBKE	333.978	1.65674	0.277163	5.9775	2.27e-09	1.53e-06
MROH2A	75.9415	-5.8951	0.988103	-5.96608	2.43e-09	1.59e-06
SH2B3	941.803	1.3184	0.22146	5.95321	2.63e-09	1.67e-06
NDUFAF2	401.371	-0.704798	0.11852	-5.94666	2.74e-09	1.69e-06
ISLR2	75.2972	-4.82001	0.812357	-5.93337	2.97e-09	1.78e-06
TRAC	140.258	3.28829	0.555509	5.91941	3.23e-09	1.89e-06
ZNFX1	1373.39	1.86029	0.3151	5.90381	3.55e-09	2.02e-06
DENND5A	441.989	3.33967	0.567609	5.88376	4.01e-09	2.22e-06
IGLV3-25	15140.2	-5.49088	0.935821	-5.86745	4.43e-09	2.34e-06
FAM110A	198.253	1.63286	0.278297	5.86734	4.43e-09	2.34e-06
DPYSL2	291.595	3.71799	0.634622	5.85858	4.67e-09	2.4e-06
MSC	77.673	4.69208	0.802759	5.84494	5.07e-09	2.55e-06
ARNTL2	173.053	2.75467	0.472271	5.83282	5.45e-09	2.68e-06
EMC4	2657.61	-0.657265	0.11279	-5.82735	5.63e-09	2.71e-06
AGR2	109.743	-5.9964	1.03656	-5.78493	7.25e-09	3.41e-06
CXorf38	444.299	0.915034	0.158272	5.7814	7.41e-09	3.41e-06
TRPM3	43.9171	-3.87458	0.671515	-5.7699	7.93e-09	3.57e-06
CASZ1	58.9996	3.14661	0.546181	5.76111	8.36e-09	3.67e-06
MSN	12572.5	1.01218	0.175768	5.75862	8.48e-09	3.67e-06
RIN3	385.449	2.99056	0.519995	5.75112	8.87e-09	3.76e-06
MSNP1	50.1081	1.07678	0.187921	5.72995	1e-08	4.18e-06
HPGD	12.9788	4.55411	0.79809	5.70626	1.15e-08	4.71e-06
MIR155	24.4635	3.98461	0.701736	5.67823	1.36e-08	5.43e-06
LINC00649	37.7546	3.39744	0.59859	5.67574	1.38e-08	5.43e-06
MYB	330.884	3.22743	0.569089	5.67123	1.42e-08	5.48e-06
LIMD2	2486.4	1.93462	0.341536	5.66447	1.47e-08	5.6e-06
NDUFS8	2124.33	-0.691505	0.122875	-5.62769	1.83e-08	6.68e-06
EFHD2	2007.04	1.59356	0.283171	5.62754	1.83e-08	6.68e-06
CCL3L1	209.748	3.78625	0.673076	5.62529	1.85e-08	6.68e-06
TRBC2	676.327	3.80661	0.677439	5.61912	1.92e-08	6.73e-06
HLA-DQA2	189.1	4.16842	0.74196	5.61812	1.93e-08	6.73e-06
SFTPD	4.60818	4.59701	0.821162	5.59817	2.17e-08	7.44e-06
APOBEC3A	163.955	2.42563	0.434352	5.58448	2.34e-08	7.92e-06
PTGFR	94.3837	-5.97405	1.07096	-5.57822	2.43e-08	8.09e-06
DCLRE1B	119.89	1.34897	0.24208	5.57243	2.51e-08	8.23e-06
VPS4B	778.588	0.88759	0.159517	5.56424	2.63e-08	8.5e-06
WIPI1	4130	-0.874857	0.157601	-5.55108	2.84e-08	9.03e-06
KLRD1	108.075	3.66902	0.661958	5.54268	2.98e-08	9.34e-06
PCDHB8	17.735	-3.27017	0.590852	-5.53466	3.12e-08	9.64e-06
MIR155HG	362.368	3.42983	0.620871	5.52423	3.31e-08	1.01e-05
CREB3L2	13926.4	-1.41691	0.256705	-5.5196	3.4e-08	1.02e-05
CXCL8	2244.55	4.13442	0.75007	5.51205	3.55e-08	1.05e-05
PFKP	443.594	3.64491	0.663522	5.49328	3.95e-08	1.15e-05
MN1	305.091	-2.80823	0.512153	-5.48317	4.18e-08	1.2e-05
GPAT3	34.6747	3.75585	0.686229	5.47317	4.42e-08	1.26e-05
PFKFB2	725.664	-1.7871	0.327515	-5.45653	4.86e-08	1.33e-05
SORL1	529.02	3.00647	0.550995	5.45644	4.86e-08	1.33e-05
NUP153	1458.95	1.01412	0.185862	5.45634	4.86e-08	1.33e-05
SLC11A1	238.916	3.35667	0.615537	5.45325	4.95e-08	1.34e-05
PODXL2	269.749	3.70609	0.681543	5.4378	5.39e-08	1.44e-05
MIR3142HG	72.9023	3.65484	0.673711	5.42493	5.8e-08	1.53e-05
NAP1L4P1	6.76284	2.38651	0.44176	5.40228	6.58e-08	1.71e-05
IL21R	119.766	2.99971	0.555888	5.39625	6.8e-08	1.75e-05
DYRK2	504.903	1.04642	0.19427	5.38644	7.19e-08	1.83e-05
ECI1	1560.62	-0.651846	0.121212	-5.37774	7.54e-08	1.9e-05
SGMS2	38.2771	4.288	0.798076	5.37293	7.75e-08	1.93e-05
SYT11	122.72	3.44747	0.642006	5.36984	7.88e-08	1.94e-05
EPG5	692.931	0.786733	0.147126	5.34734	8.93e-08	2.15e-05
IL4I1	175.068	1.99958	0.373961	5.34702	8.94e-08	2.15e-05
GNLY	584.961	3.77241	0.706036	5.34308	9.14e-08	2.17e-05
NLRC3	203.453	3.2498	0.609639	5.33071	9.78e-08	2.3e-05
USH2A	328.371	-4.68225	0.879618	-5.32305	1.02e-07	2.37e-05
BBIP1	366.425	-0.619215	0.116413	-5.31911	1.04e-07	2.4e-05
PCDHB12	11.0853	-2.29386	0.43138	-5.31751	1.05e-07	2.4e-05
FLNA	15928	2.55666	0.482247	5.30156	1.15e-07	2.57e-05
ZBTB16	132.633	3.82319	0.72124	5.30085	1.15e-07	2.57e-05
STAT5A	357.491	2.69999	0.509669	5.29754	1.17e-07	2.59e-05
RAB37	399.479	2.80742	0.53103	5.28674	1.25e-07	2.72e-05
ATP6V1C2	35.3733	4.08298	0.772588	5.2848	1.26e-07	2.72e-05
AVEN	995.435	-0.926273	0.175345	-5.28259	1.27e-07	2.73e-05
LINC00052	34.8168	-4.53702	0.859196	-5.28054	1.29e-07	2.73e-05
CD8B	126.83	3.91965	0.743655	5.27079	1.36e-07	2.85e-05
NANS	2423.97	-0.876986	0.166538	-5.26597	1.39e-07	2.88e-05
LOC101928126	22.4374	4.09438	0.777593	5.26545	1.4e-07	2.88e-05
ABTB2	123.937	3.74543	0.712239	5.25867	1.45e-07	2.96e-05
S100A10	2329.15	2.91673	0.554985	5.25552	1.48e-07	2.98e-05
EMC7	3271.3	-0.86573	0.165524	-5.23024	1.69e-07	3.33e-05
CBLN2	90.7208	6.32289	1.20916	5.22917	1.7e-07	3.33e-05
ANXA1	1653.9	3.16182	0.604697	5.22877	1.71e-07	3.33e-05
CD2	124.801	3.62103	0.692558	5.22849	1.71e-07	3.33e-05
ELF4	1061.74	2.51164	0.481338	5.21803	1.81e-07	3.49e-05
PRKCH	192.674	3.31822	0.636204	5.21564	1.83e-07	3.51e-05
TXNDC15	4848.21	-1.11592	0.214163	-5.21061	1.88e-07	3.57e-05
CXCL2	197.258	4.12218	0.792345	5.2025	1.97e-07	3.7e-05
TMX2	2959.19	-0.642741	0.12359	-5.20058	1.99e-07	3.7e-05
BCL9L	665.53	2.26955	0.436755	5.19639	2.03e-07	3.76e-05
TC2N	80.8394	2.95473	0.569078	5.19214	2.08e-07	3.81e-05
HSPA8P4	19.0635	-2.44511	0.471673	-5.1839	2.17e-07	3.93e-05
WFDC2	309.513	5.00387	0.965422	5.18309	2.18e-07	3.93e-05
CD22	194.754	4.21298	0.813643	5.17792	2.24e-07	3.98e-05
FSIP1	47.607	-2.52457	0.487579	-5.17777	2.25e-07	3.98e-05
LTB	400.642	3.48921	0.674079	5.17627	2.26e-07	3.98e-05
CMTM3	242.377	2.80001	0.541244	5.1733	2.3e-07	4.01e-05
TTC39C	67.8451	3.45125	0.667682	5.169	2.35e-07	4.07e-05
S1PR1	230.55	3.25878	0.63124	5.1625	2.44e-07	4.18e-05
MLIP	114.336	-5.85208	1.13442	-5.15864	2.49e-07	4.24e-05
STEAP1	289.039	4.3714	0.848844	5.14982	2.61e-07	4.4e-05
FAM174A	1458.85	-1.55856	0.302703	-5.14882	2.62e-07	4.4e-05
HLA-DQB2	54.2065	2.96771	0.577675	5.13734	2.79e-07	4.64e-05
GFOD1	370.459	1.64678	0.320751	5.13414	2.83e-07	4.68e-05
METTL8	650.783	-1.12894	0.220038	-5.13064	2.89e-07	4.72e-05
STK4	2681.63	0.794477	0.154872	5.12988	2.9e-07	4.72e-05
EMILIN2	156.047	3.04511	0.594117	5.12544	2.97e-07	4.79e-05
RGS9	26.3062	3.64002	0.71232	5.11009	3.22e-07	5.16e-05
CD44	13223.5	2.79987	0.548373	5.10578	3.29e-07	5.18e-05
CCNH	826.136	-0.8375	0.164056	-5.10496	3.31e-07	5.18e-05
CRIP1	2189.85	3.11861	0.611007	5.10406	3.32e-07	5.18e-05
FCRL6	69.648	3.85688	0.755679	5.10385	3.33e-07	5.18e-05
ARPC1B	4027.37	1.05824	0.207623	5.09694	3.45e-07	5.31e-05
ADAMTSL3	54.7818	-3.3722	0.66166	-5.09658	3.46e-07	5.31e-05
UBA5	2509.65	-0.742269	0.145716	-5.09394	3.51e-07	5.34e-05
TGFBR3	184.048	2.73288	0.536754	5.09149	3.55e-07	5.35e-05
CLEC2B	408.57	2.65825	0.52213	5.09116	3.56e-07	5.35e-05
CEP135	299.603	0.778025	0.153264	5.07636	3.85e-07	5.74e-05
SUN2	4698.51	1.42282	0.280589	5.07083	3.96e-07	5.87e-05
RTTN	314.053	0.900647	0.177812	5.06515	4.08e-07	6e-05
CD58	162.405	1.4846	0.293298	5.06175	4.15e-07	6.07e-05
GINS4	212.882	1.96388	0.388833	5.0507	4.4e-07	6.35e-05
MZF1-AS1	73.2208	-1.62273	0.321292	-5.05065	4.4e-07	6.35e-05
TCF7	281.927	3.25393	0.644442	5.04922	4.44e-07	6.35e-05
SPHK1	121.881	2.59821	0.515035	5.04473	4.54e-07	6.46e-05
DSP	155.006	5.46021	1.0826	5.0436	4.57e-07	6.46e-05
B4GALT5	1032.03	1.42105	0.281913	5.04076	4.64e-07	6.51e-05
B3GAT1	27.4128	5.0928	1.01134	5.0357	4.76e-07	6.64e-05
POLD3	309.71	1.13951	0.226445	5.03217	4.85e-07	6.69e-05
ACTN3	31.5381	3.93933	0.782859	5.03198	4.85e-07	6.69e-05
RP2	312.885	1.21835	0.242402	5.02616	5e-07	6.85e-05
CHD3	438.896	2.78358	0.554479	5.02018	5.16e-07	6.96e-05
HLA-DQB1	720.516	2.75079	0.548016	5.01954	5.18e-07	6.96e-05
SOX13	20.5587	4.41621	0.879816	5.01947	5.18e-07	6.96e-05
DUX4L19	9.087	-6.21298	1.23906	-5.01429	5.32e-07	7.11e-05
ANAPC13	1475.63	-0.618772	0.123759	-4.9998	5.74e-07	7.62e-05
FBXO6	382.594	1.16323	0.232758	4.99759	5.81e-07	7.66e-05
CD7	141.643	3.07169	0.615151	4.99339	5.93e-07	7.78e-05
OGFRL1	1430.59	1.5947	0.31953	4.99078	6.01e-07	7.84e-05
BMPR1B	16.5777	-5.70155	1.14516	-4.97881	6.4e-07	8.29e-05
TNNT1	18.3969	4.52729	0.909944	4.97535	6.51e-07	8.39e-05
ARRDC2	476.951	2.85357	0.573692	4.97405	6.56e-07	8.39e-05
ZNF257	31.1994	4.25785	0.856566	4.97084	6.67e-07	8.48e-05
MPV17L2	688.459	-0.898731	0.180954	-4.96662	6.81e-07	8.62e-05
SEC62	7174.93	-0.886776	0.178719	-4.96184	6.98e-07	8.78e-05
GRB10	118.766	3.84519	0.776032	4.95494	7.24e-07	9.05e-05
PSTPIP1	140.122	2.68195	0.541612	4.95179	7.35e-07	9.1e-05
ADAM29	14.0144	5.77534	1.16639	4.95148	7.37e-07	9.1e-05
RSC1A1	137.692	0.969856	0.196332	4.93987	7.82e-07	9.61e-05
STK10	2458.64	0.831182	0.168518	4.93231	8.13e-07	9.93e-05
PAGE2	31.8196	5.64452	1.14644	4.9235	8.5e-07	0.000103301
PPP1R18	2594.11	1.24381	0.253064	4.91501	8.88e-07	0.000106631
CCL5	1581.59	2.52597	0.514031	4.91405	8.92e-07	0.000106631
DDI2	906.349	0.857061	0.174449	4.91295	8.97e-07	0.000106631
DM1-AS	22.4445	-1.76092	0.358425	-4.91294	8.97e-07	0.000106631
PPP1R12A	1042.38	0.889519	0.181135	4.91079	9.07e-07	0.000107214
CSNK1A1P1	7.05477	-5.71021	1.16316	-4.90922	9.14e-07	0.000107492
SWAP70	167.547	2.51491	0.51258	4.90637	9.28e-07	0.000108473
SEMA6B	84.3326	4.25741	0.868031	4.90467	9.36e-07	0.000108828
RBM38	6840.49	1.14898	0.234346	4.9029	9.44e-07	0.000109228
OPTN	1794.81	1.22958	0.251098	4.89681	9.74e-07	0.000112067
IL1B	515.264	3.62628	0.741551	4.89012	1.01e-06	0.000115253
CSF2RA	19.3782	3.77312	0.771786	4.88882	1.01e-06	0.000115253
PRKCQ	79.2952	2.42013	0.495098	4.88818	1.02e-06	0.000115253
ITK	132.996	3.47484	0.711164	4.88613	1.03e-06	0.000115851
DLG3	475.441	1.25796	0.258162	4.87275	1.1e-06	0.000123344
HLA-DRB6	282.731	3.31654	0.681182	4.8688	1.12e-06	0.000125185
DOCK11	1160.9	2.00572	0.412101	4.86704	1.13e-06	0.000125653
ZNF267	487.36	1.5307	0.314752	4.86319	1.16e-06	0.00012747
MFAP2	3.46306	4.03282	0.830209	4.8576	1.19e-06	0.000130459
CDK20	9.50544	4.64896	0.957783	4.85388	1.21e-06	0.000131851
PRR5L	40.8756	2.89328	0.596124	4.85349	1.21e-06	0.000131851
LINC01543	13.6524	-2.8651	0.590603	-4.85113	1.23e-06	0.000132764
IGFBP6	41.4129	2.55506	0.526989	4.84841	1.24e-06	0.00013393
CCL3L3	152.697	3.32723	0.687068	4.84266	1.28e-06	0.000136921
ANKRD29	9.01728	4.68014	0.96656	4.84206	1.29e-06	0.000136921
MATK	132.461	3.70657	0.766186	4.83769	1.31e-06	0.000139276
KATNA1	216.251	0.881245	0.182215	4.8363	1.32e-06	0.000139434
CBFA2T3	1858.28	-1.0163	0.210174	-4.83553	1.33e-06	0.000139434
ITGB2-AS1	88.9115	3.1835	0.658702	4.83299	1.34e-06	0.000140542
GPR84	16.0068	4.39288	0.909331	4.83089	1.36e-06	0.000141348
KLF12	616.243	0.990107	0.205052	4.82856	1.38e-06	0.000142325
ALG12	943.367	-0.773608	0.160559	-4.81823	1.45e-06	0.000149186
P4HTM	1551.17	-0.928597	0.192791	-4.8166	1.46e-06	0.000149694
RNF125	290.004	2.22308	0.462238	4.80937	1.51e-06	0.000154475
FASLG	8.60034	3.18997	0.664072	4.80365	1.56e-06	0.000158186
IL2RB	387.159	2.63382	0.548399	4.80275	1.57e-06	0.000158186
ADAMTSL4	148.39	2.74029	0.572766	4.78431	1.72e-06	0.000172611
FGFR1	215.848	3.66483	0.766891	4.77882	1.76e-06	0.000176573
APOBEC3B	666.105	2.04339	0.428012	4.77413	1.8e-06	0.000179899
SAP25	111.791	2.17259	0.455198	4.77285	1.82e-06	0.000180219
FGR	852.664	3.11188	0.652164	4.77162	1.83e-06	0.000180496
TRBV20-1	10.6614	5.28931	1.10909	4.76907	1.85e-06	0.000181497
ABCB1	136.847	2.7141	0.569153	4.76868	1.85e-06	0.000181497
EBF4	23.6174	3.88766	0.81576	4.76569	1.88e-06	0.000183377
CRIP2	81.6704	2.78559	0.584636	4.76466	1.89e-06	0.000183487
CXCL3	112.126	4.12333	0.866069	4.76097	1.93e-06	0.000184542
BROX	651.237	0.787864	0.165488	4.76086	1.93e-06	0.000184542
RAD17	1888.66	-0.657904	0.138192	-4.76081	1.93e-06	0.000184542
ARTN	121.509	-2.93477	0.616937	-4.757	1.96e-06	0.000187227
TSPAN12	225.068	3.37018	0.709991	4.74679	2.07e-06	0.000196065
CCR7	77.2354	3.51566	0.741147	4.74354	2.1e-06	0.000198372
ACO2	4864.91	-0.601773	0.126921	-4.74131	2.12e-06	0.000199697
AGPS	853.214	0.593141	0.125171	4.73865	2.15e-06	0.000201453
MGAM	61.4947	2.43931	0.515063	4.73594	2.18e-06	0.00020204
HCAR2	54.2457	3.15792	0.667002	4.7345	2.2e-06	0.00020204
PANX2	36.4552	3.49405	0.738038	4.73424	2.2e-06	0.00020204
C11orf24	2782.25	-0.780372	0.164844	-4.734	2.2e-06	0.00020204
GCLM	322.479	1.41891	0.299746	4.73372	2.2e-06	0.00020204
STRN	679.623	0.743456	0.157152	4.73081	2.24e-06	0.000204097
NUP153-AS1	146.01	1.03484	0.219012	4.72501	2.3e-06	0.000209123
ANXA11	4905.55	1.32603	0.280789	4.72251	2.33e-06	0.000210824
CRELD1	1201.01	-0.970001	0.205703	-4.71555	2.41e-06	0.000217085
SMCHD1	3243.84	0.870475	0.184624	4.71486	2.42e-06	0.000217085
NKG7	402.086	2.93137	0.62191	4.71349	2.44e-06	0.000217651
KREMEN2	11.3938	5.01917	1.06515	4.71215	2.45e-06	0.000218179
NSMCE3	1676.05	-0.640793	0.13624	-4.70343	2.56e-06	0.000226359
PLAUR	564.299	3.20559	0.681609	4.70298	2.56e-06	0.000226359
OSCAR	152.423	3.02469	0.643257	4.70215	2.57e-06	0.00022636
CST7	290.558	3.17777	0.676055	4.70046	2.6e-06	0.000227312
CRNKL1	690.619	0.677777	0.144321	4.69631	2.65e-06	0.00023001
RASGRP2	432.49	2.81909	0.600294	4.69619	2.65e-06	0.00023001
CLU	749.207	3.82411	0.814405	4.69558	2.66e-06	0.00023001
DGKI	71.6133	-2.73301	0.582381	-4.69282	2.69e-06	0.000232217
RIPOR2	725.469	3.32641	0.710109	4.68437	2.81e-06	0.00024099
CD300E	258.783	3.267	0.697619	4.68307	2.83e-06	0.00024099
XBP1	50153.6	-1.25965	0.268995	-4.68279	2.83e-06	0.00024099
CCL28	24.4166	3.44141	0.736583	4.67213	2.98e-06	0.000252857
SMG1	2439.19	0.938559	0.201281	4.66292	3.12e-06	0.000263401
LOC100507006	417.552	-1.69383	0.363374	-4.66139	3.14e-06	0.000264337
HAPLN3	125.115	2.72433	0.58473	4.65913	3.18e-06	0.000266229
MYO1F	692.138	2.94045	0.632511	4.64885	3.34e-06	0.000278765
GADD45G	117.493	3.48099	0.748994	4.64756	3.36e-06	0.000279429
SLC2A3	805.888	2.98866	0.64383	4.642	3.45e-06	0.000285959
CBLB	229.381	1.12648	0.243159	4.63267	3.61e-06	0.000296883
SLFN5	1245.91	2.57726	0.556324	4.63267	3.61e-06	0.000296883
FIGNL1	215.971	1.45182	0.313476	4.63138	3.63e-06	0.000297613
ADGRE1	59.3205	2.51776	0.544123	4.6272	3.71e-06	0.000302084
PPCDC	1214.75	-1.42168	0.307314	-4.62615	3.73e-06	0.000302084
HDDC3	822.526	-0.785501	0.169803	-4.62595	3.73e-06	0.000302084
FNBP1L	63.2047	1.8572	0.401844	4.6217	3.81e-06	0.000307179
HHEX	84.1517	3.15464	0.683043	4.61851	3.87e-06	0.000310791
SLC12A7	133.387	3.01148	0.652809	4.61312	3.97e-06	0.000317015
IGHJ3P	655.803	-2.58508	0.560408	-4.61285	3.97e-06	0.000317015
TRBJ2-3	13.1034	4.19378	0.909552	4.61082	4.01e-06	0.000318945
DOK7	3.26974	4.24735	0.921321	4.61006	4.03e-06	0.000318945
MTIF3	629.827	-0.888508	0.192971	-4.60436	4.14e-06	0.000326616
CLINT1	4445.5	-0.8925	0.194236	-4.59493	4.33e-06	0.000340484
MTFR2	110.816	1.74434	0.380103	4.58912	4.45e-06	0.000348832
MRPS24	1355.58	-0.906449	0.197786	-4.58298	4.58e-06	0.000357685
SDC4	68.99	2.90816	0.63464	4.58238	4.6e-06	0.000357685
IRF6	6.91268	2.82717	0.61741	4.57908	4.67e-06	0.000362062
ITGAX	420.222	3.15759	0.689963	4.57647	4.73e-06	0.000365314
SSR3	21285	-1.04407	0.228328	-4.57267	4.82e-06	0.000370664
CXCL1	45.5383	3.84546	0.841179	4.57151	4.84e-06	0.000371401
TAF9	1912.98	-0.64027	0.140092	-4.57035	4.87e-06	0.000372152
TNFRSF1B	906.664	2.56403	0.561207	4.56879	4.91e-06	0.00037343
SPRY2	67.6814	3.15238	0.690124	4.56784	4.93e-06	0.00037343
AKT1S1	1475.87	-0.788635	0.172665	-4.56742	4.94e-06	0.00037343
LOC107984132	14.6031	-6.55574	1.43568	-4.56629	4.96e-06	0.000374136
URGCP-MRPS24	1374.4	-0.895427	0.196146	-4.56511	4.99e-06	0.000374942
GZMM	97.8518	3.22848	0.707853	4.56095	5.09e-06	0.000381126
DCK	589.184	1.42875	0.313401	4.55887	5.14e-06	0.000383603
CDCA7	84.8579	3.57748	0.785391	4.55503	5.24e-06	0.000388502
EOMES	25.6352	3.17518	0.697127	4.55467	5.25e-06	0.000388502
BBOX1	217.336	-6.19017	1.35927	-4.55404	5.26e-06	0.000388502
SECISBP2	2560.75	-0.66149	0.145383	-4.54999	5.36e-06	0.000394693
KLRC4-KLRK1	48.6366	2.93494	0.645239	4.54861	5.4e-06	0.000395953
CDC25B	1906.43	1.23124	0.270767	4.54723	5.44e-06	0.000397202
LFNG	74.4741	2.75637	0.607016	4.54085	5.6e-06	0.000408036
TESC	299.733	3.0825	0.679015	4.53966	5.63e-06	0.000408983
NAPA-AS1	196.928	-1.08105	0.238198	-4.53843	5.67e-06	0.000409981
CCR6	22.6571	2.63002	0.579874	4.5355	5.75e-06	0.000413427
SPEF2	408.158	-1.93879	0.427492	-4.53526	5.75e-06	0.000413427
CARD10	6.53535	3.71791	0.820166	4.53312	5.81e-06	0.000416271
MAP1A	109.798	2.92889	0.646368	4.5313	5.86e-06	0.00041848
CEACAM22P	5.44833	-3.45328	0.763397	-4.52357	6.08e-06	0.000432638
FBXL17	897.541	-0.78373	0.173364	-4.52071	6.16e-06	0.000435841
UBD	22.3185	3.95441	0.874766	4.52053	6.17e-06	0.000435841
LMNB1	844.399	1.52323	0.337003	4.51993	6.19e-06	0.000435841
C15orf61	481.884	-0.597389	0.132286	-4.51591	6.3e-06	0.000442757
PIK3CD	557.154	2.12076	0.469733	4.51483	6.34e-06	0.000443583
CELF4	20.7714	5.46834	1.21272	4.50916	6.51e-06	0.000454125
WEE1	616.142	1.77764	0.394623	4.50465	6.65e-06	0.000462392
HROB	107.593	1.57	0.348848	4.50051	6.78e-06	0.000469974
USE1	733.644	-0.71768	0.159624	-4.49608	6.92e-06	0.000478001
CTLA4	19.158	2.80535	0.624028	4.49555	6.94e-06	0.000478001
TP63	76.3507	4.03255	0.897635	4.49242	7.04e-06	0.000483541
IL23A	143.857	1.90689	0.424625	4.49077	7.1e-06	0.00048575
RHBDD1	2103.48	-0.676229	0.150695	-4.48741	7.21e-06	0.000490183
ANKRD24	226.494	-1.40265	0.312581	-4.48732	7.21e-06	0.000490183
TNIK	59.8522	2.77125	0.617641	4.48683	7.23e-06	0.000490183
SLIT1	165.993	-1.42977	0.31876	-4.48541	7.28e-06	0.000491877
SCAMP5	10668.9	-2.02239	0.450946	-4.48476	7.3e-06	0.000491877
DUX4L26	8.75242	-3.90168	0.870443	-4.48241	7.38e-06	0.000495773
PRSS36	5.53627	3.24607	0.724308	4.48161	7.41e-06	0.000496097
HOOK3	909.53	1.18204	0.263872	4.47959	7.48e-06	0.000499275
LINC00632	73.5159	8.87416	1.98141	4.47871	7.51e-06	0.000499793
FCGR1CP	10.5084	3.4081	0.761508	4.47546	7.62e-06	0.000505907
THBS1	1265.17	3.55572	0.795517	4.46969	7.83e-06	0.00051809
TRGC2	28.5333	3.37529	0.755365	4.46843	7.88e-06	0.00051809
PITPNM2-AS1	8.9002	-2.92787	0.655238	-4.46841	7.88e-06	0.00051809
KLRK1	46.0558	2.86594	0.642362	4.46156	8.14e-06	0.000533308
CEP63	651.003	-0.513329	0.115123	-4.45895	8.24e-06	0.000538216
CCDC80	59.372	-3.23409	0.725411	-4.45829	8.26e-06	0.000538238
SMS	574.546	0.964491	0.216401	4.45696	8.31e-06	0.000539976
MUC12	16.7308	4.12351	0.925457	4.45565	8.36e-06	0.000541647
SPTBN2	1718.46	-2.64109	0.592944	-4.4542	8.42e-06	0.000543231
STAG2	2809.53	0.990895	0.222486	4.45374	8.44e-06	0.000543231
CCSER2	704.298	0.797841	0.179219	4.45176	8.52e-06	0.000546647
WAKMAR2	56.1493	1.92429	0.432339	4.45088	8.55e-06	0.000546858
CRTAM	12.2736	3.09684	0.695856	4.45041	8.57e-06	0.000546858
S1PR5	32.0362	3.1198	0.701636	4.44647	8.73e-06	0.000555339
IQCH-AS1	405.808	-1.02528	0.230767	-4.44293	8.87e-06	0.000562909
BTD	1109.17	-1.05041	0.236573	-4.4401	8.99e-06	0.000568673
LINC00944	118.139	1.9274	0.434156	4.43942	9.02e-06	0.000568815
ARFIP2	1839.87	-0.620611	0.139863	-4.43728	9.11e-06	0.000572833
LINC00643	8.51814	-4.90179	1.10503	-4.43587	9.17e-06	0.000574924
DEK	658.584	2.57809	0.581381	4.43443	9.23e-06	0.000577113
ROR1-AS1	6.09091	-5.07824	1.14544	-4.43344	9.27e-06	0.000578099
SH2D1A	27.1566	3.14981	0.710948	4.43043	9.4e-06	0.000584531
CX3CR1	106.888	2.68259	0.60569	4.42898	9.47e-06	0.000586799
NAPSB	140.826	3.10278	0.701131	4.42539	9.63e-06	0.000594949
TMEM167A	3349.28	-0.71762	0.162294	-4.42174	9.79e-06	0.000601461
CD96	350.182	2.91585	0.659483	4.42142	9.81e-06	0.000601461
AGO2	2331.86	1.39944	0.31653	4.42119	9.82e-06	0.000601461
MAP3K3	1369.93	0.705409	0.159732	4.41621	1e-05	0.000613735
NDUFB4P12	60.8736	-0.561154	0.127333	-4.40698	1.05e-05	0.000638686
NBEAL2	2620.69	1.03348	0.23467	4.40396	1.06e-05	0.000644385
APOBR	255.959	2.49962	0.567601	4.40383	1.06e-05	0.000644385
ICA1L	47.3856	1.38835	0.31535	4.40258	1.07e-05	0.0006463
NEDD1	347.539	0.660396	0.15005	4.40117	1.08e-05	0.000648721
BEND4	30.1295	4.17979	0.950607	4.39697	1.1e-05	0.000656768
RIF1	1067.21	0.629111	0.143084	4.39681	1.1e-05	0.000656768
ITGB2	1783.24	2.58821	0.588678	4.39665	1.1e-05	0.000656768
ECM1	32.5762	1.59238	0.362226	4.39609	1.1e-05	0.000656768
IKBKB	782.862	0.839499	0.191046	4.39423	1.11e-05	0.000660548
TREM1	172.413	3.01745	0.686775	4.39365	1.11e-05	0.000660548
LINC02580	3.42567	4.4855	1.02168	4.39032	1.13e-05	0.000668899
INPP5F	341.216	1.36261	0.310416	4.38962	1.14e-05	0.000669224
HMCN2	86.2534	-4.65989	1.06396	-4.37975	1.19e-05	0.000698367
CXCR6	5.29857	3.45889	0.789989	4.37841	1.2e-05	0.000700771
WNT16	7.67319	5.25031	1.20022	4.37446	1.22e-05	0.000711653
SLC25A34	45.2117	1.50691	0.344749	4.37102	1.24e-05	0.000720994
PTGES2	1828.14	-0.720394	0.164856	-4.36983	1.24e-05	0.000722983
CDHR1	65.6786	3.74257	0.856626	4.36896	1.25e-05	0.000723941
MYO1G	603.393	2.47457	0.566606	4.36736	1.26e-05	0.000727313
GPBAR1	55.4482	2.01631	0.461793	4.36627	1.26e-05	0.00072901
C1orf174	357.144	0.554641	0.127051	4.36549	1.27e-05	0.000729649
ETV7	121.344	3.46738	0.794387	4.36486	1.27e-05	0.000729836
MRPL40	960.553	-0.547209	0.125648	-4.3551	1.33e-05	0.000757661
ARHGDIB	5793.92	1.37034	0.314678	4.35474	1.33e-05	0.000757661
FBXO10	756.828	-0.950197	0.218215	-4.35441	1.33e-05	0.000757661
AK6	473.503	-0.509237	0.116949	-4.35436	1.33e-05	0.000757661
MAGEB17	19.1309	-2.73359	0.628234	-4.35122	1.35e-05	0.000766573
DDX60L	188.497	2.06733	0.47527	4.34979	1.36e-05	0.000769573
TRBJ2-4	4.07791	3.92974	0.904265	4.34578	1.39e-05	0.000781741
RUNDC3A	20.4982	3.02121	0.695941	4.34119	1.42e-05	0.000796158
SPHK2	828.139	-0.754783	0.173925	-4.33972	1.43e-05	0.000799452
ERCC1	2154.5	-0.779747	0.179705	-4.33904	1.43e-05	0.000799825
THEMIS	46.4999	3.57297	0.823631	4.33807	1.44e-05	0.000801315
PCDHB5	22.2301	-3.37756	0.779282	-4.3342	1.46e-05	0.000813445
UBR4	3372.81	0.735315	0.169699	4.33306	1.47e-05	0.000815552
FCGR1BP	17.0422	3.04827	0.703645	4.33211	1.48e-05	0.000816987
KIR2DL1	3.81018	3.87406	0.895147	4.32785	1.51e-05	0.000830826
PCNA	1583.4	1.17735	0.272174	4.32574	1.52e-05	0.00083669
NDUFS4	653.283	-0.657638	0.152058	-4.32491	1.53e-05	0.000837729
ARX	25.3828	3.73974	0.866286	4.31698	1.58e-05	0.000866177
ANPEP	422.766	3.10318	0.719138	4.31514	1.59e-05	0.000871206
SLC6A13	9.93749	-2.00636	0.465144	-4.31342	1.61e-05	0.000875826
LARP1	10331.7	-0.585416	0.135848	-4.30934	1.64e-05	0.000889881
CHST7	284.277	1.59436	0.3705	4.30326	1.68e-05	0.000912369
ASPHD2	896.898	-1.14043	0.265075	-4.3023	1.69e-05	0.000914062
TNFSF14	13.4487	3.22923	0.750681	4.30173	1.69e-05	0.000914106
ALDH1L1	263.053	-2.61842	0.608974	-4.29972	1.71e-05	0.00092015
HIGD2A	2690.76	-0.800386	0.186402	-4.29387	1.76e-05	0.000942418
MBP	279.607	2.69984	0.629268	4.29045	1.78e-05	0.00095434
TLR2	112.473	2.95401	0.688607	4.28984	1.79e-05	0.00095434
MED13	2258.53	0.600118	0.139906	4.28943	1.79e-05	0.00095434
MTF2	477.29	0.627331	0.146332	4.28705	1.81e-05	0.000962269
ITGA5	253.809	2.42958	0.56688	4.28588	1.82e-05	0.000964947
STMN3	286.608	2.14623	0.500898	4.28476	1.83e-05	0.000966765
BNC2	5.60369	3.42082	0.79844	4.28438	1.83e-05	0.000966765
ACSL1	456.517	2.02587	0.472993	4.28307	1.84e-05	0.000970084
LOC284191	112.198	-2.86027	0.667996	-4.28186	1.85e-05	0.000972858
CHSY3	525.951	-2.30332	0.537989	-4.28136	1.86e-05	0.000972858
ATXN7L3	1955.08	0.592753	0.138532	4.27883	1.88e-05	0.000981593
AMER1	331.231	0.739686	0.173125	4.27256	1.93e-05	0.00100691
NSF	1495.45	-0.846851	0.198229	-4.27208	1.94e-05	0.00100691
TRAV14DV4	2.27715	4.261	0.99821	4.26864	1.97e-05	0.00102014
VIL1	11.138	3.85754	0.903949	4.26743	1.98e-05	0.00102322
CAMK2N1	14.7643	3.65352	0.856447	4.2659	1.99e-05	0.00102741
RNF19B	676.161	1.13108	0.265205	4.26493	2e-05	0.00102741
MAN2C1	2921.65	-0.996701	0.233697	-4.26492	2e-05	0.00102741
FOXP1	930.237	1.7596	0.412729	4.26332	2.01e-05	0.00103183
LAPTM5	6211.9	2.28105	0.535093	4.26291	2.02e-05	0.00103183
SP1	1822.94	0.648678	0.152216	4.26155	2.03e-05	0.00103527
CHCHD10	1990.24	-1.15802	0.271776	-4.26091	2.04e-05	0.00103527
CTSH	1014.25	2.73423	0.641751	4.26058	2.04e-05	0.00103527
CSNK1G2	2951.83	0.574766	0.134977	4.25824	2.06e-05	0.00104228
AUTS2	75.826	2.71216	0.636983	4.25781	2.06e-05	0.00104228
CACNA1A	42.3095	2.77823	0.65255	4.2575	2.07e-05	0.00104228
TMTC1	125.097	3.74443	0.879662	4.25668	2.07e-05	0.00104275
CD160	20.2988	2.54797	0.598625	4.25636	2.08e-05	0.00104275
BCAT2	864.989	-0.888817	0.208875	-4.25527	2.09e-05	0.00104546
TMEM214	5629.1	-0.636245	0.149791	-4.24755	2.16e-05	0.00107959
TMEM161B	544.416	-0.722071	0.170069	-4.24575	2.18e-05	0.00108443
PSME4	1777.04	0.646151	0.152196	4.24552	2.18e-05	0.00108443
HCAR3	92.8453	2.97155	0.700056	4.24473	2.19e-05	0.00108574
DRD2	2.35671	-3.07371	0.724365	-4.24332	2.2e-05	0.00109008
SELL	1304.12	2.60614	0.614366	4.24199	2.22e-05	0.00109202
MIOS	1237.93	-0.957264	0.225669	-4.2419	2.22e-05	0.00109202
RAD51AP1	167.604	1.61231	0.380252	4.24012	2.23e-05	0.00109613
PPP4R1	1065.51	1.19793	0.282529	4.24004	2.23e-05	0.00109613
KLRG1	47.7246	2.25159	0.53125	4.23829	2.25e-05	0.00109994
RIN1	74.7184	1.87151	0.441585	4.23816	2.25e-05	0.00109994
MCEE	314.418	-0.801154	0.189052	-4.23774	2.26e-05	0.00109994
RNF138	1259.88	0.653887	0.15432	4.2372	2.26e-05	0.00110007
RILPL2	417.697	1.42744	0.337004	4.23568	2.28e-05	0.00110404
HYPK	537.308	-0.694897	0.164069	-4.23539	2.28e-05	0.00110404
ATAD2	661.787	1.41987	0.335311	4.23448	2.29e-05	0.00110604
TAGLN2	10183.2	1.72161	0.406793	4.23215	2.31e-05	0.00111481
PAM16	172.202	-0.651285	0.153907	-4.23167	2.32e-05	0.00111481
AP3M2	143.427	1.05655	0.249704	4.2312	2.32e-05	0.00111481
LOC344967	5.67821	-2.11826	0.50109	-4.2273	2.37e-05	0.00113181
NMI	322.849	1.11066	0.262771	4.22674	2.37e-05	0.00113212
PELATON	63.589	2.93095	0.693917	4.22378	2.4e-05	0.0011446
EEPD1	51.221	2.11791	0.501485	4.22327	2.41e-05	0.00114464
MICAL2	288.973	2.52438	0.597867	4.22232	2.42e-05	0.00114698
CBX2	75.6209	2.88002	0.682217	4.22156	2.43e-05	0.00114831
PCDHB16	37.549	-2.55253	0.605086	-4.21847	2.46e-05	0.00116165
GPR183	163.454	2.96851	0.70401	4.21658	2.48e-05	0.00116887
CD1D	994.478	-2.31436	0.549153	-4.21442	2.5e-05	0.00117752
ZEB2	334.209	2.61612	0.621146	4.21177	2.53e-05	0.00118886
TWF2	887.687	0.674236	0.160122	4.21076	2.55e-05	0.00119156
LINC01599	6.28937	2.25394	0.53553	4.2088	2.57e-05	0.00119936
KAT6A	1491.25	0.844889	0.200799	4.20765	2.58e-05	0.0012029
DNAJB9	7252.28	-1.16069	0.275921	-4.20659	2.59e-05	0.00120594
RASAL3	2446.18	1.12262	0.266911	4.20596	2.6e-05	0.00120673
PABPN1L	21.4124	-1.68967	0.402054	-4.20259	2.64e-05	0.0012222
TRGV8	2.59268	3.76137	0.895802	4.19888	2.68e-05	0.00123738
SQLE	771.117	1.45626	0.346826	4.19883	2.68e-05	0.00123738
PIK3R5	424.972	2.8104	0.669443	4.19812	2.69e-05	0.00123863
FAM13A	1372.51	-1.9318	0.4604	-4.19592	2.72e-05	0.00124639
SCML4	19.9787	3.28633	0.783253	4.19574	2.72e-05	0.00124639
PTPRT	10.2193	-3.87678	0.924397	-4.19385	2.74e-05	0.00125418
MCMBP	1282.76	0.589164	0.140583	4.19087	2.78e-05	0.00126686
BCL11B	139.225	2.75784	0.6581	4.19061	2.78e-05	0.00126686
GNA15	128.337	3.0026	0.7166	4.19006	2.79e-05	0.00126727
ZBTB37	209.513	0.994251	0.237536	4.18568	2.84e-05	0.00128811
FCGR1A	33.1019	3.03265	0.724577	4.1854	2.85e-05	0.00128811
AACSP1	91.7573	-5.24911	1.25466	-4.18369	2.87e-05	0.00128835
PPP4C	1627.18	0.531008	0.126933	4.18337	2.87e-05	0.00128835
DTX1	116.058	3.68422	0.880702	4.18328	2.87e-05	0.00128835
FGFBP2	82.5743	2.96958	0.70987	4.18327	2.87e-05	0.00128835
KIF2C	278.053	1.712	0.409275	4.183	2.88e-05	0.00128835
VENTX	25.8018	3.45138	0.825235	4.18229	2.89e-05	0.00128968
ZG16B	5.88236	4.37438	1.04645	4.18021	2.91e-05	0.00129423
SPAG4	2007.64	-1.68706	0.403619	-4.17984	2.92e-05	0.00129423
CD8B2	23.2356	3.39006	0.81115	4.17932	2.92e-05	0.00129423
MSC-AS1	20.949	3.95316	0.9459	4.17926	2.92e-05	0.00129423
NDUFB5	1526.17	-0.822214	0.196742	-4.17916	2.93e-05	0.00129423
NOPCHAP1	496.704	-0.832464	0.199298	-4.17697	2.95e-05	0.00130404
OSBPL8	1287.82	0.80615	0.193032	4.17626	2.96e-05	0.00130548
MAML3	42.4422	2.88548	0.69135	4.17369	3e-05	0.00131762
SLAMF1	1673.85	-2.66156	0.638077	-4.17123	3.03e-05	0.00132923
LPIN2	502.403	1.34781	0.323158	4.17073	3.04e-05	0.00132941
LINC01355	6.57579	2.39759	0.575411	4.16674	3.09e-05	0.00135016
RGL4	33.6417	3.10114	0.744543	4.16516	3.11e-05	0.0013535
DMAC2	1171.25	-0.662682	0.159103	-4.1651	3.11e-05	0.0013535
SERF2-C15ORF63	1852.5	-0.515732	0.123831	-4.1648	3.12e-05	0.0013535
CBX6	3795.19	1.35194	0.325516	4.15323	3.28e-05	0.00142097
ETS1	1579.74	2.12049	0.510624	4.15274	3.29e-05	0.00142116
RINL	1228.37	-0.573433	0.138143	-4.15099	3.31e-05	0.0014292
HOXA10	28.3896	-3.94945	0.95207	-4.14827	3.35e-05	0.0014434
LINC01474	16.7547	-5.3828	1.29782	-4.14756	3.36e-05	0.00144405
SERPINA1	711.564	2.76675	0.66725	4.1465	3.38e-05	0.00144405
VAV2	380.261	2.26994	0.547447	4.14642	3.38e-05	0.00144405
SHOC2	1210.21	0.630715	0.152113	4.14635	3.38e-05	0.00144405
CBX5	1290.31	0.868541	0.20967	4.14242	3.44e-05	0.00146071
IGLV1-40	4922.4	3.41644	0.824774	4.14227	3.44e-05	0.00146071
CD226	79.7153	2.116	0.510869	4.14196	3.44e-05	0.00146071
GSDME	32.1591	2.44022	0.589151	4.14192	3.44e-05	0.00146071
MTSS1	157.538	2.2556	0.544779	4.1404	3.47e-05	0.00146756
MYBL2	2430.08	1.56522	0.378172	4.13892	3.49e-05	0.00147318
TNFRSF11A	21.5531	2.94843	0.712418	4.13862	3.49e-05	0.00147318
CD82	346.742	2.47164	0.597421	4.13719	3.52e-05	0.00147956
TRBJ2-7	3.7526	3.37848	0.816833	4.13607	3.53e-05	0.0014839
DDX6	5102.13	0.641364	0.155096	4.13526	3.55e-05	0.00148624
RUNX3	3231.02	1.43662	0.347472	4.13449	3.56e-05	0.00148836
GZMH	126.343	2.79704	0.676642	4.13371	3.57e-05	0.00149054
TRPM4	114.586	-2.62375	0.634882	-4.13266	3.59e-05	0.00149448
MGAT4B	1432.39	0.823556	0.199422	4.12972	3.63e-05	0.00151082
IFI30	2932.14	1.45736	0.353846	4.11864	3.81e-05	0.00158227
RABEPK	666.384	-0.689147	0.167347	-4.11806	3.82e-05	0.00158317
CD101	30.4238	3.13413	0.761207	4.11732	3.83e-05	0.00158407
COL28A1	5.97185	-2.71499	0.659466	-4.11695	3.84e-05	0.00158407
CDK19	255.095	1.24021	0.301269	4.11661	3.84e-05	0.00158407
HES4	18.6982	2.86072	0.695022	4.11601	3.85e-05	0.0015852
EMP1	573.731	2.99014	0.726677	4.11481	3.87e-05	0.00158841
CD80	7.33416	2.80756	0.68233	4.11467	3.88e-05	0.00158841
GPR176	467.302	-2.4851	0.604033	-4.11418	3.89e-05	0.00158872
AQP9	106.8	3.78749	0.920704	4.11369	3.89e-05	0.00158914
FKRP	700.807	-0.672319	0.163457	-4.11313	3.9e-05	0.00158999
PLEC	11145.4	1.55383	0.378166	4.10887	3.98e-05	0.00161512
PPP4R1L	109.336	1.4534	0.353756	4.10849	3.98e-05	0.00161512
FBN2	42.8677	2.77607	0.675752	4.10811	3.99e-05	0.00161512
MRPL41	1213.62	-0.73821	0.17971	-4.10778	3.99e-05	0.00161512
GNRH1	9.91638	2.23252	0.543634	4.10666	4.01e-05	0.0016199
SEMA6A-AS2	3.16495	-3.14416	0.765827	-4.10558	4.03e-05	0.00162446
NONO	6653.02	0.488743	0.119064	4.10487	4.05e-05	0.00162643
ABCA5	613.985	-1.00332	0.244627	-4.10143	4.11e-05	0.00164773
AREG	1829.22	-2.42845	0.592179	-4.10087	4.12e-05	0.00164872
C19orf81	6.5736	5.6276	1.37305	4.09861	4.16e-05	0.00166181
B3GNT5	61.6101	2.61526	0.638161	4.09812	4.17e-05	0.00166225
DUX4L18	4.5642	-5.88168	1.43573	-4.09663	4.19e-05	0.00166985
LINC01215	248.391	1.50291	0.366935	4.09585	4.21e-05	0.0016724
CALHM3	10.2835	3.2099	0.784317	4.09261	4.27e-05	0.00169027
EPHB6	78.9552	2.59293	0.633574	4.09254	4.27e-05	0.00169027
MUC13	5.29995	3.75289	0.917339	4.09107	4.29e-05	0.00169792
UBE2Z	2731.21	0.746899	0.182587	4.09065	4.3e-05	0.00169792
TKTL1	9.60838	3.1285	0.764881	4.09019	4.31e-05	0.00169819
PSMD6-AS2	18.0261	1.29514	0.31693	4.08651	4.38e-05	0.00172216
ASCL2	8.41811	2.61312	0.639663	4.08515	4.4e-05	0.00172919
HMGB2	3927.09	1.34708	0.329801	4.08451	4.42e-05	0.00173075
EIF3K	8177.07	-0.734405	0.179837	-4.08372	4.43e-05	0.00173353
OSR1	3.40546	-3.26964	0.800991	-4.08199	4.47e-05	0.00174333
SRPRB	6006.3	-0.760554	0.186346	-4.08142	4.48e-05	0.0017445
NFKBID	279.76	1.47824	0.362388	4.07916	4.52e-05	0.00175839
LGALS3	2147.74	1.66263	0.407794	4.07712	4.56e-05	0.00177069
TOGARAM2	12.0392	2.26841	0.556507	4.07617	4.58e-05	0.00177476
RUBCNL	124.892	2.89845	0.711203	4.07542	4.59e-05	0.0017773
C15orf48	7.72178	2.67192	0.655972	4.07321	4.64e-05	0.00178854
MKI67	1986.82	1.72032	0.422359	4.07312	4.64e-05	0.00178854
RTP5	5.21882	3.97052	0.975144	4.07173	4.67e-05	0.00179603
NIM1K	16.1604	1.96641	0.4833	4.06872	4.73e-05	0.00181616
TNFRSF25	44.1263	2.42161	0.595468	4.06673	4.77e-05	0.001828
GLCCI1	9488.1	-1.42979	0.351613	-4.06638	4.77e-05	0.001828
IL5RA	2298.94	-3.45413	0.850518	-4.06121	4.88e-05	0.00186564
TET3	785.138	1.02534	0.252503	4.06071	4.89e-05	0.00186638
ARF4	5383.24	-0.811756	0.199975	-4.05928	4.92e-05	0.00187233
LINC01694	258.8	-2.7832	0.685662	-4.05914	4.93e-05	0.00187233
ZNF215	954.43	-1.59423	0.392831	-4.0583	4.94e-05	0.00187582
GLCCI1-DT	26.8907	-1.57934	0.389349	-4.05636	4.98e-05	0.0018881
ZBTB46	76.5642	3.41263	0.841516	4.05534	5.01e-05	0.00189304
IGLV3-1	4803.89	2.92687	0.721832	4.05477	5.02e-05	0.00189433
RENBP	264.625	2.09718	0.517316	4.05396	5.04e-05	0.00189762
PTPRE	407.642	1.56129	0.385171	4.0535	5.05e-05	0.00189805
ATXN3	226.708	0.621013	0.153235	4.05268	5.06e-05	0.00189946
DCLK1	254.314	-3.6379	0.897688	-4.05252	5.07e-05	0.00189946
LINC02528	12.3188	3.88866	0.959664	4.05211	5.08e-05	0.00189947
SLK	1239.8	1.20234	0.296774	4.05137	5.09e-05	0.0019022
FHL3	59.3009	2.33741	0.577258	4.04917	5.14e-05	0.00191689
CCP110	436.279	0.686143	0.169505	4.04793	5.17e-05	0.00192066
ATAD5	197.508	1.34069	0.331215	4.04781	5.17e-05	0.00192066
RPS6KA3	1257.04	0.773147	0.191018	4.0475	5.18e-05	0.00192066
CATSPER1	12.2415	2.99649	0.740587	4.0461	5.21e-05	0.00192742
PGRMC2	3090.54	-0.7814	0.193135	-4.04587	5.21e-05	0.00192742
C3AR1	105.975	2.53131	0.625744	4.04528	5.23e-05	0.00192901
HECTD4	1418.66	0.653478	0.161615	4.04341	5.27e-05	0.00193981
TMEM208	1653.16	-0.691441	0.171022	-4.04299	5.28e-05	0.00193981
USP9X	2119.18	0.65003	0.160788	4.04277	5.28e-05	0.00193981
SLAMF7	24440.9	-1.1351	0.280847	-4.0417	5.31e-05	0.00194543
SLBP	915.784	0.871832	0.21574	4.04113	5.32e-05	0.00194689
KCNMB4	25.8286	1.86613	0.462107	4.0383	5.38e-05	0.00196713
ZAP70	257.96	2.32151	0.575067	4.03695	5.42e-05	0.00197465
LIPC	5.48816	3.59884	0.891548	4.03662	5.42e-05	0.00197465
IFNG	10.9817	2.98227	0.739232	4.03428	5.48e-05	0.0019905
TRAFD1	747.254	1.06301	0.263517	4.03395	5.48e-05	0.0019905
KCND1	70.8767	1.62315	0.40244	4.03326	5.5e-05	0.00199303
FLVCR2	34.5982	2.32753	0.577305	4.03172	5.54e-05	0.00200281
PCDHB11	14.7891	-2.1774	0.540447	-4.02888	5.6e-05	0.00202369
BLOC1S5	140.437	0.938587	0.232999	4.02828	5.62e-05	0.00202527
SLC13A3	104.433	-1.45843	0.362081	-4.02792	5.63e-05	0.00202527
RESF1	1769.07	0.916972	0.228104	4.01997	5.82e-05	0.00209134
TRIP12	2843.92	0.630439	0.156869	4.01888	5.85e-05	0.00209752
LYPD3	7.24225	3.11096	0.774599	4.01622	5.91e-05	0.00211563
SH2D1B	29.6895	3.19	0.794332	4.01595	5.92e-05	0.00211563
CD3G	29.7896	2.84838	0.709314	4.01567	5.93e-05	0.00211563
ANKLE1	406.832	2.17275	0.541157	4.01502	5.94e-05	0.00211563
CNTN5	931.639	-2.27422	0.566443	-4.01491	5.95e-05	0.00211563
KIR2DL4	13.4695	2.57006	0.640233	4.01426	5.96e-05	0.00211798
ITFG1	2011.9	-0.802125	0.199882	-4.013	6e-05	0.00212582
TMC3-AS1	119.594	-1.29216	0.322204	-4.0104	6.06e-05	0.00214589
ADAP1	147.844	2.34736	0.585427	4.00965	6.08e-05	0.00214914
LOC100131471	38.4161	-1.13538	0.283212	-4.00894	6.1e-05	0.00215212
TRMT112	3630.83	-0.482642	0.120407	-4.00843	6.11e-05	0.00215327
CAV1	1605.04	-1.40947	0.351672	-4.00789	6.13e-05	0.00215466
VEZF1	821.862	0.642256	0.160273	4.00725	6.14e-05	0.00215703
WDR44	440.76	0.963998	0.240655	4.00572	6.18e-05	0.00216751
ETS2	232.852	2.64566	0.660562	4.00517	6.2e-05	0.00216902
DHPS	1715.18	-0.573987	0.143337	-4.00445	6.22e-05	0.00216983
PHF19	1254.11	1.71466	0.428203	4.00432	6.22e-05	0.00216983
IL18RAP	34.963	2.59249	0.647585	4.00332	6.25e-05	0.00217553
COMMD2	523.996	0.547147	0.136697	4.00262	6.26e-05	0.00217845
SLC30A5	1849.96	-0.717262	0.179275	-4.00089	6.31e-05	0.00218884
MEF2C-AS1	148.738	-1.47927	0.36975	-4.00074	6.31e-05	0.00218884
PSMC3IP	129.944	1.24744	0.311852	4.0001	6.33e-05	0.00219119
GPR108	2584.01	-0.58037	0.145117	-3.99932	6.35e-05	0.00219367
RMI2	141.961	1.75326	0.438416	3.99908	6.36e-05	0.00219367
ERCC6L	42.2348	2.63388	0.659054	3.99646	6.43e-05	0.00221455
NLRP3	145.923	2.81224	0.703778	3.99593	6.44e-05	0.00221601
IGKV1D-33	10874.1	3.85059	0.963972	3.9945	6.48e-05	0.00222585
FGD3	988.924	0.756682	0.189617	3.99057	6.59e-05	0.00225949
ZNF683	16.9108	3.33456	0.836222	3.98765	6.67e-05	0.00228386
SMIM20	527.659	-0.737677	0.185012	-3.98718	6.69e-05	0.00228473
LRRFIP1	2403.69	1.05124	0.263708	3.98638	6.71e-05	0.00228887
FHL2	55.8828	2.58842	0.649787	3.98349	6.79e-05	0.0023117
CORO2A	48.6116	2.34499	0.588709	3.98327	6.8e-05	0.0023117
CDC16	1491.03	-0.593751	0.149148	-3.98094	6.86e-05	0.0023298
TLCD3A	19.5711	2.17222	0.54569	3.98067	6.87e-05	0.0023298
UBR5	2682.23	0.76758	0.192868	3.97982	6.9e-05	0.00233449
COX7C	5223.4	-0.666544	0.167498	-3.97941	6.91e-05	0.00233489
HEY2	645.998	-1.07302	0.269798	-3.97712	6.98e-05	0.00235385
SLC12A2-DT	853.2	-0.776225	0.195316	-3.9742	7.06e-05	0.00237916
IGKV1-33	10945.8	3.82591	0.96363	3.97031	7.18e-05	0.00241461
DR1	1178.48	0.69434	0.174964	3.96847	7.23e-05	0.00242955
RASSF3	642.688	1.29033	0.325228	3.96747	7.26e-05	0.00243253
TUBB	14515.6	0.944985	0.238185	3.96744	7.26e-05	0.00243253
STX4	529.629	0.785385	0.198099	3.96461	7.35e-05	0.00245778
TMEM244	6.11664	-3.95461	0.997833	-3.9632	7.4e-05	0.00246845
ZNF436	112.173	0.854153	0.215639	3.96104	7.46e-05	0.00248709
MGC12916	15.2549	3.47477	0.877532	3.9597	7.5e-05	0.00249719
MS4A14	12.8663	2.9801	0.753387	3.95561	7.63e-05	0.00253641
ZNF217	1232.98	0.889141	0.2248	3.95525	7.65e-05	0.00253641
BTBD11	19.7035	2.94364	0.744571	3.95348	7.7e-05	0.00254832
NRIP3	20.0264	3.3288	0.842011	3.95339	7.71e-05	0.00254832
PRAM1	74.7733	2.53515	0.641735	3.95047	7.8e-05	0.00257573
PRSS21	37.2265	3.92643	0.994368	3.94867	7.86e-05	0.00259125
MCOLN2	19.5945	2.5979	0.658397	3.9458	7.95e-05	0.00261846
NDUFAF2P1	39.1025	-0.579133	0.146909	-3.94212	8.08e-05	0.00265495
RGS10	343.311	1.71533	0.435341	3.94021	8.14e-05	0.00267211
SCAF11	1819.2	0.523025	0.132755	3.93979	8.16e-05	0.00267268
TPTEP1	18.4433	3.46448	0.879532	3.93901	8.18e-05	0.00267737
DNAJC25	597.135	-0.801798	0.203593	-3.93823	8.21e-05	0.00268202
GRIN1	12.1484	-4.23342	1.07509	-3.93772	8.23e-05	0.00268371
MIPOL1	8.49236	-5.55951	1.41202	-3.93727	8.24e-05	0.00268461
NDUFS7	1866.55	-0.615581	0.156385	-3.93631	8.27e-05	0.00269137
SH3TC1	725.368	2.02122	0.513742	3.9343	8.34e-05	0.0027099
CCL2	42.58	3.30541	0.840267	3.93377	8.36e-05	0.00271187
COTL1	1605.17	2.44911	0.622753	3.93271	8.4e-05	0.00271976
S100A11	1937.56	1.43658	0.365505	3.9304	8.48e-05	0.00274186
CERNA2	78.5462	3.7755	0.960734	3.92981	8.5e-05	0.00274449
LOC283731	33.3641	-4.76884	1.21448	-3.92666	8.61e-05	0.00277652
VASP	2319.51	0.804542	0.204934	3.92587	8.64e-05	0.00278159
HAUS8	133.108	0.962098	0.245119	3.92503	8.67e-05	0.00278716
HMGCS1	1366.77	0.982442	0.250451	3.92269	8.76e-05	0.00281014
FCMR	1278.86	1.96713	0.50164	3.9214	8.8e-05	0.00282105
B3GNT2	735.235	0.886183	0.226126	3.91898	8.89e-05	0.00284146
TMEM158	22.6143	2.94211	0.75074	3.91895	8.89e-05	0.00284146
UBR5-DT	14.8434	1.77218	0.452323	3.91794	8.93e-05	0.00284919
AIG1	2166.96	-0.83969	0.214498	-3.91467	9.05e-05	0.00288381
HLA-DRA	3178.93	2.14195	0.547249	3.91402	9.08e-05	0.00288731
MARCHF3	150.772	1.80904	0.462257	3.91349	9.1e-05	0.0028895
LAIR2	15.3809	3.61737	0.924423	3.91311	9.11e-05	0.00288978
VEZF1P1	32.3541	0.79889	0.204335	3.9097	9.24e-05	0.00292473
NCR1	4.65618	3.06733	0.784631	3.90926	9.26e-05	0.00292473
PCDHB13	26.1277	-1.92841	0.493387	-3.9085	9.29e-05	0.00292473
ADAMTS7P4	6.06603	-2.36265	0.604504	-3.90841	9.29e-05	0.00292473
GRP	3.13678	-3.70194	0.947257	-3.90806	9.3e-05	0.00292473
RNF24	348.884	1.5223	0.389557	3.90777	9.32e-05	0.00292473
SLC24A4	31.8136	2.75867	0.70595	3.90774	9.32e-05	0.00292473
LOC728485	6.9933	2.10884	0.539845	3.90638	9.37e-05	0.00293694
CORO1C	2454.24	0.970398	0.248514	3.9048	9.43e-05	0.00294787
TNFRSF9	6.97979	2.62677	0.672705	3.90478	9.43e-05	0.00294787
TMEM143	391.875	-0.724283	0.185549	-3.90346	9.48e-05	0.00295789
LINC02005	6.56352	-4.49075	1.15051	-3.90326	9.49e-05	0.00295789
MPP1	480.439	1.3155	0.337193	3.90132	9.57e-05	0.00297742
HK3	313.791	2.55825	0.65584	3.90072	9.59e-05	0.00298059
SNRPB2	966.541	0.489017	0.125385	3.90011	9.61e-05	0.00298303
SERGEF	553.478	-0.612948	0.157176	-3.89975	9.63e-05	0.00298303
STX1A	149.89	1.48857	0.381736	3.89948	9.64e-05	0.00298303
DOP1B	227.545	1.29578	0.33244	3.89778	9.71e-05	0.00299976
CXCR5	61.6362	3.06279	0.785916	3.89709	9.74e-05	0.003004
COL22A1	5.07914	4.70707	1.20816	3.89607	9.78e-05	0.00300994
IGF2BP3	20.2954	3.24183	0.832108	3.89592	9.78e-05	0.00300994
IGHJ3	7250.98	3.62261	0.930688	3.8924	9.93e-05	0.00304563
ZYX	2041.84	2.07822	0.533943	3.89222	9.93e-05	0.00304563
GCH1	339.028	1.20641	0.309971	3.89201	9.94e-05	0.00304563
DAP	5181.68	-0.510156	0.131095	-3.89151	9.96e-05	0.00304563
RBM33	5241.37	-1.16867	0.300326	-3.89134	9.97e-05	0.00304563
BET1L	3502.77	-0.599956	0.154315	-3.88785	0.000101134	0.0030809
XYLT2	733.185	-0.694796	0.178715	-3.88772	0.00010119	0.0030809
ERI1	262.33	1.11103	0.285794	3.88752	0.000101272	0.0030809
BARD1	312.783	0.869974	0.223873	3.88602	0.000101902	0.0030957
LILRB2	371.003	2.16867	0.558276	3.8846	0.000102501	0.00310952
VAC14	1384.97	-0.584629	0.150548	-3.88335	0.000103025	0.00312106
TPPP3	14.4515	2.62076	0.675039	3.88238	0.000103438	0.00312494
RAP1A	942.835	0.923939	0.237983	3.88237	0.000103442	0.00312494
MRPS36	435.059	-0.583325	0.150306	-3.8809	0.000104069	0.0031395
CDKN1C	357.657	2.5938	0.668533	3.87983	0.000104529	0.00314214
RHOG	1450.52	0.86488	0.222925	3.87969	0.00010459	0.00314214
GIMAP7	34.324	2.49409	0.642901	3.87943	0.000104701	0.00314214
SFT2D2	1463.64	0.892129	0.229971	3.87931	0.000104753	0.00314214
IDH2	9935.98	-0.945901	0.243851	-3.87901	0.000104883	0.00314214
GINS1	146.9	1.57266	0.405516	3.87817	0.000105245	0.00314862
SAR1B	2744.06	-0.796311	0.205522	-3.87458	0.000106809	0.00319098
NBPF12	12.4044	1.01661	0.262426	3.87389	0.000107113	0.00319565
LAMA2	105.677	-2.48574	0.641731	-3.8735	0.000107285	0.00319637
NLRP14	33.5488	-1.76642	0.456179	-3.87221	0.000107855	0.00320894
LZTS1	2.61924	3.43164	0.886356	3.87163	0.00010811	0.00321212
RAD21	3524.1	0.787615	0.203543	3.86952	0.00010905	0.00323559
INTS15	1186.44	-0.546638	0.141304	-3.86853	0.000109492	0.00324425
IL7R	138.27	2.95153	0.763096	3.86783	0.000109807	0.00324629
B3GNT7	89.328	2.02848	0.524506	3.86741	0.000109998	0.00324629
C2	2736.54	-2.8144	0.727727	-3.86738	0.000110011	0.00324629
HPRT1	670.831	0.949347	0.245541	3.86635	0.000110478	0.00325039
LAMA5-AS1	16.4189	-1.55301	0.401687	-3.86621	0.00011054	0.00325039
FAM24B	31.8006	1.36436	0.352905	3.86608	0.0001106	0.00325039
C18orf54	71.9555	1.74345	0.451251	3.8636	0.000111727	0.00327616
LINC02446	10.6829	3.49953	0.905796	3.86349	0.00011178	0.00327616
TCAF2	452.57	1.46597	0.379525	3.86265	0.000112164	0.00328297
DMRT2	247.214	-2.96634	0.76854	-3.8597	0.000113525	0.00331831
CTBP2P4	2.09891	3.70185	0.959302	3.8589	0.000113899	0.00332473
RMDN3	2064.07	-0.810923	0.210216	-3.85758	0.000114516	0.0033344
CMAHP	1042.16	-1.44506	0.374618	-3.85743	0.000114586	0.0033344
PHACTR2	178.246	2.04775	0.53089	3.8572	0.000114692	0.0033344
DDIT4L	7.25284	3.50601	0.909582	3.85453	0.000115954	0.00336655
CDC42EP3	1117.12	1.09124	0.283164	3.85374	0.000116327	0.00337285
GRB14	229.424	3.05577	0.793039	3.85324	0.000116563	0.00337482
LEF1	402.111	2.65414	0.68886	3.85294	0.000116707	0.00337482
RAMP1	4.60907	3.83202	0.994733	3.8523	0.000117011	0.00337911
ARRB2	948.332	1.43722	0.373276	3.85028	0.00011798	0.00340256
RYK	734.267	-0.561968	0.14599	-3.84937	0.000118421	0.0034107
SLC2A14	62.1187	2.7374	0.711306	3.84842	0.000118882	0.00341281
SLC35E4	116.069	1.79554	0.466615	3.84802	0.000119077	0.00341281
CHAF1B	203.607	1.49307	0.388023	3.84788	0.000119142	0.00341281
DMD	217.771	2.69353	0.700021	3.84779	0.000119189	0.00341281
UBE2I	1827.19	0.4771	0.124	3.8476	0.000119283	0.00341281
LOC101929322	8.51351	1.41757	0.368555	3.8463	0.000119913	0.00342631
KCNQ3	14.3662	3.63616	0.946764	3.84062	0.000122722	0.00350194
HLA-DPA1	1216.02	2.0167	0.525326	3.83895	0.000123561	0.00352123
FFAR2	29.3869	3.04945	0.794694	3.83726	0.000124413	0.00354086
IL4R	411.129	2.52807	0.658997	3.83624	0.000124933	0.00354785
MEI1	6827.07	-1.44018	0.375425	-3.83613	0.000124987	0.00354785
ITGAM	418.176	2.66882	0.695859	3.83528	0.00012542	0.00355548
UBL7	2262.17	-0.653003	0.170383	-3.83255	0.000126823	0.00359054
KIF22	1280.66	0.987487	0.257876	3.82931	0.000128501	0.00363331
ATP2A3	18714	-0.8987	0.234771	-3.82799	0.000129196	0.00364499
RHOC	1334.13	1.80601	0.471804	3.82788	0.000129251	0.00364499
IL3RA	33.6764	2.60852	0.681538	3.82741	0.000129501	0.00364728
KDM2B	837.47	0.632172	0.165259	3.82534	0.000130594	0.00367327
BTN1A1	96.0632	3.42408	0.896067	3.82123	0.000132786	0.00372755
TRBV7-6	3.47775	3.82197	1.00023	3.82108	0.000132868	0.00372755
UMAD1	645.102	-0.888814	0.232782	-3.81823	0.000134412	0.00376596
CCL4L2	164.969	2.33018	0.610512	3.81677	0.000135211	0.00378174
RUBCN	3404.86	-0.75565	0.197992	-3.81656	0.000135325	0.00378174
MAGEB18	5.69515	-3.72196	0.975616	-3.81498	0.000136194	0.00379564
MCM3	1811.59	1.17948	0.30919	3.81475	0.00013632	0.00379564
SLC66A2	752.18	1.15856	0.303716	3.81463	0.000136388	0.00379564
LY86-AS1	39.7931	-2.98012	0.781285	-3.81438	0.000136524	0.00379564
GABBR2	4.56697	-2.793	0.732377	-3.81361	0.000136954	0.00380272
TMBIM4	2195.24	-0.666837	0.174874	-3.81324	0.000137154	0.0038034
LBR	1543.64	0.906904	0.237983	3.81079	0.000138524	0.00383646
STK17A	1641.48	0.891043	0.233883	3.80978	0.000139092	0.00384727
RCC2	2787.08	0.999285	0.262435	3.80775	0.000140237	0.00387399
CTBP2	91.5772	2.41554	0.634608	3.80636	0.000141029	0.00389089
STEAP2	40.0212	4.65458	1.22375	3.80354	0.000142642	0.00393037
MEGF9	564.108	0.974093	0.256141	3.80295	0.000142981	0.0039347
LOC285638	21.4453	-1.15248	0.303185	-3.80123	0.000143982	0.00395416
BRINP1	4.20303	-3.46393	0.911297	-3.8011	0.000144053	0.00395416
ABLIM3	33.932	2.61818	0.689201	3.79885	0.000145366	0.0039829
UBE2D1	396.185	0.798945	0.210322	3.79868	0.000145469	0.0039829
ZNF354C	14.4639	2.60364	0.685511	3.79811	0.000145807	0.0039871
SPTLC2	781.236	0.931817	0.245421	3.79681	0.000146572	0.00400298
H2AX	2470.99	1.02978	0.271271	3.79613	0.000146973	0.00400887
WNT10A	1281.6	1.80225	0.474854	3.79538	0.000147417	0.0040159
LOC100419170	2.05164	3.31368	0.873411	3.79396	0.000148266	0.00403397
COX18	808.196	-0.820909	0.216448	-3.79264	0.000149052	0.00405025
ANXA2	7360.52	1.00618	0.265477	3.79009	0.00015059	0.00408259
RNF217	43.1485	2.86985	0.757207	3.79005	0.00015062	0.00408259
FITM2	474.689	-0.885688	0.233721	-3.7895	0.000150948	0.00408636
ZNF382	16.9046	2.55375	0.674148	3.78812	0.00015179	0.00409736
UQCRQ	1893.78	-0.564373	0.148997	-3.78783	0.000151969	0.00409736
NCF2	493.808	1.99239	0.526027	3.78762	0.000152096	0.00409736
SPIB	156.169	3.099	0.818241	3.7874	0.000152232	0.00409736
NCAPD2	1393.7	1.02055	0.269468	3.78729	0.000152301	0.00409736
PAPPA	20.8952	-2.43569	0.6432	-3.78683	0.00015258	0.00409976
LOC374443	292.119	1.27702	0.337307	3.78593	0.000153136	0.0041096
GLB1L3	7.99684	3.59266	0.949184	3.785	0.00015371	0.00411988
FAM131B	4.61481	3.55171	0.938693	3.78368	0.000154525	0.00413659
HIC1	73.1788	1.83816	0.485854	3.78336	0.000154723	0.00413677
EMC3-AS1	130.9	1.02185	0.270161	3.78236	0.000155348	0.00414837
SLC28A3	6.11696	3.34725	0.885038	3.78204	0.000155548	0.00414858
CARD17	14.3347	2.22646	0.589051	3.77973	0.000156998	0.00418211
CGAS	483.213	1.033	0.273376	3.77869	0.000157657	0.00419277
GPD1L	718.343	-0.885155	0.23427	-3.77835	0.000157872	0.00419277
LINC01010	5.5613	4.14646	1.09753	3.77798	0.000158108	0.00419277
GID8	1424.58	0.479786	0.126999	3.77787	0.000158174	0.00419277
NFAM1	190.136	2.33897	0.619665	3.77458	0.000160279	0.00423578
PIK3IP1	905.994	1.33794	0.354474	3.77444	0.000160366	0.00423578
CDKN2AIPNLP1	17.1082	-0.604453	0.160153	-3.77421	0.000160514	0.00423578
B4GALT7	1094.98	-0.737281	0.195352	-3.77411	0.00016058	0.00423578
ZCCHC3	791.484	0.620837	0.164527	3.77346	0.000161	0.00424168
HNRNPH3	2519.86	0.402799	0.10679	3.77188	0.000162019	0.00426335
TMEM179B	1739.31	-0.645202	0.171106	-3.77078	0.000162737	0.00427291
NDUFA3	1605.67	-0.776345	0.20589	-3.77068	0.000162805	0.00427291
FAM200B	109.491	1.08628	0.288105	3.77042	0.000162975	0.00427291
ANKRD18DP	13.0217	4.0388	1.0713	3.76998	0.000163261	0.00427523
ALG2	2412.79	-0.704375	0.186885	-3.76903	0.000163886	0.0042864
GRIA3	9.96511	-4.3168	1.14585	-3.76733	0.000165002	0.00431039
PXDNL	38.1729	-1.67725	0.445353	-3.76613	0.000165801	0.00432475
NPNT	38.6555	4.49446	1.19346	3.7659	0.000165952	0.00432475
SMIM7	1717.45	-0.675239	0.17932	-3.76555	0.000166183	0.00432557
COX7CP1	13.8921	-0.80223	0.213211	-3.76261	0.000168148	0.00437145
SENP1	482.729	0.548029	0.145794	3.75891	0.000170652	0.0044295
VCL	466.474	1.48676	0.395551	3.75871	0.000170791	0.0044295
ZNF703	141.226	2.46842	0.656856	3.75793	0.000171325	0.00443474
MCM2	1791.28	1.4382	0.382732	3.75772	0.00017147	0.00443474
ARL6IP1	1766.7	0.941823	0.25067	3.75722	0.00017181	0.00443474
STK38	1262.58	0.877181	0.233466	3.75722	0.000171813	0.00443474
TMEM100	3.06233	-3.26259	0.868829	-3.75515	0.000173234	0.00446313
NPDC1	124.781	2.92192	0.77815	3.75496	0.000173372	0.00446313
SLC25A24	545.98	0.729113	0.194185	3.75473	0.000173532	0.00446313
TRBV7-8	7.39141	3.33879	0.889565	3.75328	0.000174535	0.00448361
ADAMTS10	40.0357	2.68324	0.715477	3.75028	0.00017664	0.00453229
UPB1	10.6451	2.49368	0.665007	3.74986	0.000176933	0.00453444
FPR1	242.423	2.71193	0.723967	3.74593	0.00017973	0.00459998
PKDCC	43.3488	2.95571	0.789101	3.74567	0.000179916	0.00459998
MCTP2	1932.14	-0.936874	0.250218	-3.74424	0.000180944	0.00462081
INO80D	647.341	0.668767	0.178685	3.74272	0.000182036	0.0046432
ESRRA	1695.71	-0.856179	0.228897	-3.74045	0.000183693	0.00467995
ASB2	117.646	2.18295	0.58368	3.73997	0.000184041	0.00468329
ZNF730	3.87698	4.09455	1.095	3.73933	0.000184514	0.00468538
RHOF	583.957	1.67456	0.447895	3.73873	0.000184952	0.00468538
SSH1	988.399	0.607035	0.162365	3.73871	0.000184969	0.00468538
RAD18	373.106	0.728634	0.194901	3.73848	0.000185138	0.00468538
ENDOG	514.26	-0.778022	0.208117	-3.73839	0.000185206	0.00468538
CEACAM19	16.1965	3.37211	0.902344	3.73706	0.000186185	0.00470466
USP24	1226.49	0.648162	0.173465	3.73656	0.000186553	0.0047056
HDLBP-AS1	70.0305	-0.861239	0.230498	-3.73642	0.000186658	0.0047056
TTLL13	18.2461	-1.29081	0.34553	-3.73575	0.000187155	0.00471264
FAM114A2	776.508	-0.616427	0.165062	-3.73451	0.000188081	0.00473045
ACTR2	5179.9	0.467965	0.125328	3.73391	0.000188529	0.00473622
CHMP4B	3719.39	0.953992	0.255601	3.73234	0.000189709	0.00475669
MAPK7	341.723	0.772479	0.206974	3.73224	0.000189784	0.00475669
ANXA2P3	13.2729	1.40915	0.377624	3.73162	0.000190251	0.00476289
IPCEF1	45.6866	2.6183	0.702116	3.72915	0.000192123	0.00480418
EEF1A2	2.84142	2.69064	0.721779	3.72779	0.000193168	0.00482473
CLEC18B	25.2713	-1.40938	0.378362	-3.72494	0.000195361	0.00487388
PRF1	429.21	2.55069	0.684949	3.72391	0.000196164	0.00488829
STXBP3	594.023	0.548173	0.147249	3.72277	0.000197047	0.00490464
WDFY1	1152.16	0.885511	0.237917	3.72194	0.000197701	0.00491527
SPRYD3	1942	-0.50923	0.136851	-3.72104	0.000198405	0.0049271
LINC01163	2.23246	3.86197	1.03805	3.72041	0.000198903	0.0049338
PCDH11X	5.44862	3.81715	1.02617	3.71981	0.000199376	0.00493988
MORC3	680.871	0.566091	0.152252	3.71812	0.000200709	0.0049672
SLC16A11	3.48891	3.27669	0.881373	3.71771	0.00020104	0.00496972
NIBAN2	263.978	2.01192	0.541295	3.71686	0.000201717	0.00498075
SERPINB8	247.142	2.14143	0.576227	3.7163	0.000202164	0.00498609
TBL2	1885.6	-0.677587	0.182416	-3.71452	0.000203592	0.00501141
CACNA1H	2.29787	3.72973	1.00411	3.71444	0.000203654	0.00501141
TSPAN3	5634.11	-0.728097	0.196167	-3.71162	0.000205936	0.00506182
SPACDR	5.60919	1.67296	0.450791	3.71117	0.000206302	0.00506504
CD3D	46.4508	2.4875	0.670446	3.71021	0.000207086	0.00507854
KCNJ2	7.99709	3.35077	0.903417	3.70899	0.000208085	0.00509317
KANK1	2282.15	-1.15756	0.312103	-3.70891	0.000208154	0.00509317
SNORD3A	28.2332	-1.47694	0.398284	-3.70826	0.000208689	0.00510051
DCHS1	137.102	-1.33096	0.35906	-3.70679	0.000209907	0.00512448
HCST	398.44	2.18444	0.589433	3.70601	0.000210554	0.00513448
AGER	143.233	1.31525	0.354935	3.7056	0.000210891	0.00513691
ZIK1	105.223	1.84602	0.498293	3.7047	0.000211643	0.00514942
INHBA	13.6642	3.69454	0.997519	3.70373	0.000212454	0.00516335
CALCB	19.1163	-1.68091	0.453937	-3.70297	0.000213094	0.00517309
SH3BGRL3	4343.88	1.00812	0.272269	3.70266	0.00021335	0.00517351
BMP6	10025.6	-1.2444	0.336195	-3.70143	0.00021439	0.0051929
TBC1D8	75.8335	1.88786	0.510558	3.69763	0.000217623	0.00526531
MUC20	201.288	-1.31079	0.354674	-3.69576	0.000219228	0.00529769
BCKDHA	2363.52	-0.749844	0.202907	-3.6955	0.000219451	0.00529769
VRK2	645.244	0.485454	0.131374	3.69521	0.000219705	0.00529789
SPCS3	19743.3	-0.757337	0.20497	-3.69486	0.000220007	0.00529928
TMEM163	12.4739	2.47629	0.670348	3.69403	0.000220726	0.00531068
PCDHB14	74.7986	-1.82027	0.492913	-3.69287	0.000221736	0.00532906
POU2F2	4386.88	-0.86383	0.233937	-3.69257	0.000221996	0.00532939
MAP4	3686.75	0.691855	0.187421	3.69145	0.00022298	0.00534706
SIGLEC10	70.9257	2.64427	0.717213	3.68686	0.000227037	0.00543466
SNORD3B-2	23.7512	-1.49451	0.405391	-3.68658	0.00022729	0.00543466
LMO4	3057.45	-0.82839	0.224711	-3.68647	0.000227386	0.00543466
CNOT9	1454.74	0.514048	0.139457	3.68605	0.000227758	0.00543752
GCA	449.803	1.01908	0.276616	3.68411	0.000229505	0.00546757
ADAMTS19-AS1	3.62839	-4.71671	1.28029	-3.68409	0.000229522	0.00546757
RECQL	841.134	0.792428	0.21527	3.6811	0.000232233	0.00552606
AUNIP	49.2682	1.80966	0.491672	3.68063	0.000232657	0.00553007
STK26	772.81	0.998015	0.271221	3.67971	0.000233496	0.00553974
LILRA5	168.666	2.71839	0.738768	3.67963	0.000233576	0.00553974
TSSK1A	7.8697	-1.63071	0.443257	-3.67892	0.000234225	0.00554906
IGKV4-1	10281.6	2.59969	0.706709	3.67859	0.000234526	0.00555011
LINC01224	5.81802	5.7946	1.57547	3.67801	0.000235063	0.00555674
ANXA2P2	476.658	0.999681	0.271856	3.67725	0.000235765	0.00556365
LOC102724719	4.14628	-3.87805	1.05464	-3.67713	0.00023587	0.00556365
TRNT1	494.654	-0.956439	0.260129	-3.67679	0.000236184	0.00556499
CYTH1	3681.61	0.689205	0.187472	3.6763	0.00023664	0.00556516
CEP170	482.846	0.713516	0.194089	3.67623	0.000236706	0.00556516
DMRTA1	32.7723	2.71729	0.739219	3.67588	0.000237026	0.00556665
R3HDM4	2854.7	0.786187	0.214	3.67378	0.000238992	0.00560673
PLEKHM2	2200.6	0.754239	0.205338	3.67317	0.00023956	0.00561397
SETP4	11.3602	-2.48439	0.676495	-3.67244	0.000240246	0.00562395
SNRPB	3485.27	0.653249	0.17795	3.67097	0.000241631	0.00565024
LILRA2	211.321	2.09523	0.570928	3.66986	0.000242679	0.00566862
PFN1	10587.5	0.598999	0.163467	3.66433	0.000247987	0.00578636
TFE3	1791.54	0.746837	0.203919	3.66242	0.000249846	0.00582345
SAMD9	1697.1	1.28936	0.352194	3.66094	0.00025129	0.00585081
MESD	3208.38	-0.530779	0.145046	-3.65939	0.000252812	0.00587977
TRAPPC12	1088.83	-0.680014	0.185841	-3.65913	0.000253078	0.00587977
GZMK	98.6959	2.57573	0.704126	3.65805	0.000254139	0.00589809
KDM6A	962.915	0.607406	0.166072	3.65749	0.000254698	0.00590473
LOC105378183	1.00525	-3.53593	0.967189	-3.65588	0.000256297	0.00593545
E2F7	245.529	1.6634	0.455224	3.65404	0.000258148	0.00596964
ABI3BP	173.295	-2.90024	0.793747	-3.65386	0.000258325	0.00596964
BMP2	33.3101	3.0558	0.836491	3.65311	0.000259079	0.00598065
CD5	180.576	2.29887	0.629367	3.65267	0.000259524	0.00598454
CASC17	3.64417	-5.21917	1.42918	-3.65185	0.000260354	0.0059973
TNF	88.9721	2.1954	0.601902	3.64743	0.000264876	0.00609496
GNG7	4411.89	-0.96334	0.264174	-3.64662	0.000265717	0.00610781
VOPP1	6966.25	0.954515	0.26189	3.64472	0.000267685	0.00614652
MDN1-AS1	23.415	0.843632	0.231509	3.64406	0.000268368	0.00615568
TUBBP1	145.986	0.916406	0.251528	3.64336	0.000269098	0.00616586
CAGE1	5.73263	-1.34285	0.368603	-3.64309	0.000269382	0.00616586
CDC42	5101.28	0.736985	0.202341	3.64229	0.000270229	0.00617869
PRKAB2	276.48	0.654485	0.179768	3.64073	0.000271867	0.00619759
MAEL	4.26287	3.71648	1.02082	3.6407	0.0002719	0.00619759
ST7	1143.65	-0.504929	0.138691	-3.64068	0.000271915	0.00619759
NDE1	362.673	0.683031	0.187629	3.64033	0.000272293	0.00619967
KHDRBS1	2931.18	0.459527	0.126276	3.63907	0.000273624	0.00621822
EIF4A2	10537.3	-0.72237	0.198508	-3.63899	0.000273707	0.00621822
CACUL1	819.352	0.5545	0.152396	3.63853	0.000274194	0.00621822
PLBD1	328.575	2.72651	0.749354	3.63848	0.000274257	0.00621822
S100A4	2677.69	2.39993	0.660163	3.63536	0.000277598	0.00628737
NRDC	5333.29	-0.462195	0.127186	-3.634	0.000279063	0.00631318
AGFG1	1318.74	0.563482	0.155079	3.63352	0.00027958	0.00631318
NLGN4Y	59.5627	-2.67278	0.735597	-3.63349	0.000279613	0.00631318
LOC100233156	138.934	-1.20257	0.331096	-3.6321	0.000281126	0.00633127
PFN1P1	129.162	0.71712	0.197445	3.63201	0.000281225	0.00633127
KBTBD2	913.846	0.769909	0.211986	3.63188	0.00028136	0.00633127
SSH2	665.558	0.74178	0.204253	3.63168	0.000281585	0.00633127
KCTD9P2	20.941	1.04398	0.287508	3.63114	0.000282175	0.00633794
WDHD1	163.58	1.32466	0.364893	3.63026	0.000283132	0.00635286
TTC7A	2278.25	0.718467	0.197944	3.62965	0.000283806	0.00636137
CDKN2D	564.563	1.77761	0.489901	3.6285	0.000285072	0.00638313
RRBP1	21733.8	-0.965589	0.266174	-3.62765	0.000286009	0.00639673
ELF3	159.703	2.69781	0.743727	3.62742	0.000286271	0.00639673
CD70	56.4026	2.33837	0.644752	3.62677	0.000286987	0.00640064
MDP1	166.424	-0.531856	0.146664	-3.62636	0.000287441	0.00640064
ARL15	168.147	-0.967403	0.266795	-3.62601	0.000287832	0.00640064
KIR2DS4	2.91997	3.65711	1.00862	3.62583	0.000288029	0.00640064
CTNNAL1	538.125	1.28929	0.355599	3.6257	0.000288179	0.00640064
OIT3	1.72987	-3.04419	0.83972	-3.62524	0.000288695	0.00640064
BHLHA15	6766.68	-0.907241	0.250259	-3.62521	0.000288722	0.00640064
TSR2	739.783	0.492809	0.135942	3.62513	0.000288813	0.00640064
MAK	7.59338	2.30363	0.635589	3.6244	0.000289634	0.00641226
WHAMMP2	14.5823	2.36927	0.653989	3.62279	0.000291439	0.00644562
PEA15	2505.07	1.15868	0.319886	3.62217	0.000292145	0.00645465
MYO5C	354.41	-1.43443	0.396103	-3.62136	0.00029306	0.00646292
SMC1A	2222.93	0.769146	0.212395	3.62131	0.000293117	0.00646292
ORC6	104.742	1.3708	0.378618	3.62053	0.000294004	0.00647588
S100A5	2.19202	3.34857	0.925377	3.6186	0.000296199	0.00651759
FHIP2A	577.854	0.965501	0.266942	3.6169	0.000298157	0.006554
NDUFA11	3603.62	-0.444081	0.122795	-3.61643	0.00029869	0.00655906
SLC25A23	2326	-0.989594	0.273667	-3.61605	0.000299136	0.00656093
LOC101928437	5.62239	-2.7312	0.755345	-3.61583	0.000299382	0.00656093
CREB1	753.984	0.507854	0.140463	3.61557	0.000299692	0.00656107
IL32	363.387	2.4272	0.671382	3.61522	0.000300088	0.0065631
ARSD	73.6952	2.83133	0.783429	3.61402	0.000301488	0.00658705
PCDHB6	34.3507	-2.69226	0.745121	-3.61318	0.000302462	0.00660166
TMEM19	2272.56	-0.860313	0.238253	-3.61092	0.000305117	0.00665289
MAB21L1	19.6521	-3.49522	0.96842	-3.6092	0.000307148	0.00669045
APAF1	210.751	1.17789	0.326541	3.60717	0.000309551	0.006736
TRGV9	3.57877	4.51247	1.25143	3.60585	0.00031113	0.00676356
GLG1	7673.15	-0.630208	0.174825	-3.60479	0.000312402	0.00677979
HIPK2	9375.62	-0.964498	0.267566	-3.60471	0.000312503	0.00677979
MIR93	4.41072	2.1875	0.606925	3.60423	0.000313075	0.00678537
SUV39H1	479.132	0.722599	0.200508	3.60385	0.000313537	0.00678859
KPNA3	801.102	0.612491	0.169993	3.60303	0.000314524	0.00680316
KCTD9	348.472	0.849724	0.235882	3.60232	0.000315385	0.00681201
CIITA	409.042	2.24726	0.623862	3.60218	0.000315563	0.00681201
STRIP1	701.663	0.396074	0.109997	3.60077	0.00031728	0.00684224
PCDH7	11.8397	5.39771	1.49938	3.59996	0.000318264	0.00684565
EPHA1-AS1	6.21481	2.47032	0.68625	3.59974	0.000318541	0.00684565
MFF-DT	22.7795	-1.11432	0.309564	-3.59965	0.000318648	0.00684565
ECSIT	1399.56	-0.770554	0.214066	-3.5996	0.000318704	0.00684565
VPS26A	803.58	0.420358	0.116832	3.59796	0.000320717	0.00688205
LCK	104.589	2.3887	0.664046	3.5972	0.000321663	0.00689551
SNX9	472.569	2.2356	0.621658	3.59618	0.00032292	0.00691561
CFAP45	27.7276	2.01206	0.559546	3.59588	0.000323293	0.00691673
DHX29	1033.36	-0.520708	0.144844	-3.59497	0.000324432	0.00693132
FCRL5	5811.43	-1.46758	0.408248	-3.59482	0.000324615	0.00693132
SMCO1	8.27784	-2.62588	0.730626	-3.59401	0.000325622	0.00694597
MEX3C	1728.25	0.85981	0.239276	3.59338	0.00032641	0.00695036
LRRC37B	139.596	0.703241	0.195707	3.59334	0.000326471	0.00695036
AMOTL1	132.19	3.12068	0.868658	3.59254	0.000327476	0.00696491
HSCB	306.024	-0.651573	0.18139	-3.59211	0.000328015	0.00696952
PYHIN1	42.912	2.46848	0.687338	3.59137	0.000328949	0.00697937
TSHR	479.903	-1.3453	0.374608	-3.59123	0.000329124	0.00697937
TLK1	2904.8	-0.663854	0.184885	-3.59062	0.000329888	0.00698871
SNORD3C	23.2198	-1.45777	0.406095	-3.58973	0.000331019	0.00700553
ESAM	151.071	2.2807	0.635382	3.58949	0.000331329	0.00700553
TTC17	3549.04	-0.505512	0.140861	-3.58872	0.000332303	0.00701925
LASP1	3798.8	0.726665	0.202532	3.58789	0.000333359	0.00703271
RETN	115.97	3.05616	0.85184	3.58771	0.000333591	0.00703271
INAFM2	754.686	-0.904401	0.252182	-3.5863	0.000335406	0.0070582
ECH1	3657.56	-0.625672	0.174466	-3.58621	0.00033552	0.0070582
KRT8	168.537	-2.69311	0.751052	-3.58578	0.000336066	0.0070582
FUT4	201.814	1.24887	0.348287	3.58575	0.000336105	0.0070582
CHEK1	510.373	1.34177	0.374414	3.58364	0.000338836	0.00710035
TPTE2	59.1606	-1.5203	0.424245	-3.58355	0.000338956	0.00710035
TNFRSF1A	318.935	1.53548	0.428492	3.58344	0.000339097	0.00710035
STAT5B	561.647	1.83487	0.512576	3.57971	0.00034398	0.0071933
TTC16	12.266	2.63083	0.734962	3.57954	0.000344201	0.0071933
TRGV10	2.38503	3.19376	0.892364	3.57899	0.000344929	0.00720155
PLSCR1	639.455	1.2706	0.355075	3.5784	0.000345706	0.00721082
ZBED1	332.1	1.10893	0.310021	3.57695	0.000347626	0.00724388
ZNF714	170.257	1.66251	0.464828	3.57661	0.000348074	0.00724624
NDUFAF3	1392.34	-0.54554	0.15272	-3.57215	0.000354064	0.00736025
FNTA	723.014	0.800245	0.224036	3.57194	0.000354343	0.00736025
POLRMTP1	86.1001	-0.781373	0.218763	-3.57177	0.000354571	0.00736025
VIRMA	1196.94	0.459951	0.128787	3.57142	0.000355057	0.00736325
TSPAN14	923.146	1.16101	0.325313	3.56891	0.00035847	0.0074071
ZNF850	26.5366	1.94065	0.543771	3.56887	0.000358519	0.0074071
CANX	29571.7	-0.601245	0.168469	-3.56887	0.000358522	0.0074071
ESCO2	107.646	1.49908	0.420081	3.56855	0.000358967	0.0074071
SRGAP2C	323.977	0.620182	0.1738	3.56837	0.000359204	0.0074071
IGSF22	6.90899	-2.85822	0.800989	-3.56836	0.000359225	0.0074071
LINC01588	58.7394	0.98053	0.27482	3.56791	0.000359846	0.00741283
SCYL2	3218.77	-1.35274	0.379208	-3.56729	0.000360689	0.00742312
IGHV2-70	26382.6	-4.16081	1.16675	-3.56616	0.000362253	0.00744187
ALG9	1424.55	-0.478541	0.13419	-3.56613	0.000362288	0.00744187
GLIPR2	541.122	1.55668	0.436705	3.5646	0.000364412	0.00747206
IL1RN	105.544	1.88874	0.529864	3.56457	0.000364448	0.00747206
VSIG8	4.65637	3.36658	0.944927	3.56279	0.000366932	0.00751586
CD109	164.776	2.68507	0.754042	3.5609	0.00036958	0.00756293
EDIL3	22.2075	3.42507	0.962332	3.55914	0.000372078	0.00760685
TMEM71	51.8545	2.5283	0.710493	3.55851	0.000372959	0.00761242
INA	8.28896	6.13877	1.72513	3.55845	0.000373055	0.00761242
TRMT112P6	279.227	-0.48659	0.136768	-3.55778	0.000374009	0.00762471
CYP21A2	44.8487	-2.11631	0.594949	-3.55713	0.00037493	0.00763629
VTI1A	557.306	0.512318	0.144067	3.55611	0.000376385	0.00765196
SLC30A9	1535.26	-0.481167	0.135312	-3.55598	0.000376572	0.00765196
FCER1G	396.111	2.1484	0.604249	3.5555	0.000377266	0.00765196
PREB	4065.91	-0.835192	0.234909	-3.55539	0.000377419	0.00765196
USP37	311.222	0.548905	0.154388	3.55536	0.000377468	0.00765196
TMC5	35.1479	3.29422	0.926775	3.5545	0.000378704	0.0076648
LST1	359.631	2.49457	0.701821	3.55442	0.00037881	0.0076648
PHF10	524.299	0.732226	0.206034	3.55391	0.000379548	0.0076686
EVPL	41.8571	2.47811	0.697313	3.5538	0.000379707	0.0076686
PIGBOS1	389.182	-0.537864	0.151361	-3.55351	0.000380134	0.00767005
PCDHB17P	2.18906	-2.11747	0.595953	-3.55309	0.00038074	0.00767511
KIF14	156.721	1.55259	0.437216	3.55109	0.000383641	0.00772227
CAPZB	2651.5	0.617827	0.173987	3.55098	0.000383793	0.00772227
TUBA1C	5337.87	0.798549	0.224909	3.55054	0.000384435	0.007728
IGHV3-21	7561.57	3.16615	0.89192	3.54982	0.0003855	0.00774221
LILRB3	147.018	2.61541	0.736975	3.54885	0.00038692	0.00776352
LRRC38	10.0026	6.54934	1.84586	3.54813	0.000387981	0.0077776
CAMK4	72.564	2.48288	0.700124	3.54634	0.000390618	0.00782321
RIPK2	840.46	1.17806	0.332351	3.54462	0.000393185	0.00786734
GMNN	249.021	1.09595	0.309254	3.54386	0.000394318	0.0078754
CHMP2A	2421.6	-0.520772	0.146952	-3.54384	0.000394352	0.0078754
GOLGA7B	17.1067	2.21876	0.626128	3.54362	0.00039468	0.0078754
HPX	10.7903	-1.86022	0.525037	-3.54302	0.000395566	0.00788579
AXIN1	1194.53	0.551855	0.155834	3.5413	0.000398168	0.00792932
SLA2	92.8846	1.99485	0.563344	3.54109	0.000398482	0.00792932
ACSS2	648.879	-1.24788	0.352483	-3.54025	0.000399744	0.00794712
TMEM107	297.389	-1.10711	0.312754	-3.53987	0.000400321	0.00795127
IL1A	11.2271	3.35008	0.946502	3.53944	0.000400981	0.00795709
CEP162	154.697	0.773878	0.218978	3.53405	0.00040925	0.00811373
CACNA2D1-AS1	6.47371	-3.14714	0.890733	-3.53321	0.000410553	0.00813211
MAMLD1	127.494	2.98583	0.84519	3.53274	0.00041128	0.00813906
ZNF280D	953.15	-0.641187	0.181558	-3.53158	0.000413081	0.00816723
LOC606724	425.417	1.26739	0.358933	3.53099	0.000414014	0.00817819
SPCS2	8922.06	-0.717509	0.203273	-3.52977	0.000415916	0.00820826
LYZ	2816.32	2.45825	0.696566	3.5291	0.000416982	0.00822152
NIPA2	3642.47	-0.622718	0.176464	-3.52886	0.000417347	0.00822152
IRAK3	108.588	1.97383	0.559603	3.52719	0.000419995	0.00826615
DLX4	52.8786	-1.94625	0.552132	-3.52497	0.000423537	0.00832828
RNF213	4963.83	1.01274	0.287365	3.52422	0.000424724	0.0083421
ARL6IP6	519.006	0.86497	0.245448	3.52405	0.000425011	0.0083421
PSMA8	13.6476	-2.54047	0.721281	-3.52216	0.000428046	0.00839405
LPGAT1	447.07	1.58568	0.450286	3.5215	0.000429117	0.00840743
TMEM161B-DT	110.162	-0.836364	0.237628	-3.51963	0.000432148	0.00845915
CDCA4	439.536	1.02698	0.291853	3.51884	0.000433445	0.00847687
TCAF2P1	59.6197	1.34395	0.381974	3.51842	0.000434119	0.00848237
TFDP1	1685.46	1.23277	0.350408	3.51809	0.000434665	0.00848538
TMED9	11174.4	-0.682286	0.193963	-3.51762	0.000435441	0.00848721
PLEKHA6	8.5526	1.72603	0.49069	3.51755	0.000435543	0.00848721
GLCE	326.209	-1.04395	0.296814	-3.51718	0.000436161	0.00849159
RARA	1922.67	1.13053	0.321491	3.51651	0.000437265	0.00850543
PRRC2C	4681.87	0.694412	0.197487	3.51624	0.000437702	0.00850628
CCAR2	1753.46	0.726879	0.206749	3.51575	0.00043852	0.00851453
MMP17	18.3374	3.01234	0.856906	3.51537	0.000439142	0.00851896
IGHV3-22	386.68	3.36303	0.957259	3.51318	0.000442771	0.00857568
PEG10	416.101	3.48642	0.992436	3.513	0.000443081	0.00857568
MMS22L	314.43	1.06398	0.302879	3.51289	0.000443255	0.00857568
ZNF576	365.492	-0.539737	0.153668	-3.51236	0.000444154	0.00857887
LHX2	12.7771	4.24501	1.20861	3.51232	0.000444213	0.00857887
IDS	11248.1	1.24962	0.355821	3.51193	0.000444873	0.00858395
LOC100996740	108.149	0.965522	0.274947	3.51166	0.000445309	0.00858471
NUP107	555.02	0.767434	0.218577	3.51105	0.000446333	0.00859678
RPS16P1	20.563	-0.973342	0.277277	-3.51036	0.000447496	0.00860729
LINC00861	13.1935	2.85385	0.813003	3.51026	0.000447675	0.00860729
HIVEP3	185.602	1.6854	0.480203	3.50978	0.000448484	0.0086152
FCAR	179.94	2.735	0.779348	3.50934	0.000449213	0.00862154
PPP2R5A	1299.84	0.639341	0.182335	3.50641	0.000454188	0.0087093
GNAI3	1532.18	0.621436	0.177246	3.50607	0.000454782	0.00871297
MRPS27	1423.3	-0.816207	0.232885	-3.50476	0.000457019	0.00874808
PRRG4	125.546	1.96052	0.559776	3.50234	0.000461196	0.00881848
BRI3	756.687	0.695172	0.198498	3.50215	0.000461513	0.00881848
PPP6R2	2112.91	-0.430044	0.12282	-3.50141	0.000462797	0.00883521
RASGRP4	98.202	2.63234	0.752155	3.49973	0.000465734	0.00888344
SLC29A4	1.2517	2.92293	0.83533	3.49913	0.000466775	0.00889524
ATP5MGL	5.38354	-0.92644	0.264791	-3.49876	0.00046742	0.00889524
GOLGA4	2040.9	-0.620234	0.177285	-3.49851	0.000467864	0.00889524
TFEB	709.845	1.09487	0.312959	3.49843	0.000467998	0.00889524
RELB	2437.51	1.10969	0.31731	3.49718	0.000470208	0.0089294
GDF15	11.5718	1.7357	0.496712	3.49439	0.000475147	0.00901431
ENO1	14093.3	0.726531	0.207936	3.49402	0.000475806	0.00901431
SHLD2P1	74.0255	0.598905	0.171422	3.49374	0.000476299	0.00901431
NRADDP	1.88157	2.81806	0.806607	3.49372	0.000476346	0.00901431
AOAH	191.441	1.82251	0.521733	3.49319	0.000477281	0.00902411
UTP25	364.336	0.680167	0.194789	3.49182	0.000479748	0.00906284
TUBA1A	2801.05	1.10704	0.317219	3.48984	0.00048331	0.00912216
TRAIP	124.195	1.13076	0.324091	3.48902	0.000484794	0.00913469
UQCRFS1	2714.93	-0.502454	0.144014	-3.48892	0.000484977	0.00913469
ST7-OT3	129.541	-0.533174	0.152826	-3.48877	0.000485241	0.00913469
PDGFD	216.677	2.47988	0.710922	3.48826	0.000486178	0.00914438
JOSD1	2157.48	0.649077	0.186097	3.48785	0.00048692	0.00914986
ANKRD34C	2.33417	-3.66279	1.05022	-3.48763	0.000487316	0.00914986
VWCE	170.081	2.00499	0.575074	3.48649	0.000489395	0.00918094
CLEC4D	22.8573	3.01683	0.865857	3.48422	0.000493578	0.00925138
LOC105373244	6.72112	2.27993	0.654453	3.48371	0.000494508	0.00925363
CYS1	4.56709	4.36671	1.25347	3.48369	0.000494554	0.00925363
SUFU	281.676	0.999654	0.287119	3.48167	0.000498292	0.00931551
ADM5	53.2323	1.60787	0.461974	3.48043	0.000500619	0.00935094
STAB1	259.089	2.1398	0.61492	3.4798	0.00050178	0.00936454
IGKJ3	995.48	2.39015	0.686964	3.4793	0.000502726	0.00937411
CPNE5	11150.5	-1.26688	0.364338	-3.4772	0.000506674	0.00943959
MICOS13	1488.88	-0.464618	0.133674	-3.47575	0.000509429	0.00947947
CEP170P1	31.3478	0.81948	0.23578	3.47561	0.000509691	0.00947947
SGPP2	316.982	2.79537	0.80442	3.47501	0.000510836	0.0094926
PRKD2	9918.7	-0.896511	0.258011	-3.47469	0.000511435	0.00949557
RAD51L3-RFFL	385.056	0.82233	0.236741	3.47354	0.000513633	0.0095282
ITGBL1	19.1026	-2.02042	0.582227	-3.47016	0.000520151	0.00963975
FRY	101.618	2.13049	0.613983	3.46996	0.000520538	0.00963975
TRAF5	245.407	1.49452	0.430752	3.46957	0.00052129	0.00964019
TRIM69	477.257	-1.29987	0.374657	-3.46949	0.000521453	0.00964019
MON1A	538.502	-0.857059	0.247071	-3.46887	0.000522647	0.00965401
PLCXD1	245.817	1.15611	0.333319	3.46848	0.000523416	0.00965613
PRDM4	859.703	0.549414	0.158408	3.46836	0.000523654	0.00965613
TLR8	43.866	2.44788	0.705881	3.46784	0.000524664	0.00966651
UNC13C	41.96	3.98178	1.14837	3.46735	0.000525626	0.00967599
PDE9A	3.79465	3.56726	1.02915	3.46621	0.000527848	0.00970863
NT5C2	1386.51	0.624697	0.180261	3.46552	0.000529211	0.00972544
NPPA-AS1	53.6556	0.924024	0.266778	3.46364	0.000532923	0.00977807
CLEC12A	63.2891	2.83158	0.817524	3.46361	0.000532979	0.00977807
SMC3	1493.45	0.620427	0.179153	3.46312	0.000533958	0.00978348
ANXA4	311.506	0.937692	0.270774	3.463	0.000534179	0.00978348
KLRC4	3.19568	4.2159	1.21749	3.46277	0.000534639	0.00978362
ZNF486	68.6775	2.80891	0.811332	3.4621	0.000535987	0.0098
RRAGC	951.377	0.937146	0.270731	3.46153	0.000537104	0.00981213
ZNF43	121.288	2.34108	0.676459	3.46079	0.000538583	0.00983085
LDHC	6.69252	3.05743	0.883861	3.45917	0.00054184	0.00988196
CCDC141	34.8119	2.66438	0.770376	3.45855	0.000543099	0.00989656
CD83	448.705	1.90038	0.549541	3.45813	0.000543939	0.00990353
OBP2A	4.91863	-4.19211	1.21273	-3.45675	0.00054674	0.00994209
CLEC12B	2.59228	3.28282	0.949728	3.45659	0.000547052	0.00994209
CIBAR2	157.734	-2.69654	0.780195	-3.45623	0.000547778	0.00994209
DUOX1	20.0496	2.80952	0.812898	3.45618	0.000547895	0.00994209
ERGIC2	2177.82	-0.679728	0.196722	-3.45528	0.000549719	0.00996682
TPD52	6488.23	-0.650932	0.188448	-3.45418	0.000551977	0.00999939
DOC2GP	6.88726	2.28566	0.662061	3.45234	0.00055574	0.0100591
B4GALT4	885.447	-0.682797	0.197878	-3.45059	0.000559353	0.0101161
MAZ	5582.96	0.603563	0.174986	3.44922	0.000562219	0.0101587
PTBP3	2464.71	0.587825	0.170433	3.44901	0.000562651	0.0101587
CDA	92.3915	2.52891	0.73338	3.44829	0.000564145	0.0101772
SEZ6L	4.29451	3.46186	1.00429	3.44706	0.00056672	0.0102151
SUPT16H	2342.78	0.579631	0.168334	3.44333	0.000574595	0.0103485
PIWIL4	26.5769	1.78696	0.51904	3.44282	0.000575682	0.0103594
UPF3B	254.977	0.887387	0.257862	3.44132	0.000578882	0.0104083
PLK4	257.953	1.33832	0.388955	3.44082	0.000579951	0.0104189
CD93	158.542	2.89041	0.840415	3.43926	0.000583303	0.0104704
EPHA1	4.71153	3.15426	0.917232	3.43889	0.000584097	0.0104732
TMEM104	924.377	-0.626196	0.1821	-3.43874	0.000584425	0.0104732
PIERCE2	107.187	-0.852707	0.247988	-3.4385	0.000584937	0.0104737
NKX3-1	11.1331	2.91419	0.847588	3.43821	0.000585568	0.0104763
NRAS	3106.43	0.727545	0.211674	3.4371	0.000587974	0.0105106
ZNF676	5.5332	4.08124	1.1875	3.43684	0.000588533	0.010512
RPRD1B	439.954	0.693268	0.201777	3.4358	0.000590798	0.0105335
SDF2L1	4063.91	-0.960061	0.279433	-3.43575	0.000590914	0.0105335
AP3B2	6.65164	2.78925	0.811863	3.43562	0.0005912	0.0105335
NXPE1	100.608	-2.44094	0.710683	-3.43464	0.000593341	0.0105629
MERTK	876.914	-1.72815	0.503234	-3.43408	0.000594562	0.010576
SLC45A1	2.87127	3.63298	1.05814	3.43338	0.000596104	0.0105947
F5	33.0226	2.76394	0.805135	3.43289	0.000597193	0.0105959
CBR3-AS1	6.08093	2.883	0.839866	3.4327	0.00059761	0.0105959
ADGRG3	135.147	3.02575	0.881453	3.43268	0.000597641	0.0105959
MCAM	182.816	2.17888	0.634872	3.432	0.000599153	0.0106138
HIPK1	1951.12	0.940565	0.274097	3.43151	0.000600241	0.0106138
WAPL	1697.18	0.433297	0.126272	3.43146	0.000600342	0.0106138
ADAMTSL2	5.49993	3.87581	1.12953	3.43134	0.000600613	0.0106138
ELOVL6	278.217	1.91905	0.559394	3.43059	0.000602267	0.0106343
BOD1L1	1192.09	0.67608	0.197089	3.43033	0.000602844	0.0106358
TTK	252.049	1.45398	0.423906	3.42996	0.000603666	0.0106416
MCM4	1501.07	1.24698	0.363844	3.42725	0.000609726	0.0107381
ABCA9	22.2709	-1.69222	0.493781	-3.42707	0.00061013	0.0107381
NEU4	10.2192	3.23415	0.943851	3.42655	0.000611299	0.0107499
KLRC3	3.10006	3.10701	0.906882	3.42603	0.000612468	0.0107617
COL8A2	8.57951	2.16493	0.632123	3.42486	0.000615115	0.0107995
WNK1	2821.76	0.821596	0.239949	3.42405	0.000616961	0.0108199
MAP2K3	3215.44	1.2271	0.358393	3.42391	0.000617281	0.0108199
CDCP1	18.9103	3.14568	0.918847	3.42351	0.000618183	0.010826
CYCS	4030.06	-0.723082	0.211229	-3.42322	0.000618848	0.010826
HPS6	500.888	0.806588	0.235633	3.42307	0.000619185	0.010826
HLA-DRB1	1872.81	1.92706	0.562996	3.42287	0.000619628	0.010826
C11orf21	180.25	1.87011	0.546435	3.42239	0.000620726	0.0108364
MIR635	41.5323	-0.827861	0.241933	-3.42186	0.000621933	0.0108487
SLC2A11	663.446	-0.694107	0.202866	-3.42151	0.000622749	0.0108542
EIF5A2	41.8456	2.59709	0.75912	3.42119	0.00062348	0.0108582
ABR	316.068	2.12763	0.622006	3.42059	0.000624862	0.0108735
CDK2	509.66	0.711084	0.207897	3.42036	0.000625383	0.0108738
HERPUD1	25394.7	-1.02179	0.298835	-3.41924	0.00062796	0.0109099
LIN7B	133.54	-1.1316	0.330997	-3.41876	0.000629069	0.0109204
UQCRFS1P1	491.999	-0.513518	0.150285	-3.41697	0.000633234	0.0109838
ADAM22	186.093	1.88937	0.553046	3.41629	0.000634799	0.0109885
RFFL	512.083	0.888414	0.260057	3.41623	0.000634937	0.0109885
UFM1	3379.83	-0.673703	0.197209	-3.41619	0.000635028	0.0109885
COMMD10	442.394	-0.701627	0.205397	-3.41596	0.000635577	0.0109892
NDUFC1	665.497	-0.631045	0.184786	-3.41501	0.000637803	0.0110118
PLAC1	30.326	2.47028	0.723368	3.41497	0.000637902	0.0110118
FAM162A	865.788	-0.701099	0.205451	-3.41249	0.000643734	0.0111036
GDPD3	19.0539	1.86653	0.547046	3.41202	0.000644828	0.0111097
CLPTM1	5470.41	-0.580617	0.170174	-3.4119	0.000645113	0.0111097
LANCL3	12.9294	2.57105	0.753665	3.4114	0.000646313	0.0111215
SUPT5H	5857.64	-0.40986	0.120165	-3.4108	0.000647716	0.0111368
HLA-DRB5	647.778	2.1067	0.617905	3.40943	0.000650989	0.0111836
TOX2	456.941	2.99411	0.878238	3.40923	0.000651471	0.0111836
TMEM185A	326.733	0.698856	0.205064	3.40798	0.000654449	0.0112258
KDELR2	5093.4	-0.754328	0.221366	-3.40761	0.00065534	0.0112322
ARAP2	465.417	1.71514	0.503379	3.40726	0.000656196	0.0112335
TGM2	96.4032	2.36222	0.693313	3.40715	0.000656456	0.0112335
DUX4L16	4.11241	-5.38776	1.58167	-3.40638	0.000658296	0.0112561
AHCTF1P1	174.209	0.662206	0.194426	3.40594	0.00065936	0.0112654
FAM107B	4133.21	2.04842	0.60154	3.40529	0.000660935	0.011281
RUSC1	414.885	0.765692	0.224877	3.40494	0.000661791	0.011281
GLT1D1	60.7891	2.6411	0.775671	3.40492	0.000661841	0.011281
CCDC28B	34.3829	1.9045	0.559644	3.40306	0.000666364	0.0113492
NSA2P2	14.2566	-0.805435	0.236777	-3.40166	0.000669773	0.0113983
WDR11	1402.79	0.654179	0.192342	3.40113	0.000671091	0.0114087
PPFIA3	479.548	-1.02669	0.301881	-3.40098	0.000671439	0.0114087
FAM88F	12.108	-1.38092	0.406131	-3.40018	0.000673405	0.0114261
SIL1	4367.32	-0.86303	0.253822	-3.40014	0.000673522	0.0114261
SIX5	1139.98	-1.12818	0.331892	-3.39923	0.000675753	0.0114485
NCAPD3	1147.87	0.911403	0.268125	3.39917	0.000675901	0.0114485
MGAT1	10820.7	-0.636919	0.187463	-3.39756	0.000679895	0.0114991
XIRP1	39.1171	2.96879	0.873807	3.39754	0.000679952	0.0114991
NPTX1	1.99744	3.88631	1.1441	3.39684	0.0006817	0.0115167
PCDH9	1100.26	-2.6012	0.765805	-3.39669	0.00068206	0.0115167
OR2AG2	15.7147	-1.53322	0.451423	-3.39641	0.000682771	0.0115198
NPAS2	6.18489	4.74246	1.39653	3.39589	0.000684066	0.0115326
TRIP13	451.551	1.76841	0.521035	3.39404	0.000688692	0.0116016
TRIM7	6.61828	2.22479	0.65557	3.39367	0.00068963	0.0116083
HACL1	678.208	-0.579603	0.17083	-3.39286	0.000691677	0.0116295
BTBD3	3933.08	-1.61555	0.476177	-3.39274	0.000691962	0.0116295
CLEC18C	13.5947	-1.36296	0.401806	-3.39209	0.000693604	0.0116429
TANK	726.793	0.637379	0.187906	3.392	0.00069384	0.0116429
ARPC5	2664.1	0.808277	0.238356	3.39105	0.000696257	0.0116744
FCN1	1499.17	2.46973	0.728404	3.3906	0.000697386	0.0116843
TBXAS1	2819.39	-1.83787	0.54219	-3.38973	0.000699627	0.0117128
C17orf49	720.13	0.834342	0.246191	3.38901	0.000701466	0.0117345
KIF21B	2847.12	1.74952	0.516305	3.38854	0.00070267	0.0117456
SLC6A8	176.21	1.51687	0.447748	3.38777	0.000704636	0.0117601
CLEC5A	20.0776	3.15686	0.93185	3.38774	0.000704719	0.0117601
TF	101.005	-2.17224	0.64124	-3.38756	0.000705168	0.0117601
AKNA	2520.39	1.22499	0.36165	3.38724	0.000705998	0.0117648
DOCK4	243.267	1.75549	0.518351	3.38668	0.000707445	0.0117799
CENPO	244.319	0.871486	0.257365	3.38618	0.000708718	0.0117871
LINC00571	14.127	-1.56248	0.461442	-3.38609	0.000708968	0.0117871
EAF2	2970.16	-1.11615	0.329778	-3.38454	0.000712977	0.0118446
FBRS	3422.16	0.610703	0.180458	3.38418	0.000713913	0.0118511
SLC22A9	45.2294	4.21325	1.24535	3.38319	0.000716493	0.0118848
THRAP3	2511.42	0.436375	0.129005	3.38261	0.000718002	0.0118951
NANP	113.362	0.465574	0.137641	3.38253	0.000718213	0.0118951
RAB11B-AS1	113.504	-0.775456	0.229331	-3.38138	0.000721228	0.0119358
HELZ2	1846.31	1.50215	0.444432	3.37993	0.000725048	0.0119899
OS9	16673	-0.698882	0.206831	-3.379	0.000727511	0.0120214
ADAMTS19	6.68022	-3.84707	1.13868	-3.37854	0.000728709	0.012032
COL3A1	69.1873	-3.01627	0.893035	-3.37755	0.000731355	0.0120631
CCDC73	3.403	2.68351	0.794546	3.37741	0.000731707	0.0120631
IGLV3-32	43.4271	-4.28484	1.26889	-3.37683	0.000733263	0.0120796
NUDT17	137.634	-1.01832	0.3016	-3.3764	0.000734403	0.0120892
SNORD118	14.455	-1.33924	0.396771	-3.37534	0.00073724	0.0121229
CDC14A	162.525	1.25207	0.370967	3.37514	0.00073778	0.0121229
CORO1A	8968.12	1.17308	0.347579	3.37501	0.000738135	0.0121229
TNFRSF17	7031.59	-1.14692	0.33988	-3.3745	0.000739509	0.0121294
EBF1	43.5505	2.5919	0.768097	3.37444	0.000739654	0.0121294
PPP1CB	3251.45	0.560698	0.166181	3.37402	0.000740788	0.0121388
LRRC25	166.138	2.27623	0.67476	3.37339	0.000742481	0.0121574
NUP54	548.872	0.618181	0.183314	3.37226	0.000745543	0.0121956
SYN1	11.1907	2.74916	0.815264	3.37211	0.000745945	0.0121956
MUC12-AS1	2.87482	4.22513	1.25324	3.37136	0.00074797	0.012216
CEP126	140.54	1.99376	0.591414	3.37117	0.000748485	0.012216
LGALS9C	6.47653	2.41208	0.715534	3.37103	0.000748885	0.012216
DDX41	1828.22	-0.406826	0.1207	-3.37056	0.000750153	0.0122162
IL7	7.07335	2.75483	0.817322	3.37055	0.000750175	0.0122162
TRBV4-1	1.53091	3.26277	0.968098	3.37029	0.000750891	0.0122162
EBLN1	5.09643	-2.881	0.854849	-3.37019	0.000751159	0.0122162
ARHGEF26	19.8168	2.55942	0.759704	3.36897	0.000754499	0.0122521
LINC00987	15.947	2.58531	0.767418	3.36884	0.000754855	0.0122521
ARLNC1	18.5042	-2.92261	0.867563	-3.36876	0.000755067	0.0122521
NCAPH	326.651	1.33576	0.396578	3.36822	0.000756546	0.0122669
TRIM52	986.745	-0.764635	0.227063	-3.36749	0.000758544	0.0122901
ARAP3	29.3133	2.40141	0.713574	3.36532	0.000764542	0.0123779
FYN	813.807	1.66253	0.494053	3.36509	0.000765194	0.0123779
RAB40B	279.361	-0.837503	0.248893	-3.36491	0.000765678	0.0123779
TM9SF1	2711.96	-0.578064	0.17185	-3.36378	0.000768833	0.0124196
HPCAL4	68.9272	2.02606	0.602362	3.36352	0.000769557	0.012422
APOBEC3F	442.249	0.680369	0.202292	3.36331	0.000770142	0.0124222
PCDHB4	10.1812	-2.71762	0.808072	-3.3631	0.000770731	0.0124224
CFP	468.363	2.08626	0.62056	3.36189	0.000774098	0.0124674
WNT8B	10.4522	-2.94155	0.875246	-3.36083	0.000777097	0.0125064
SERF2	10842.1	-0.439973	0.130928	-3.36041	0.00077827	0.0125087
CD14	616.212	2.25733	0.671824	3.36	0.000779437	0.0125087
AZU1	189.065	2.09807	0.624455	3.35984	0.000779874	0.0125087
MAL2	17.6795	2.98218	0.887669	3.35957	0.000780652	0.0125087
CD40LG	10.6983	3.22664	0.960454	3.35949	0.000780852	0.0125087
GAGE12H	4.51517	-3.07579	0.915567	-3.35944	0.000781003	0.0125087
MED12	1080.29	0.563604	0.167772	3.35934	0.000781289	0.0125087
CD99	671.345	2.23039	0.664273	3.35765	0.000786094	0.0125759
CPEB4	5327	-0.961528	0.286399	-3.35731	0.000787055	0.0125759
ALKBH7	2214.57	-0.730334	0.21754	-3.35725	0.00078723	0.0125759
LOC100421465	11.1277	-1.67766	0.500144	-3.35435	0.000795506	0.0126987
CENPW	180.079	1.14496	0.341426	3.35346	0.000798078	0.0127304
ATP5MC3	3333	-0.425164	0.126796	-3.35314	0.000799017	0.012736
MTHFS	220.314	-0.587007	0.175089	-3.35263	0.000800488	0.01275
XAGE3	38.5961	-4.24865	1.26784	-3.35109	0.000804931	0.0128114
RDM1	4.9579	2.4176	0.72166	3.35005	0.000807967	0.0128502
RAPGEF4	346.808	-1.60056	0.477969	-3.34866	0.000812041	0.0128933
RNF152	12.458	2.43193	0.726242	3.34865	0.000812076	0.0128933
DHX8	1059.63	0.60244	0.179913	3.34851	0.000812465	0.0128933
RASSF2	905.806	1.32249	0.39503	3.34782	0.000814494	0.0129158
LOC122319436	4.8451	3.33947	0.997564	3.34762	0.000815074	0.0129158
SOCS1	149.453	1.61352	0.482103	3.34683	0.00081741	0.0129433
RALA	858.204	0.700645	0.209379	3.34631	0.00081895	0.0129582
CFL1P5	17.6089	-1.12657	0.336738	-3.34553	0.000821245	0.012985
AHR	620.24	2.14886	0.642579	3.34411	0.000825456	0.0130421
TGFBI	808.296	2.22488	0.66547	3.34332	0.000827838	0.0130702
PDIA3P1	791.313	-0.88491	0.264813	-3.34164	0.000832848	0.0131397
ZNF831	26.5088	2.19473	0.656918	3.34094	0.00083495	0.0131632
PHC2	1092.56	0.806081	0.2413	3.34057	0.000836066	0.0131712
SLA	211.837	1.80054	0.539089	3.33997	0.000837885	0.0131895
CLEC4E	46.4444	2.75629	0.825291	3.33978	0.000838444	0.0131895
DTWD1	812.553	-0.601141	0.180031	-3.33909	0.000840525	0.0132126
L1CAM	7.73086	2.79786	0.838525	3.33664	0.000847963	0.0133199
MS4A1	1182.31	2.88165	0.863724	3.3363	0.000849003	0.0133265
UBIAD1	1395.36	-0.5205	0.15605	-3.33548	0.000851536	0.0133566
FMO2	6.74385	-3.72204	1.11603	-3.33508	0.000852754	0.013366
RAI2	5.98064	3.86342	1.15904	3.33328	0.00085828	0.0134429
PTPRC	1464.01	2.06709	0.620516	3.33124	0.000864594	0.0135296
OSBPL6	33.4238	2.28127	0.684841	3.33109	0.00086507	0.0135296
BCL2A1	203.478	1.82258	0.547354	3.32981	0.000869065	0.0135778
CEP295	417.338	0.809971	0.243257	3.3297	0.000869405	0.0135778
LRCH1	410.172	0.86606	0.260134	3.32928	0.000870719	0.0135853
FNDC10	24.9058	2.47343	0.742965	3.32914	0.000871143	0.0135853
AKR1D1	7.16522	-3.69163	1.10924	-3.32808	0.00087448	0.0136275
LOC101928551	5.48898	5.54545	1.66672	3.32717	0.00087733	0.0136621
RGS12	175.286	1.39925	0.420711	3.32593	0.000881243	0.0137132
FAM83D	113.654	1.35205	0.406673	3.32467	0.000885245	0.0137655
ATP10B	2096.76	-3.34698	1.00731	-3.3227	0.000891521	0.0138532
FAM88E	56.8935	-1.40425	0.42265	-3.32249	0.000892187	0.0138536
CRYBG1	215.673	1.86887	0.562599	3.32184	0.00089425	0.0138756
RPIA	740.459	0.887381	0.26722	3.32079	0.00089763	0.0139106
PDE10A	9.01734	-2.63159	0.792472	-3.32074	0.000897789	0.0139106
SHLD2	764.028	0.540998	0.163013	3.31874	0.000904245	0.0140006
CA5BP1-CA5B	152.766	0.865869	0.261023	3.31722	0.000909191	0.0140671
MAOA	13.1105	2.9946	0.902972	3.31638	0.000911923	0.0140993
TCF20	1276.3	0.376774	0.113637	3.31559	0.000914494	0.0141287
MGME1	408.065	0.621199	0.187368	3.3154	0.000915135	0.0141287
RAB3A	76.4987	-1.33554	0.402952	-3.31439	0.000918424	0.0141625
CT69	2.56915	-2.41882	0.729806	-3.31433	0.000918629	0.0141625
PSTPIP2	112.018	2.17088	0.655082	3.31391	0.000920014	0.0141737
SRA1	1146.41	-0.607767	0.18341	-3.3137	0.00092071	0.0141743
KLRA1P	24.7965	1.11829	0.337527	3.3132	0.000922351	0.0141895
PIGF	408.979	-0.69136	0.208776	-3.31149	0.000928019	0.0142666
LIPH	10.971	2.81065	0.848828	3.31121	0.000928932	0.0142705
CYCSP55	257.808	-0.71298	0.215361	-3.31062	0.000930888	0.0142904
ZNF467	120.99	1.83962	0.5558	3.30987	0.000933398	0.0143187
UHRF1	364.995	1.4004	0.423131	3.30961	0.00093425	0.0143216
RPS10P1	50.207	-1.94018	0.586293	-3.30922	0.00093555	0.0143254
CAMK1	71.0197	1.90969	0.577094	3.30914	0.000935818	0.0143254
OTUD5	3026.37	0.55545	0.167886	3.3085	0.00093796	0.014348
C5AR1	378.079	2.41632	0.730584	3.30737	0.000941753	0.0143958
TECR	4689.09	-0.610586	0.184632	-3.30704	0.000942861	0.014397
CLCN6	341.583	0.771844	0.233413	3.30677	0.000943799	0.014397
TNFSF9	30.7795	2.31677	0.700617	3.30676	0.000943826	0.014397
LRRTM2	23.3792	-1.44225	0.436269	-3.30587	0.000946812	0.0144324
HNRNPA1P55	2.3468	-1.27171	0.384804	-3.30483	0.000950329	0.0144692
PTGS2	1523.23	-2.37851	0.719721	-3.30476	0.000950568	0.0144692
LINC01934	9.34485	2.60122	0.78727	3.3041	0.000952802	0.014493
NEURL1B	79.0962	2.67912	0.811103	3.30306	0.000956364	0.014537
SMIM33	10.1752	2.74232	0.830485	3.30207	0.000959726	0.0145779
CACTIN-AS1	1.64194	2.82479	0.85579	3.3008	0.00096411	0.0146342
SART3	967.724	0.410802	0.124521	3.29907	0.000970068	0.0147107
DUSP18	54.3968	0.90405	0.274043	3.29894	0.000970514	0.0147107
SIGLEC5	63.3842	2.67355	0.810536	3.2985	0.000972034	0.0147235
ROCK1	1390.14	0.695324	0.210859	3.29758	0.000975235	0.0147616
SERPINB2	34.1022	3.20621	0.972777	3.29593	0.00098096	0.0148379
ARID4B	1103.99	0.758251	0.230089	3.29546	0.000982604	0.0148524
PECAM1	4479.39	-1.38571	0.420646	-3.29425	0.000986857	0.0149062
ARSB	1045.29	-0.697544	0.211767	-3.29393	0.00098798	0.0149128
LNP1	304.908	-1.04429	0.317134	-3.2929	0.000991606	0.0149571
TEX9	1209.73	1.86283	0.566033	3.29102	0.000998239	0.0150423
ST20-MTHFS	218.068	-0.568249	0.172678	-3.2908	0.000999017	0.0150423
LPAR6	73.8161	2.31193	0.702594	3.29056	0.000999882	0.0150423
DANCR	2947.3	-0.820551	0.249368	-3.29052	0.00100004	0.0150423
SASS6	131.235	0.700185	0.212829	3.28989	0.00100225	0.0150563
PDCD1	32.3258	1.88521	0.573038	3.28986	0.00100236	0.0150563
C17orf67	68.704	0.823564	0.250356	3.28957	0.00100341	0.0150617
RARG	187.513	0.808598	0.245828	3.28928	0.00100444	0.0150666
SPIN2A	39.2666	-0.55787	0.16964	-3.28855	0.00100705	0.0150953
LOC101929141	64.7178	-1.81292	0.551326	-3.28829	0.00100796	0.0150985
SLC9A8	929.761	0.55989	0.17035	3.28671	0.00101365	0.0151732
NDUFAF4P1	4.30016	-1.39165	0.423529	-3.28586	0.00101673	0.0152088
EIF3G	7131.27	-0.57835	0.176078	-3.28463	0.00102115	0.0152644
GPR25	8.97058	2.74739	0.836556	3.28416	0.00102286	0.0152793
RFC5	291.79	0.922823	0.281094	3.28297	0.0010272	0.0153335
ZBTB34	268.774	0.699384	0.213094	3.28204	0.00103059	0.0153735
IGSF3	6.34719	2.92624	0.892028	3.28044	0.00103647	0.0154506
GPER1	29.6257	2.52834	0.770829	3.28003	0.00103796	0.0154621
ESYT2	2657.44	0.795842	0.242718	3.27888	0.00104222	0.0155149
MRPL21	712.148	-0.428162	0.130644	-3.27732	0.00104799	0.0155901
CCNF	300.515	1.28331	0.391614	3.27697	0.00104928	0.0155986
MPZ	29.3096	1.41348	0.431413	3.27638	0.00105146	0.0156202
KLHL3	146.465	-1.05262	0.321308	-3.27604	0.00105272	0.0156283
SLC29A2	42.6201	2.40325	0.733799	3.27508	0.00105633	0.015671
MIR4680	93.7196	1.21228	0.370214	3.27453	0.00105838	0.0156907
SCAF4	814.983	0.499011	0.152417	3.27399	0.0010604	0.015708
TSPAN31	1143.33	-0.663428	0.202646	-3.27383	0.001061	0.015708
ARRB1	218.138	2.18104	0.666909	3.27038	0.00107405	0.0158903
ARHGAP21	1335.39	0.864997	0.264524	3.27001	0.00107543	0.0158999
EGFL7	75.1205	2.20662	0.674919	3.26946	0.00107755	0.0159139
LTF	1681.38	2.58894	0.79191	3.26923	0.00107839	0.0159139
GSEC	13.7181	1.91961	0.587192	3.26913	0.00107878	0.0159139
LRRC40	235.464	0.663971	0.203118	3.26888	0.00107972	0.0159139
RIOK3	1820.58	0.840065	0.256995	3.2688	0.00108006	0.0159139
NDUFS6	1337.84	-0.531071	0.16259	-3.26631	0.00108959	0.0160434
GAS6	7812.27	-1.10919	0.339631	-3.26587	0.00109127	0.0160477
GSDMA	4.43241	3.8025	1.16432	3.26585	0.00109136	0.0160477
PCMTD1	2644.83	-0.874319	0.267771	-3.26517	0.00109397	0.0160751
LINC00417	40.9152	-1.9212	0.588497	-3.26458	0.00109626	0.0160915
AHCTF1	969.163	0.619513	0.189773	3.2645	0.00109658	0.0160915
MIR10523	4.99061	-1.30214	0.399063	-3.26301	0.00110237	0.0161656
LOC105372480	184.906	-0.519779	0.159322	-3.26245	0.00110454	0.0161864
ADD2	542.451	2.4615	0.754596	3.26201	0.00110625	0.0162005
LINC01634	40.581	-2.72722	0.836658	-3.25966	0.00111546	0.0163244
DPYSL3	37.004	3.27391	1.00456	3.25907	0.00111779	0.0163474
ITGA7	83.8393	1.32769	0.40744	3.25863	0.00111952	0.0163616
OSBPL1A	189.973	2.35351	0.722599	3.25701	0.00112593	0.016439
DCLRE1C	396.629	0.595707	0.182923	3.25659	0.00112759	0.016439
RBM47	2327.73	-0.711497	0.218483	-3.25653	0.00112784	0.016439
NOL9	614.909	0.532256	0.163443	3.25652	0.00112785	0.016439
ACTR3	4939.08	0.591248	0.181571	3.2563	0.00112875	0.016441
DNMT1	2257.06	0.927828	0.284961	3.25599	0.00112999	0.016448
NR5A2	12.6882	-2.53918	0.780127	-3.25482	0.00113463	0.0164934
RCAN3	350.598	1.61764	0.496999	3.25482	0.00113464	0.0164934
TAF4	526.048	0.486044	0.149358	3.25423	0.00113701	0.0165169
LOC100506422	110.55	-3.16146	0.971657	-3.25368	0.00113921	0.0165377
GPAT4	2161.53	0.665825	0.204723	3.25232	0.00114468	0.016606
NTNG1	61.9706	3.06651	0.943098	3.25153	0.00114786	0.0166408
SETD1A	1963.38	0.340838	0.104894	3.24936	0.00115665	0.0167512
SND1	15144.2	-0.55852	0.171894	-3.24921	0.00115727	0.0167512
H2BC3	2.95797	-2.70055	0.831173	-3.24908	0.00115779	0.0167512
MACROH2A1	2531.76	0.764668	0.235428	3.24799	0.00116224	0.016794
WSB1	1201.73	0.728728	0.224364	3.24797	0.00116231	0.016794
SLC29A1	1535.8	0.899275	0.276917	3.24745	0.00116444	0.0168034
VPS54	1163.82	-0.488902	0.15055	-3.24743	0.0011645	0.0168034
C4orf46	411.224	0.86592	0.266744	3.24626	0.00116934	0.0168618
RBM15	490.421	0.591395	0.182226	3.2454	0.00117287	0.0168959
C5orf24	606.847	-0.591183	0.182166	-3.2453	0.00117326	0.0168959
RGL3	20.2143	2.58415	0.79647	3.24451	0.00117654	0.0169196
PLA2G12A	770.151	-0.720594	0.222107	-3.24435	0.00117719	0.0169196
TYMS	1486.94	1.23647	0.381118	3.24433	0.00117725	0.0169196
EID1	5582.19	-0.608157	0.187513	-3.24328	0.00118162	0.016971
ARL13B	99.1513	0.788515	0.243151	3.2429	0.00118318	0.0169822
CDCA2	180.393	1.34071	0.413479	3.24252	0.00118479	0.0169905
BCHE	69.1566	-2.90847	0.897014	-3.24239	0.00118533	0.0169905
CCDC150	40.4216	1.82629	0.563348	3.24186	0.00118754	0.017011
TMEM108	213.971	-2.16231	0.667131	-3.2412	0.00119026	0.0170387
NDUFAF1	663.067	-0.901469	0.278153	-3.24091	0.00119151	0.0170451
PTCH2	58.5175	-1.12139	0.346098	-3.24009	0.00119494	0.017083
GLUD1	2621.42	0.635175	0.196069	3.23954	0.00119723	0.0171044
TMEM45A	625.117	-1.48125	0.45727	-3.23932	0.00119813	0.017106
RPS6KA1	1030.92	0.932023	0.287842	3.23797	0.00120384	0.0171761
EEF1A1P23	3.51975	1.72386	0.532437	3.23768	0.00120504	0.0171761
CD300LB	50.6542	2.70816	0.836514	3.23744	0.00120608	0.0171761
GNAQ	260.941	2.14239	0.661761	3.23741	0.00120622	0.0171761
SUSD4	11.2598	2.62587	0.811235	3.23688	0.00120843	0.0171963
ST6GAL1	16399.8	-0.879324	0.271749	-3.2358	0.00121303	0.0172426
CENPQ	102.691	0.930767	0.287652	3.23574	0.00121328	0.0172426
SLC22A4	123.404	1.81571	0.561191	3.23546	0.00121449	0.0172485
COL1A1	247.036	-1.82266	0.563464	-3.23474	0.00121753	0.0172673
FAM76B	471.444	0.789717	0.244144	3.23464	0.00121797	0.0172673
MYO9B	3743.82	0.610375	0.188703	3.23458	0.00121821	0.0172673
SLITRK4	5.28636	2.99292	0.925726	3.23306	0.00122473	0.0173484
MEFV	47.7531	2.2729	0.703072	3.23282	0.00122576	0.0173516
MRPS36P1	17.344	-0.60327	0.186655	-3.232	0.00122927	0.0173813
IGHV1-24	12246.3	-3.40138	1.05246	-3.23185	0.0012299	0.0173813
NID2	915.309	-2.51234	0.777407	-3.23169	0.00123059	0.0173813
LINC02382	13.5556	-2.9408	0.910019	-3.23158	0.00123107	0.0173813
C3orf33	124.834	-0.647742	0.200473	-3.23106	0.00123332	0.0174017
CORO7	1936.99	1.2068	0.373574	3.23042	0.0012361	0.0174211
SNORD3B-1	29.1622	-1.40769	0.435767	-3.23037	0.00123631	0.0174211
COX5A	5455.47	-0.649157	0.200983	-3.22992	0.00123826	0.0174293
NHSL2	51.3769	2.10233	0.650984	3.22946	0.00124025	0.0174293
CENPM	222.262	1.18985	0.36844	3.22943	0.00124037	0.0174293
TYROBP	617.705	2.22419	0.688748	3.22933	0.00124082	0.0174293
PNMA5	1.92704	3.33578	1.03297	3.2293	0.00124092	0.0174293
PPFIBP2	862.12	-0.919724	0.284833	-3.229	0.00124224	0.0174343
CHORDC1P4	9.04399	1.12975	0.349892	3.22885	0.00124289	0.0174343
KRT8P3	9.00835	-2.60115	0.805736	-3.22829	0.00124535	0.0174575
COX5B	2403.35	-0.381297	0.118147	-3.2273	0.00124965	0.0174978
COL18A1	475.068	2.37528	0.736008	3.22725	0.00124984	0.0174978
ACAT2	556.639	0.803707	0.24908	3.22671	0.00125224	0.01752
EPHB2	28.5466	1.93982	0.601461	3.22517	0.00125896	0.0175874
MPO	281.093	2.10097	0.65144	3.22512	0.00125921	0.0175874
NUF2	240.473	1.32429	0.410625	3.22505	0.00125949	0.0175874
SNORD3D	29.0541	-1.40053	0.434533	-3.22306	0.00126828	0.0176871
CENPI	86.7814	1.40382	0.435575	3.2229	0.00126898	0.0176871
PAF1	1737.44	-0.41698	0.129381	-3.22288	0.00126909	0.0176871
PPP4R3C	11.7809	-3.20808	0.995474	-3.22267	0.00127002	0.0176887
HLA-DQA1	425.982	2.11805	0.657427	3.22172	0.00127423	0.0177323
CA5B	122.401	0.986588	0.306242	3.2216	0.00127479	0.0177323
DNAJC1	7822.09	-0.767096	0.23815	-3.22106	0.00127719	0.0177542
GFM2	739.398	-0.566629	0.175981	-3.21984	0.00128263	0.0178078
LINC01257	8.98573	-2.52748	0.784973	-3.21983	0.00128269	0.0178078
FLJ36000	8.70119	-3.70951	1.1524	-3.21893	0.0012867	0.0178521
SIRPB3P	3.14746	3.13537	0.974117	3.21868	0.00128783	0.0178563
CARHSP1	629.629	0.837203	0.260268	3.2167	0.00129673	0.0179681
SMIM3	86.688	2.29439	0.713336	3.21643	0.00129798	0.0179739
PITHD1	1118.37	0.661814	0.205826	3.21541	0.0013026	0.0180253
CXCL10	22.2592	1.99591	0.620766	3.21524	0.00130336	0.0180253
SLC17A8	5.80402	-3.56679	1.1094	-3.21505	0.00130423	0.0180259
SOAT2	13.6112	3.57988	1.11356	3.21479	0.0013054	0.0180306
MIR8078	5.03373	-5.68424	1.76872	-3.21377	0.00131006	0.0180833
GALK2	678.141	-0.627989	0.195442	-3.21318	0.00131276	0.0181037
ERLEC1	6774.84	-0.718962	0.223761	-3.21308	0.00131321	0.0181037
FAM13A-AS1	34.6791	1.26372	0.39334	3.21279	0.00131452	0.0181103
PDE8B	7.14582	-1.55386	0.483714	-3.21236	0.0013165	0.0181131
ADA	1102.36	1.12315	0.349646	3.21225	0.00131699	0.0181131
FAM20C	81.2218	2.59726	0.808562	3.2122	0.00131724	0.0181131
SKA3	162.055	1.32009	0.411011	3.2118	0.00131905	0.0181231
NRN1	312.34	-2.6985	0.840215	-3.21167	0.00131965	0.0181231
CD300H	9.08126	3.26084	1.01539	3.21143	0.00132078	0.0181271
MCM7	4031.13	0.874777	0.272446	3.21083	0.00132354	0.0181536
COX5AP1	29.8917	-0.732485	0.228192	-3.20996	0.00132756	0.0181971
WNT3	4.36244	2.23022	0.694906	3.20938	0.00133021	0.0182219
LOC101928505	29.7282	-2.78329	0.867588	-3.20808	0.00133625	0.0182771
PHF21A	1217.58	0.398628	0.12426	3.20801	0.00133657	0.0182771
CNIH2	15.7026	1.35423	0.422147	3.20797	0.00133677	0.0182771
LINC02520	1.7217	3.17368	0.989474	3.20744	0.00133921	0.0182988
CSF3R	446.913	2.29866	0.71675	3.20706	0.00134097	0.0183114
MARVELD1	255.437	1.69505	0.528575	3.20684	0.00134203	0.0183142
PLCB2	802.451	1.64706	0.513875	3.20518	0.00134979	0.0184085
FNDC3B	5060.56	-0.744401	0.23229	-3.20461	0.00135243	0.018433
STX2	440.264	0.919389	0.286929	3.20424	0.00135418	0.0184452
ATP5PD	2186.46	-0.444078	0.138626	-3.20343	0.001358	0.0184856
FGF9	6.37516	2.9737	0.928413	3.20299	0.0013601	0.0184941
LSM14B	711.694	0.516937	0.161395	3.20294	0.00136034	0.0184941
NSD2	6098.9	1.63205	0.509665	3.2022	0.00136381	0.0185297
SAXO2	27.7771	-1.31699	0.411344	-3.20169	0.00136624	0.0185456
WASF2	3429.12	0.602337	0.188137	3.20159	0.0013667	0.0185456
CPPED1	240.242	1.36246	0.425639	3.20097	0.00136964	0.0185709
TMPO-AS1	117.456	1.30275	0.407008	3.2008	0.00137045	0.0185709
IKBKG	725.157	0.701598	0.219204	3.20066	0.00137114	0.0185709
RBP7	27.5733	2.34626	0.733152	3.20024	0.00137315	0.0185865
HJURP	310.686	1.31509	0.411094	3.19901	0.00137899	0.0186539
PAIP2B	2035.87	-1.32257	0.413467	-3.19873	0.00138033	0.0186582
HBEGF	238.939	1.61643	0.505358	3.19859	0.00138103	0.0186582
LCP2	702.797	1.69288	0.529309	3.19828	0.00138248	0.0186661
TMBIM1	2232.79	0.959921	0.300217	3.19742	0.00138663	0.0187104
KCNS1	4.52876	2.87195	0.898398	3.19674	0.00138988	0.0187426
PXK	482.199	0.746572	0.233703	3.19453	0.00140061	0.0188755
TAGLN2P1	12.1403	1.45912	0.456829	3.19402	0.00140307	0.0188951
ZNF286B	33.7793	0.775023	0.24266	3.19387	0.00140381	0.0188951
SELENOK	3249.02	-0.744666	0.233197	-3.19329	0.00140663	0.0189212
STAT6	2260.43	0.841054	0.263531	3.19147	0.00141549	0.0190181
HNRNPA1P8	166.271	-0.722423	0.226362	-3.19145	0.00141559	0.0190181
ISY1	578.213	0.436296	0.13673	3.19094	0.0014181	0.0190401
SEPTIN8	558.226	1.39134	0.436094	3.19046	0.00142044	0.0190596
CAB39	2259.95	0.486395	0.152475	3.18999	0.00142276	0.0190739
DRP2	11.5043	1.46796	0.46019	3.18989	0.00142327	0.0190739
PHIP	1452.95	0.579387	0.181658	3.18943	0.00142553	0.0190924
RPS14P3	43.6113	-0.918296	0.287954	-3.18904	0.00142746	0.0191064
STT3B	11169.6	-0.611778	0.191864	-3.1886	0.00142962	0.0191235
MSH2	498.806	0.99076	0.310779	3.18799	0.00143267	0.0191438
LYN	2335.66	0.883904	0.277265	3.18794	0.00143291	0.0191438
FBXO5	344.577	0.95024	0.298268	3.18586	0.00144325	0.0192546
RFTN1	197.017	2.0905	0.656195	3.18579	0.00144358	0.0192546
UST	11.4347	2.51397	0.789135	3.18572	0.00144392	0.0192546
TMEM243	1839.12	-0.79216	0.248673	-3.18556	0.00144476	0.0192546
DTHD1	7.02814	2.777	0.87185	3.18518	0.00144663	0.0192583
TFG	2452.31	-0.408685	0.128316	-3.185	0.00144754	0.0192583
NYAP2	11.3881	-2.39726	0.752685	-3.18494	0.00144782	0.0192583
BCAN	6.27209	2.80806	0.881712	3.18479	0.0014486	0.0192583
PRSS30P	1.74076	2.98984	0.938879	3.18448	0.00145015	0.0192671
MICAL1	2027.65	0.953118	0.299378	3.18366	0.00145425	0.0193096
RNF169	778.674	0.453194	0.142375	3.18309	0.00145712	0.0193359
CNPY4	160.111	0.869487	0.273216	3.18242	0.00146052	0.0193691
TRBV11-2	1.48214	3.41771	1.07422	3.18159	0.00146471	0.0193907
DSCR8	25.5409	3.29805	1.03665	3.18144	0.00146546	0.0193907
PANK2	639.555	0.484007	0.152138	3.18137	0.00146583	0.0193907
LOC107983998	297.939	-1.0944	0.344028	-3.18114	0.00146697	0.0193907
ELOVL5	1824.74	0.851337	0.267624	3.1811	0.00146719	0.0193907
EIF2A	4395.32	-0.709287	0.222974	-3.18103	0.00146752	0.0193907
CXorf65	33.958	1.56843	0.49325	3.17979	0.00147379	0.0194616
KNDC1	10.0594	3.63995	1.14511	3.17869	0.00147942	0.019524
RALB	493.607	0.693909	0.218378	3.17756	0.00148522	0.0195887
SUMO3	2133.09	0.502527	0.158166	3.17721	0.001487	0.0196001
FADD	344.231	0.599597	0.188766	3.1764	0.00149115	0.0196395
MIS18A	249.031	0.893918	0.281436	3.17627	0.0014918	0.0196395
TMEM176B	269.326	2.23528	0.703969	3.17525	0.00149705	0.0196966
TMEM169	3.81284	2.87002	0.90393	3.17504	0.00149814	0.0196989
PDGFB	25.0666	2.62042	0.825415	3.17466	0.00150011	0.0197128
CLASP2	1096.37	-0.586159	0.184669	-3.17411	0.00150298	0.0197288
NUTM2A	39.9655	0.809309	0.254975	3.17408	0.00150315	0.0197288
TNFAIP3	8750.43	1.10893	0.349443	3.17342	0.00150657	0.0197617
AATK	24.4735	2.52181	0.794747	3.1731	0.0015082	0.0197644
TMEM87A	1962.71	-0.447281	0.140964	-3.17302	0.0015086	0.0197644
REL	450.884	1.67891	0.529213	3.17247	0.00151147	0.01979
FOXD4L1	14.1353	-0.870961	0.274598	-3.17177	0.00151515	0.0198262
NEO1	1127.05	-1.2649	0.398987	-3.17027	0.00152298	0.0199166
LOC100287072	104.468	-1.64898	0.520197	-3.16991	0.00152484	0.0199289
PIP5K1B	1931	-1.12278	0.354226	-3.16968	0.00152608	0.019933
MROH6	124.854	0.875548	0.276261	3.16928	0.00152817	0.0199469
ASF1B	677.62	1.15325	0.363921	3.16896	0.00152986	0.0199469
IGKV1-39	3569.63	2.57157	0.81149	3.16895	0.00152991	0.0199469
TMEM178A	54.8725	-1.4513	0.458134	-3.16786	0.00153567	0.02001
ZFHX3	76.847	1.53741	0.485506	3.16662	0.00154223	0.0200833
GADD45GIP1	1862.32	-0.484529	0.153035	-3.16613	0.00154481	0.0201048
YIPF5	1577.98	-0.550669	0.17395	-3.16567	0.00154727	0.0201247
R3HCC1L	358.249	0.374147	0.118257	3.16386	0.00155693	0.0202383
SH3GL2	8.01555	3.05379	0.965408	3.16321	0.00156041	0.0202712
ANKRD44	639.779	0.712155	0.225183	3.16256	0.00156388	0.0203041
HSD11B1	18.1918	2.92382	0.924965	3.161	0.00157226	0.0203939
ORMDL1	1539.82	-0.426933	0.135066	-3.16093	0.00157268	0.0203939
VPS13D	967.754	0.465602	0.147311	3.16068	0.00157403	0.0203992
CROCC	646.684	0.739539	0.234102	3.15905	0.00158283	0.020501
JAKMIP1	28.0901	2.36615	0.749205	3.15821	0.00158742	0.0205451
XRCC2	170.202	1.40715	0.445571	3.15808	0.00158814	0.0205451
FAM24B-CUZD1	12.0307	1.15402	0.365591	3.15659	0.00159624	0.0206264
CCNA2	375.913	1.44989	0.459339	3.15648	0.00159687	0.0206264
ZNF473CR	5.34849	-1.51678	0.480553	-3.15633	0.00159771	0.0206264
FOSB	61488.6	-1.39834	0.443044	-3.1562	0.00159837	0.0206264
BLOC1S2	736.685	0.760709	0.241032	3.15605	0.00159919	0.0206264
OR6A2	2.91728	-1.99091	0.630957	-3.15538	0.00160291	0.0206621
STK35	555.503	0.49522	0.157	3.15426	0.00160903	0.020726
CHMP2B	850.886	0.422463	0.133942	3.15407	0.00161009	0.020726
KLHDC3	1886.18	0.562322	0.178293	3.15392	0.00161091	0.020726
RRM1	1089.7	0.79494	0.252059	3.15378	0.0016117	0.020726
AGPAT5	730.789	0.871288	0.276297	3.15345	0.00161355	0.0207361
IGKV1D-39	3475.91	2.56821	0.814495	3.15313	0.00161528	0.0207361
COPG1	6076.37	-0.491772	0.155971	-3.15296	0.00161622	0.0207361
TGS1	438.404	0.47551	0.150815	3.15295	0.00161632	0.0207361
CSNK1G3	1516.61	-0.797396	0.252975	-3.15208	0.00162114	0.0207856
ZXDA	285.689	0.624128	0.198068	3.15109	0.00162664	0.0208387
ZKSCAN2	175.71	0.672391	0.213391	3.15098	0.00162721	0.0208387
PGM2L1	199.001	1.28267	0.407337	3.14891	0.0016388	0.0209747
CBLN3	125.41	1.23281	0.391597	3.14817	0.00164294	0.0210032
COPE	8144.62	-0.483417	0.153555	-3.14817	0.00164297	0.0210032
PCDH1	33.4774	2.00469	0.636922	3.14746	0.00164695	0.0210417
MC1R	169.39	-1.22388	0.388901	-3.14701	0.00164949	0.0210617
PRIM2	234.362	0.711525	0.226167	3.14601	0.00165512	0.0211211
TRAV12-1	3.09692	4.16951	1.32578	3.14495	0.00166114	0.0211854
TK2	978.32	-0.719965	0.228978	-3.14425	0.00166511	0.0212235
DNAJC19	646.304	-0.478732	0.152286	-3.14363	0.00166864	0.021256
NEURL1	26.9357	2.16167	0.687846	3.14267	0.00167416	0.0213138
CTRC	5.56662	2.22289	0.707415	3.14227	0.00167642	0.02133
RRN3P3	204.426	0.592174	0.18853	3.141	0.00168369	0.0214099
THAP1	245.068	0.633381	0.201668	3.14071	0.00168541	0.0214192
PCDH15	2.56342	-1.78398	0.568111	-3.1402	0.00168834	0.0214439
NBPF14	297.36	0.541657	0.172552	3.13909	0.00169474	0.0215125
MBOAT1	200.997	1.30574	0.415995	3.13882	0.00169627	0.0215192
RFC3	208.393	0.859111	0.273733	3.1385	0.00169815	0.0215229
MIR922	50.8649	-0.670789	0.213734	-3.13843	0.00169855	0.0215229
THADA	1069.74	-0.422344	0.13466	-3.13638	0.00171046	0.0216612
E2F8	178.755	1.39247	0.444312	3.13399	0.00172445	0.0218255
UBASH3A	15.9568	2.44013	0.778688	3.13364	0.0017265	0.0218366
CHD1L	902.672	0.738431	0.235666	3.13338	0.00172806	0.0218366
LINC00622	5.90012	-2.13257	0.680609	-3.13333	0.00172835	0.0218366
ZWINT	558.546	1.1966	0.381921	3.13311	0.00172964	0.0218401
WASHC4	1038.85	0.604932	0.193103	3.13269	0.00173215	0.021859
LINC02605	3.80383	3.37392	1.0773	3.13183	0.00173722	0.0219102
PAQR4	328.838	1.12624	0.35966	3.13139	0.00173981	0.0219246
MIP	3.02239	-2.06375	0.659073	-3.13129	0.00174039	0.0219246
PPP2R2B	33.1874	2.70354	0.863445	3.13111	0.00174145	0.0219252
FPR2	26.1118	2.55513	0.816092	3.13093	0.00174253	0.021926
IFNLR1	1027.49	0.961091	0.307024	3.13035	0.001746	0.0219569
OPN5	12.7061	-4.29599	1.37251	-3.13001	0.00174798	0.0219686
SH3BP1	995.711	1.12747	0.360232	3.12985	0.00174896	0.0219686
RRN3	819.042	0.499897	0.159737	3.1295	0.00175107	0.0219823
SZRD1	2732.18	0.538709	0.172194	3.12849	0.00175706	0.0220447
NOD2	157.35	1.88752	0.603428	3.128	0.00176001	0.022069
PRXL2B	495.951	0.948834	0.303353	3.12782	0.00176108	0.0220696
FMOD	14.1218	-2.614	0.835793	-3.12757	0.0017626	0.0220759
EPX	9.93129	3.54271	1.13292	3.12704	0.00176573	0.0221023
SLC5A10	1.82061	3.5348	1.13063	3.12639	0.00176969	0.022139
SLC26A11	402.704	0.991847	0.317322	3.12568	0.00177392	0.0221736
PAX9	2.69511	4.12518	1.31992	3.12531	0.00177615	0.0221736
GGNBP2	1202.54	0.564623	0.180662	3.1253	0.00177625	0.0221736
RIN2	28.4273	2.31286	0.740057	3.12525	0.00177655	0.0221736
SLC2A5	1872.05	-2.55295	0.816988	-3.12483	0.00177907	0.0221748
LOC105373780	17.3984	1.21293	0.388168	3.12476	0.00177953	0.0221748
SETD1B	1327.02	0.622858	0.199332	3.12472	0.00177972	0.0221748
FAM131B-AS2	93.4462	1.68367	0.538885	3.12437	0.00178188	0.0221888
NXPE4	558.76	-2.19758	0.703416	-3.12416	0.00178314	0.0221918
RAD51	207.351	1.32436	0.423993	3.12355	0.00178684	0.0222251
RPS27L	2282.42	-0.663932	0.212587	-3.12311	0.0017895	0.0222454
RBMXL2	7.07642	-1.80787	0.579005	-3.12237	0.001794	0.0222884
CDC7	172.752	0.946098	0.303073	3.12168	0.00179821	0.0223279
SGPP1	188.305	1.7963	0.575589	3.1208	0.00180361	0.0223778
APOBEC3C	2700.03	0.536045	0.171772	3.12069	0.0018043	0.0223778
C14orf132	2.9046	3.46724	1.11133	3.11991	0.00180904	0.0224239
CLASP1	1270.13	0.398291	0.12767	3.11968	0.00181047	0.0224287
KIF15	239.662	1.17104	0.375417	3.11932	0.00181271	0.0224435
TRAV3	1.70089	3.63933	1.16702	3.11849	0.00181781	0.0224938
OSGIN2	442.669	0.662533	0.212534	3.1173	0.00182516	0.0225718
WRAP73	479.101	0.312978	0.100416	3.11681	0.00182818	0.0225964
SMOC1	2805.44	-1.45453	0.466704	-3.11661	0.00182946	0.0225992
GPR18	23.2591	2.71849	0.872573	3.11548	0.00183643	0.0226723
LMAN2	14682.9	-0.613092	0.196825	-3.11491	0.00184004	0.0227039
FAM88D	98.2654	-0.857788	0.275458	-3.11404	0.00184546	0.0227578
TMOD3	964.464	0.669947	0.215213	3.11294	0.00185231	0.0228293
GPRIN3	1868.27	1.4437	0.463805	3.11273	0.00185364	0.0228297
PTPRF	321.317	-1.87248	0.60158	-3.1126	0.00185445	0.0228297
HCK	333.532	2.08794	0.670844	3.11241	0.00185568	0.0228319
LCP1	9861.34	1.99986	0.642613	3.11207	0.00185778	0.0228447
IL1R2	11.8887	2.67674	0.860228	3.11167	0.00186035	0.0228633
LRRFIP2	832.142	0.784498	0.25213	3.11148	0.0018615	0.0228645
IQGAP1	5315.22	0.51486	0.165491	3.1111	0.00186392	0.0228805
SLC15A3	351.934	1.73025	0.556191	3.11088	0.00186528	0.0228805
SMG6	847.998	-0.52299	0.168135	-3.11054	0.00186744	0.0228805
NEB	1946.49	-2.07683	0.667705	-3.11039	0.00186838	0.0228805
RPLP1	100616	-0.856524	0.275375	-3.11039	0.00186842	0.0228805
ZNF615	96.6832	0.843958	0.271345	3.11027	0.00186915	0.0228805
LINC00672	29.7487	1.25215	0.402701	3.10938	0.00187478	0.0229363
PTX3	35.0125	2.12737	0.684372	3.10849	0.00188043	0.0229925
ITGA6-AS1	145.189	-1.07291	0.345254	-3.10759	0.00188618	0.0230358
RTF2	1747.61	0.386005	0.124215	3.10756	0.00188635	0.0230358
RAB11FIP1	3547.52	1.40794	0.453086	3.10744	0.00188717	0.0230358
ARHGAP5-AS1	56.7738	-1.12755	0.362892	-3.10712	0.00188922	0.0230478
KCNE5	7.40984	1.97551	0.635843	3.10691	0.00189053	0.0230508
AJAP1	1177.75	-2.80808	0.903998	-3.10629	0.00189449	0.0230861
YIF1A	2525.23	-0.52519	0.169084	-3.1061	0.00189574	0.0230864
IRF8	266.575	1.9723	0.635016	3.10591	0.00189694	0.0230864
MCM10	162.262	1.29636	0.417401	3.10579	0.00189772	0.0230864
AIF1L	35.8277	1.85624	0.597769	3.10527	0.00190103	0.0231137
STARD5	1301.64	-1.2071	0.388758	-3.10501	0.00190272	0.0231212
DNAJB11	5801.55	-0.625773	0.201582	-3.10431	0.00190725	0.0231506
MEX3D	183.395	0.949286	0.305821	3.10406	0.00190884	0.0231506
MAF1	3514.33	0.575445	0.185386	3.10403	0.00190904	0.0231506
ATP1A1	4728.92	0.612374	0.197287	3.10397	0.00190942	0.0231506
ZNF81	152.041	0.571783	0.184226	3.1037	0.00191119	0.0231591
POGLUT1	836.601	-0.581408	0.187354	-3.10326	0.00191402	0.0231703
PHF6	878.528	0.96738	0.311734	3.10322	0.00191425	0.0231703
ORC1	223.424	1.10462	0.356024	3.10266	0.00191789	0.023189
ITPRIPL1	123.752	1.90717	0.614691	3.10265	0.00191794	0.023189
EIF3JP1	14.4044	-0.717529	0.231314	-3.10197	0.00192241	0.02323
SESTD1	207.303	1.55077	0.500023	3.1014	0.00192608	0.0232614
CDC25A	288.881	1.01732	0.328096	3.10066	0.00193087	0.0232957
SLC6A4	6.51412	-1.93939	0.625483	-3.10063	0.00193108	0.0232957
TRAV29DV5	1.61376	3.31195	1.06838	3.09996	0.00193548	0.0233357
NDUFA4	3263.35	-0.557996	0.18004	-3.09929	0.00193987	0.0233757
C7orf57	1.69106	3.44131	1.11055	3.09875	0.00194338	0.023405
SIRPA	480.493	2.02159	0.652463	3.0984	0.00194569	0.0234198
ELK4	1432.24	0.530475	0.171221	3.09819	0.00194703	0.0234229
CXCL5	28.8673	4.06848	1.31331	3.09787	0.00194914	0.0234352
RPS17	28642.5	-0.840839	0.271482	-3.09722	0.00195344	0.0234738
GLUD2	117.192	0.712711	0.230135	3.09692	0.0019554	0.0234843
SGK1	2817.61	1.59467	0.515049	3.09615	0.00196053	0.023521
CRYM	7.06177	2.67735	0.864741	3.09613	0.00196062	0.023521
RPS14P1	417.279	-1.99225	0.643653	-3.09522	0.00196664	0.0235516
SOD1	3174.96	0.571167	0.184532	3.09521	0.00196673	0.0235516
VWA7	408.093	1.30741	0.422429	3.09499	0.0019682	0.0235516
NLRP7	29.3457	2.89445	0.935242	3.09487	0.001969	0.0235516
H2BC21	2219.96	-1.32573	0.428399	-3.09461	0.00197071	0.0235516
CRELD2	5208.69	-1.00501	0.324762	-3.09461	0.00197073	0.0235516
ZNF93	73.311	1.86431	0.602441	3.0946	0.0019708	0.0235516
ENAH	423.978	-1.90179	0.61462	-3.09426	0.00197308	0.0235658
FAM88B	150.176	-0.828123	0.267647	-3.09408	0.00197422	0.0235664
NT5C1A	6.24427	1.87248	0.605248	3.09374	0.00197647	0.0235794
C7orf31	340.428	-0.814199	0.263189	-3.09359	0.00197749	0.0235794
ADSS1	44.8591	-1.70244	0.550386	-3.09318	0.00198027	0.0235995
TMOD4	15.159	1.28102	0.414178	3.09291	0.00198202	0.0236074
AIFM3	16.7118	1.83334	0.592799	3.09268	0.00198357	0.0236129
ADAMTS15	476.026	-2.60581	0.843061	-3.09088	0.00199561	0.0237301
CYP3A43	3.75196	-1.98893	0.643484	-3.09088	0.00199561	0.0237301
CENPF	697.121	1.254	0.405776	3.09037	0.00199908	0.0237583
TAS2R20	12.9769	0.9114	0.294992	3.08957	0.00200445	0.0238064
FKBP1A-SDCBP2	114.244	0.478823	0.154987	3.08944	0.00200533	0.0238064
FLII	3851.62	0.622533	0.201576	3.08834	0.00201281	0.0238821
CRYBG3	956.405	-1.03356	0.334686	-3.08815	0.00201409	0.0238842
NDUFB1	680.61	-0.582145	0.188522	-3.08794	0.00201547	0.0238874
CCDC97	2168.95	-0.526434	0.170512	-3.08737	0.00201937	0.02391
NCR3	10.6799	2.34352	0.759075	3.08734	0.00201958	0.02391
KIT	1151.93	-2.31858	0.75113	-3.08679	0.00202333	0.0239379
ATP5MG	6377.68	-0.49887	0.161621	-3.08667	0.00202415	0.0239379
GPR132	146.123	1.95871	0.634684	3.08612	0.00202787	0.0239687
GRAP2	51.6345	2.09965	0.680521	3.08536	0.00203305	0.024014
LBH	365.864	1.66162	0.538572	3.08523	0.00203392	0.024014
CLPP	1890.71	-0.405945	0.131591	-3.0849	0.0020362	0.0240279
RPS6KL1	208.669	-0.894124	0.289915	-3.08409	0.00204175	0.0240802
INPP4B	42.2437	1.99783	0.647847	3.0838	0.00204372	0.024081
AGO4	591.863	1.05892	0.343388	3.08376	0.00204405	0.024081
ESRP2	11.911	2.38123	0.772312	3.08325	0.00204753	0.0241089
SLC16A3	555.598	1.29755	0.421113	3.08124	0.00206141	0.0242506
E2F5	730.61	-0.696585	0.226077	-3.08118	0.00206181	0.0242506
NAT1	93.7587	0.722248	0.234433	3.08082	0.0020643	0.0242667
ZNF365	7.77282	2.83737	0.921147	3.08026	0.00206819	0.0242992
LINC01011	25.8272	1.08717	0.352969	3.08008	0.00206945	0.0243009
SOHLH1	382.496	-3.23904	1.05196	-3.07905	0.00207659	0.0243605
CRACD	24.3828	2.34829	0.762674	3.07903	0.00207678	0.0243605
SLC38A4-AS1	139.241	-0.753025	0.244589	-3.07873	0.00207883	0.0243713
DIP2B	875.516	0.910366	0.295784	3.0778	0.00208533	0.0244319
GANAB	22254.6	-0.493242	0.160265	-3.07767	0.00208625	0.0244319
GTF2A2	1070.02	-0.401844	0.130588	-3.07719	0.00208962	0.024458
CDC42EP2	76.3382	0.812745	0.264228	3.07592	0.00209856	0.0245494
GABBR1	142.632	2.0989	0.682442	3.07557	0.00210098	0.0245583
CYBA	26277.7	-0.803021	0.261125	-3.07523	0.00210341	0.0245583
PATL1	1542.74	0.505382	0.164344	3.07515	0.00210397	0.0245583
ARPC2	7558.57	0.495207	0.161045	3.07496	0.00210528	0.0245583
CCDC30	83.4146	-0.500347	0.162721	-3.07488	0.00210588	0.0245583
NOG	4.82813	3.13408	1.01926	3.07484	0.00210613	0.0245583
E2F1	834.058	1.13638	0.369646	3.07424	0.00211041	0.0245949
YIPF1	1015.65	-0.601797	0.195801	-3.07351	0.00211559	0.0246392
OR2D2	1.17596	-3.19949	1.04103	-3.07338	0.00211649	0.0246392
CKAP4	7536.86	-0.872924	0.284079	-3.07282	0.00212047	0.0246723
LINC00486	1.48159	-2.57497	0.838149	-3.07221	0.00212478	0.0247002
AUH	515.95	-0.64278	0.209227	-3.07216	0.00212516	0.0247002
MTR	700.827	0.620517	0.201992	3.07199	0.00212638	0.0247012
FMR1	858.251	0.884705	0.288066	3.07118	0.00213211	0.0247545
EIF2AK4	5206.4	-0.909907	0.2963	-3.07089	0.00213419	0.0247653
ABT1	1050.15	0.507962	0.165469	3.06984	0.00214174	0.0248396
AMER2	3.14886	4.36163	1.42095	3.06952	0.00214403	0.0248427
PHYKPL	1400.41	-0.596959	0.194482	-3.06948	0.0021443	0.0248427
PACSIN1	126.534	1.41045	0.45965	3.06852	0.0021512	0.0249093
IGLV3-10	212.354	2.16806	0.706672	3.06799	0.00215507	0.0249228
FAM104A	969.195	0.620227	0.202162	3.06797	0.00215518	0.0249228
TRBV30	3.14603	3.75903	1.22529	3.06788	0.00215583	0.0249228
JAK3	1908.25	0.915369	0.298392	3.06768	0.00215731	0.0249266
CYP4F35P	313.725	-1.67831	0.547149	-3.06738	0.00215946	0.0249276
C20orf202	13.3313	-1.31198	0.427726	-3.06734	0.0021597	0.0249276
WDR41	1096.72	-0.487329	0.158887	-3.06715	0.00216111	0.0249306
LOC101927827	10.2812	-3.45663	1.1273	-3.06628	0.0021674	0.0249824
SLC39A8	3327.22	-0.681405	0.222233	-3.06618	0.00216814	0.0249824
PVR	112.707	2.16476	0.706041	3.06605	0.00216907	0.0249824
KBTBD11	47.0266	2.63669	0.860368	3.0646	0.00217959	0.0250788
ALG14	484.692	-0.809198	0.264048	-3.06458	0.00217975	0.0250788
SNAI3	199.598	-1.04401	0.340798	-3.06342	0.00218824	0.025162
SFT2D1	1074.12	-0.46495	0.151782	-3.06327	0.00218931	0.025162
NLGN3	39.887	1.08821	0.355337	3.06248	0.0021951	0.0252068
USO1	3854.73	-0.668466	0.218287	-3.06232	0.00219625	0.0252068
LOC154761	150.425	1.23258	0.402507	3.06226	0.00219671	0.0252068
TRGV2	6.0167	1.4514	0.473988	3.06209	0.00219794	0.0252076
MCM5	2302.28	0.830139	0.271122	3.06187	0.00219959	0.0252131
HMX3	3.80265	-3.73123	1.21874	-3.06154	0.00220201	0.0252275
IER5L	99.596	1.75562	0.573626	3.06056	0.00220923	0.025288
BIRC5	704.541	1.26342	0.412813	3.06051	0.00220964	0.025288
CETN4P	18.7534	-0.965329	0.315492	-3.05975	0.00221519	0.0253382
KCNK5	21.4811	2.29844	0.751361	3.05904	0.00222047	0.0253852
NCAPG	386.821	1.29069	0.42205	3.05814	0.00222714	0.025437
LINC02228	2.4533	2.33114	0.762281	3.05811	0.00222735	0.025437
MZF1	771.881	-0.822721	0.269144	-3.05681	0.00223704	0.0255342
CHAC1	973.566	-1.40851	0.460813	-3.05658	0.00223881	0.0255408
ARF5	1948.03	0.560663	0.183531	3.05487	0.00225158	0.0256612
TP53BP2	964.557	1.04599	0.342403	3.05485	0.00225173	0.0256612
TBK1	788.819	0.525539	0.172051	3.05456	0.00225394	0.0256729
MTMR1	1274.18	0.646593	0.21172	3.054	0.00225815	0.0257072
ZNF385A	220.185	1.91023	0.625637	3.05326	0.00226369	0.0257568
SNW1	1117.52	0.413025	0.135288	3.05293	0.00226618	0.0257582
PDZD4	19.5502	1.94581	0.637359	3.05293	0.0022662	0.0257582
CKS1BP3	106.964	1.00424	0.3291	3.05147	0.00227728	0.0258705
MRGBP	425.397	0.53825	0.176459	3.05029	0.00228624	0.0259587
CBL	1386.44	0.796678	0.26122	3.04984	0.00228965	0.0259737
HIP1	359.672	1.24889	0.409524	3.0496	0.00229143	0.0259737
DAB2	399.191	-2.18777	0.717421	-3.04949	0.0022923	0.0259737
OTUD7B	439	0.656622	0.215323	3.04948	0.00229236	0.0259737
TGIF1	127.655	2.20621	0.723628	3.04882	0.00229743	0.0260175
LRRC4	20.2812	2.03963	0.669051	3.04854	0.00229953	0.0260276
GATA2	21.1591	2.14768	0.704692	3.04769	0.0023061	0.0260883
JUN	64350.3	-1.12801	0.370169	-3.04728	0.00230924	0.0261103
TRIM11	641.477	0.686779	0.225439	3.04641	0.00231591	0.026172
TAF2	753.839	0.485602	0.159447	3.04554	0.0023226	0.0262339
RPL29P12	7.23005	-0.828116	0.271985	-3.04471	0.00232906	0.0262821
SNRNP70	5436.98	-0.724535	0.237968	-3.04468	0.0023293	0.0262821
TPTE2P3	4.68031	4.05848	1.33306	3.04448	0.00233084	0.0262857
IGKV2D-24	137.373	2.73309	0.898201	3.04285	0.0023435	0.0264148
CDC42BPG	100.698	1.25079	0.411154	3.04215	0.00234897	0.0264626
CENPL	149.997	0.87447	0.287581	3.04078	0.00235969	0.0265688
ADRB1	17.0061	2.47538	0.814101	3.04063	0.00236085	0.0265688
RPL7AP62	28.4739	-0.850314	0.279713	-3.03995	0.00236619	0.0266151
TENT5C-DT	5.22412	-2.3425	0.77064	-3.03969	0.00236825	0.0266244
JMJD7-PLA2G4B	480.71	-0.782589	0.257525	-3.03889	0.0023745	0.0266807
DHX35	255.343	0.410379	0.135052	3.03868	0.00237618	0.0266857
S1PR2	353.533	1.53577	0.505438	3.03848	0.00237772	0.0266892
RPLP1P12	6.81046	-0.95435	0.314231	-3.0371	0.00238866	0.0267631
GAGE12C	3.65302	-2.73353	0.900099	-3.03692	0.00239007	0.0267631
GAGE12D	3.65302	-2.73353	0.900099	-3.03692	0.00239007	0.0267631
GAGE12E	3.65302	-2.73353	0.900099	-3.03692	0.00239007	0.0267631
NUFIP2	1918.45	0.682406	0.224707	3.03687	0.00239049	0.0267631
DCP2	462.596	0.69706	0.229577	3.03627	0.00239522	0.0268021
SNORA25	7.10142	1.39725	0.460227	3.03599	0.00239748	0.0268136
NDUFA2	1377.87	-0.455188	0.149972	-3.03516	0.00240411	0.0268738
RNF141	1168.89	-0.601028	0.198077	-3.03432	0.0024108	0.0269254
SF3A2	2886.99	0.569067	0.187547	3.03427	0.00241121	0.0269254
DGKG	52.2606	1.86512	0.614752	3.03394	0.00241378	0.0269402
LINC01857	5.9682	3.23698	1.06707	3.03352	0.00241719	0.0269643
CD300C	73.1025	1.55016	0.511083	3.03309	0.00242065	0.026989
SRRM1	2079.15	0.332612	0.10968	3.03257	0.00242478	0.0270012
ATP8A2	289.897	-1.65966	0.547282	-3.03254	0.00242503	0.0270012
VANGL1	183.648	2.18421	0.720272	3.03248	0.00242549	0.0270012
ZNF285CP	2.24731	3.91697	1.29226	3.0311	0.00243667	0.0271118
IRS2	587.27	1.9857	0.65528	3.03031	0.00244307	0.0271689
TSPAN2	55.7799	2.04585	0.675265	3.0297	0.00244793	0.0271934
TRBJ2-5	1.27069	2.99489	0.988532	3.02963	0.00244851	0.0271934
PBX4	36.7045	2.32001	0.765797	3.02954	0.00244926	0.0271934
MTM1	487.089	0.714558	0.235873	3.02941	0.0024503	0.0271934
TDG	552.846	0.696894	0.230071	3.02904	0.00245333	0.0272131
PRSS23	80.0592	2.15778	0.712405	3.02887	0.00245469	0.0272142
SEPTIN3	132.617	-1.83887	0.607147	-3.02871	0.00245597	0.0272145
TNIP2	788.869	0.90888	0.300138	3.0282	0.00246014	0.0272363
ERFL	256.625	-1.78609	0.589844	-3.02807	0.00246123	0.0272363
G6PD	1068.96	0.689922	0.227847	3.02801	0.00246172	0.0272363
FAR2	554.94	-1.59055	0.525351	-3.02759	0.00246508	0.0272521
CSGALNACT2	849.278	0.647728	0.213946	3.02752	0.00246567	0.0272521
MTUS1	991.669	-0.926963	0.306243	-3.02688	0.0024709	0.027296
POMK	67.298	1.19948	0.396385	3.02606	0.00247766	0.0273567
KDM5A	1332.91	0.464322	0.153458	3.02572	0.00248044	0.0273627
NDRG4	2.43543	2.50599	0.828241	3.02568	0.00248073	0.0273627
CTDSP2	6433.58	0.660016	0.218182	3.02507	0.00248579	0.0274045
NDUFV3	988.169	-0.582638	0.192619	-3.02482	0.00248781	0.0274128
MINDY3	524.665	-0.663589	0.219411	-3.02442	0.00249114	0.0274355
CDKL1	39.4856	1.36502	0.451381	3.02409	0.00249379	0.0274507
TMEM132D-AS1	465.999	-3.38086	1.11852	-3.02262	0.00250593	0.0275669
LBP	18.7133	-3.2545	1.07675	-3.02251	0.00250689	0.0275669
SGO1	141.146	1.24771	0.412841	3.02224	0.00250911	0.0275772
MIR548XHG	10.453	3.23606	1.07087	3.02191	0.00251184	0.0275933
ABCB9	1506.96	-1.29206	0.427638	-3.02139	0.0025162	0.0276153
CCND2	794.001	2.51079	0.831049	3.02122	0.00251754	0.0276153
ARNT	1106.66	0.807449	0.26726	3.02121	0.00251767	0.0276153
BAIAP3	76.7948	1.46576	0.485282	3.02043	0.00252415	0.0276722
PANX1	611.065	0.518939	0.171832	3.02004	0.00252745	0.027691
MAN2A1	6940.77	-0.72866	0.241284	-3.01992	0.00252842	0.027691
APOL3	1129.18	1.3088	0.433488	3.01923	0.0025342	0.0277257
DGCR8	724.705	0.39915	0.132207	3.01913	0.00253506	0.0277257
SCGB1B2P	57.718	-0.946301	0.313444	-3.01905	0.0025357	0.0277257
KLRC2	3.56451	3.29236	1.09058	3.01892	0.0025368	0.0277257
PPIL4	249.856	0.475185	0.15741	3.01877	0.00253799	0.0277257
RPS14	43342.8	-0.878046	0.290985	-3.0175	0.00254871	0.0278178
EIF4A2P4	4.14654	-0.987808	0.327364	-3.01746	0.002549	0.0278178
NOP10	1813.22	-0.351939	0.116641	-3.01729	0.00255043	0.0278194
MARS1	6437.36	-0.517249	0.171453	-3.01685	0.00255415	0.0278459
LINC00324	138.432	-1.38425	0.458981	-3.01591	0.00256211	0.0279059
RPL13AP3	4.4554	-1.13964	0.377878	-3.01589	0.00256223	0.0279059
TSHZ1	374.816	0.653338	0.216667	3.0154	0.00256641	0.0279107
C1orf131	149.257	0.713515	0.236624	3.01539	0.00256651	0.0279107
SBNO1	1048.24	0.371675	0.123261	3.01535	0.00256684	0.0279107
TMPO	3194.12	0.861737	0.285824	3.01492	0.00257047	0.0279107
SIRPB1	203.607	1.85177	0.614203	3.01492	0.00257048	0.0279107
BAZ1A	1129.43	0.765667	0.25396	3.01492	0.00257051	0.0279107
SLED1	2.46345	3.11378	1.03284	3.01477	0.00257171	0.0279107
DENND4C	486.488	1.05165	0.348882	3.01433	0.00257544	0.0279324
ZNF727	19.1223	3.48358	1.15571	3.01423	0.00257629	0.0279324
DHRS3	30.0938	1.76392	0.585404	3.01317	0.00258538	0.0280169
SNTB2	159.568	0.757054	0.251263	3.013	0.0025868	0.0280183
ZFYVE1	324.938	0.504728	0.167609	3.01134	0.00260098	0.0281578
PLEKHO2	780.906	0.927521	0.308039	3.01106	0.00260342	0.02817
[truncated: 24,869 more rows]

## Sheet: 3_ADAM8_siRNA_vs_scrRNA
GENE ID	Gene symbol	baseMean	log2FoldChange	lfcSE	stat	pvalue	padj
ENSG00000159202	UBE2Z	1915.11	-1.13698	0.328486	-3.46127	0.000537632	0.99998
ENSG00000220937	HNRNPA1P41	3.3908	3.46007	1.04727	3.3039	0.000953508	0.99998
ENSG00000266126	AC005730.3	1.85992	4.38905	1.35591	3.23698	0.00120804	0.99998
ENSG00000197830	NA	1.09649	3.6377	1.29314	2.81308	0.00490699	0.99998
ENSG00000258450	AL139099.2	1.56576	3.4482	1.24319	2.77367	0.00554273	0.99998
ENSG00000136381	IREB2	1798.28	-0.578085	0.208725	-2.7696	0.00561244	0.99998
ENSG00000075131	TIPIN	493.468	-0.433845	0.160608	-2.70126	0.0069077	0.99998
ENSG00000254263	AC022973.3	1.37862	3.28454	1.25496	2.61724	0.00886443	0.99998
ENSG00000207493	SNORA46	1.91186	-3.00762	1.17195	-2.56633	0.0102782	0.99998
ENSG00000268066	FMR1-AS1	1.71461	3.61119	1.41329	2.55517	0.0106137	0.99998
ENSG00000270300	PHACTR2P1	1.02488	-3.47621	1.36058	-2.55495	0.0106202	0.99998
ENSG00000259456	ADNP-AS1	9.84211	-1.4579	0.574757	-2.53654	0.0111953	0.99998
ENSG00000238000	AC116347.1	17.4623	-0.981519	0.393311	-2.49553	0.0125769	0.99998
ENSG00000127054	INTS11	2365.78	-0.515765	0.213228	-2.41884	0.0155701	0.99998
ENSG00000233347	ERP29P1	1.4793	4.06879	1.68887	2.40918	0.0159885	0.99998
ENSG00000270021	AC026691.1	2.39864	-2.29139	0.952566	-2.40549	0.0161506	0.99998
ENSG00000252759	RF00019	1.81004	3.03467	1.2651	2.39877	0.0164504	0.99998
ENSG00000163879	DLI1	1.21655	-3.005	1.26625	-2.37315	0.0176369	0.99998
ENSG00000265413	AP001094.2	2.02366	-3.12053	1.32269	-2.35924	0.0183126	0.99998
ENSG00000240809	AC026877.1	1.20781	-2.96704	1.25787	-2.35878	0.0183353	0.99998
ENSG00000223023	RF00019	1.60622	-2.75555	1.17859	-2.33802	0.0193863	0.99998
ENSG00000213700	RPL17P50	1.2277	3.81208	1.6422	2.32132	0.0202697	0.99998
ENSG00000137876	RSL24D1	2198	-0.347733	0.150834	-2.3054	0.0211442	0.99998
ENSG00000236015	AC011290.2	7.49697	1.33775	0.583715	2.29178	0.0219183	0.99998
ENSG00000214544	GTF2IRD2P1	2.22773	-3.29018	1.43891	-2.28658	0.0222205	0.99998
ENSG00000272588	AC139887.4	2.16059	2.69048	1.18637	2.26782	0.02334	0.99998
ENSG00000252412	RF00019	1.32395	-3.12859	1.38635	-2.25672	0.0240257	0.99998
ENSG00000270503	YTHDF2P1	1.62172	2.81865	1.25034	2.25431	0.0241768	0.99998
ENSG00000266897	AC005546.1	5.39376	1.55068	0.689899	2.24769	0.0245959	0.99998
ENSG00000137259	NA	1.03943	-2.76727	1.24055	-2.23068	0.0257022	0.99998
ENSG00000261140	AC093525.4	1.64639	2.84378	1.28194	2.21835	0.026531	0.99998
ENSG00000153879	CEBPG	927.252	-0.379456	0.17121	-2.21631	0.0266699	0.99998
ENSG00000159899	NPR2	56.3838	0.454238	0.205235	2.21326	0.0268795	0.99998
ENSG00000259642	ST20-AS1	3.97285	1.82376	0.824165	2.21285	0.0269077	0.99998
ENSG00000242017	ALG1L15P	2.07317	-2.56806	1.16186	-2.21031	0.0270839	0.99998
ENSG00000235602	POU5F1P3	1.65133	2.87703	1.30232	2.20916	0.0271634	0.99998
ENSG00000226913	BSN-AS2	1.49207	3.40723	1.56814	2.17278	0.0297969	0.99998
ENSG00000230255	NA	1.40796	-3.90566	1.80403	-2.16496	0.0303906	0.99998
ENSG00000258057	BCDIN3D-AS1	4.22155	1.51617	0.702022	2.15971	0.0307948	0.99998
ENSG00000236882	LINC01554	1.67492	2.86489	1.32742	2.15825	0.0309085	0.99998
ENSG00000239763	AC009120.1	4.03941	-2.06917	0.958729	-2.15824	0.0309093	0.99998
ENSG00000148358	GPR107	1174.02	-0.448043	0.209426	-2.13938	0.0324045	0.99998
ENSG00000260689	HNRNPA3P11	1.07752	2.93441	1.37251	2.13799	0.0325176	0.99998
ENSG00000254509	AP000866.3	4.30951	1.35757	0.635027	2.13781	0.0325319	0.99998
ENSG00000134160	TRPM1	1.61855	2.88432	1.35799	2.12396	0.0336736	0.99998
ENSG00000255270	V2-IT1	1.3267	-3.12315	1.47419	-2.11856	0.034128	0.99998
ENSG00000269937	AC093525.7	5.78674	1.98875	0.939572	2.11665	0.0342891	0.99998
ENSG00000177770	CDKN2AIPNLP1	0.788424	-3.07436	1.45821	-2.10831	0.0350045	0.99998
ENSG00000251143	AP002490.1	3.84966	1.64829	0.784076	2.10221	0.0355347	0.99998
ENSG00000273162	AL133215.2	23.2119	-0.978731	0.466743	-2.09694	0.0359991	0.99998
ENSG00000138100	TRIM54	2.02902	-3.12937	1.49417	-2.09439	0.0362255	0.99998
ENSG00000176054	RPL23P2	3.91699	-1.39528	0.670036	-2.08239	0.0373066	0.99998
ENSG00000141367	CLTC	9038.36	-0.342965	0.164739	-2.08187	0.0373543	0.99998
ENSG00000248254	AC107398.2	1.79296	2.35925	1.1337	2.08102	0.0374323	0.99998
ENSG00000213985	AC078899.1	8.35629	-0.965876	0.465317	-2.07574	0.0379184	0.99998
ENSG00000168748	CA7	1.26355	-3.07879	1.48958	-2.06689	0.0387448	0.99998
ENSG00000149488	TMC2	1.39578	3.30841	1.60251	2.06451	0.0389693	0.99998
ENSG00000041988	THAP3	262.969	0.313476	0.151869	2.06413	0.0390057	0.99998
ENSG00000259581	TYRO3P	1.19544	3.06337	1.48907	2.05723	0.0396638	0.99998
ENSG00000199568	RNU5A-1	4.46024	3.85061	1.87881	2.0495	0.0404136	0.99998
ENSG00000206630	SNORD60	6.68094	1.21547	0.593676	2.04737	0.0406216	0.99998
ENSG00000182217	NA	6.19757	2.91923	1.42638	2.0466	0.0406974	0.99998
ENSG00000235244	DANT2	1.83478	-2.93618	1.43834	-2.04137	0.0412145	0.99998
ENSG00000241431	RPL37P6	1.91909	-2.00397	0.989128	-2.026	0.0427652	0.99998
ENSG00000200274	RNU4-32P	1.09695	3.63341	1.79356	2.02581	0.0427844	0.99998
ENSG00000243517	AC024940.3	11.6945	0.88343	0.438418	2.01504	0.0439005	0.99998
ENSG00000235119	AL138895.1	1.63933	-2.8008	1.39552	-2.007	0.0447497	0.99998
ENSG00000232553	CLK2P1	4.04918	-1.59169	0.796384	-1.99865	0.0456461	0.99998
ENSG00000235128	AC013474.1	0.878575	3.32232	1.66847	1.99123	0.0464554	0.99998
ENSG00000002079	MYH16	1.369	-2.45648	1.23477	-1.98942	0.0466545	0.99998
ENSG00000149657	LSM14B	828.433	-0.379003	0.190648	-1.98797	0.0468152	0.99998
ENSG00000223473	NA	13.7064	1.32911	0.674413	1.97077	0.0487498	0.99998
ENSG00000101049	SGK2	3.04764	2.08116	1.05653	1.96981	0.0488603	0.99998
ENSG00000230224	PHBP9	8.86566	1.27526	0.65055	1.96027	0.0499637	0.99998
ENSG00000272689	AC004832.4	0.908381	3.36028	1.71647	1.95767	0.050269	0.99998
ENSG00000220785	MTMR9LP	4.73409	1.53209	0.783399	1.9557	0.0505009	0.99998
ENSG00000100399	CHADL	5.50029	1.26121	0.646597	1.95054	0.051112	0.99998
ENSG00000256885	NA	11.1899	0.990291	0.508985	1.94562	0.0517007	0.99998
ENSG00000228502	EEF1A1P11	7.00106	1.09777	0.564658	1.94414	0.051879	0.99998
ENSG00000243244	STON1	13.1803	-1.02241	0.5275	-1.93821	0.0525974	0.99998
ENSG00000226380	AC016831.1	15.0747	1.29053	0.666534	1.93619	0.052845	0.99998
ENSG00000258488	AC023310.1	12.2161	1.70837	0.882463	1.93591	0.0528786	0.99998
ENSG00000213152	RPL7AP60	2.14166	-2.54915	1.31978	-1.9315	0.0534212	0.99998
ENSG00000221946	FXYD7	2.13303	3.26666	1.69634	1.92571	0.0541404	0.99998
ENSG00000244257	PKD1P1	12.4004	1.31494	0.685215	1.91902	0.0549822	0.99998
ENSG00000234801	MORF4	3.17832	1.66333	0.86917	1.9137	0.0556587	0.99998
ENSG00000268466	NA	2.4463	-2.79075	1.46441	-1.90571	0.0566874	0.99998
ENSG00000215187	FAM166B	1.36288	2.5959	1.36562	1.9009	0.0573152	0.99998
ENSG00000144648	ACKR2	1.38592	-2.5162	1.32449	-1.89976	0.057465	0.99998
ENSG00000259248	USP3-AS1	16.2743	-0.685166	0.361231	-1.89676	0.0578602	0.99998
ENSG00000064300	NGFR	1.15056	-3.62067	1.91041	-1.89523	0.0580622	0.99998
ENSG00000214922	HLA-F-AS1	2.95697	-2.37162	1.25235	-1.89373	0.0582607	0.99998
ENSG00000264269	AC016866.1	2.98156	1.53498	0.811492	1.89156	0.0585497	0.99998
ENSG00000221540	MIR1180	1.0687	2.85534	1.50978	1.89124	0.0585927	0.99998
ENSG00000161040	FBXL13	10.1905	-1.08662	0.574604	-1.89107	0.058615	0.99998
ENSG00000232311	AL512303.1	0.627351	-2.78496	1.47359	-1.88991	0.0587701	0.99998
ENSG00000237133	AC020594.1	1.36109	2.50137	1.32622	1.88609	0.0592824	0.99998
ENSG00000237351	AL513366.1	0.862691	3.30135	1.75579	1.88027	0.0600717	0.99998
ENSG00000160055	TMEM234	58.2313	0.520569	0.277004	1.87928	0.0602057	0.99998
ENSG00000271784	AL031055.1	1.49248	2.65207	1.41246	1.87763	0.0604315	0.99998
ENSG00000272711	AC019069.1	59.4096	-0.541287	0.288347	-1.87721	0.0604895	0.99998
ENSG00000230561	CCDC192	2.91616	-1.66142	0.885322	-1.87663	0.060569	0.99998
ENSG00000269894	AC018809.1	3.13715	1.79578	0.957558	1.87537	0.0607418	0.99998
ENSG00000174695	TMEM167A	1891.52	-0.477785	0.256091	-1.86568	0.062086	0.99998
ENSG00000254869	AC068389.2	1.94264	1.96246	1.05275	1.86413	0.0623037	0.99998
ENSG00000226478	UPF3AP1	3.18926	1.45637	0.781627	1.86326	0.0624257	0.99998
ENSG00000091262	ABCC6	13.5517	1.00621	0.541746	1.85735	0.0632616	0.99998
ENSG00000179057	IGSF22	1.11191	2.95884	1.59417	1.85604	0.0634483	0.99998
ENSG00000217325	PRELID1P1	2.33951	1.91117	1.02979	1.85588	0.0634709	0.99998
ENSG00000135108	FBXO21	831.603	-0.242737	0.130952	-1.85363	0.0637927	0.99998
ENSG00000264304	AC024267.3	1.93726	2.49419	1.34722	1.85136	0.0641182	0.99998
ENSG00000273478	AC099676.1	11.4913	0.851894	0.461091	1.84756	0.0646658	0.99998
ENSG00000188368	PRR19	21.4752	-0.611149	0.331948	-1.8411	0.0656073	0.99998
ENSG00000235706	DICER1-AS1	13.0322	1.2384	0.674835	1.83511	0.0664892	0.99998
ENSG00000240793	UBA52P8	2.07059	2.74357	1.5017	1.82698	0.0677033	0.99998
ENSG00000240854	AC117409.1	2.81844	1.62324	0.89022	1.82341	0.0682415	0.99998
ENSG00000237899	AL031289.1	3.35283	1.38703	0.761158	1.82226	0.0684152	0.99998
ENSG00000205147	NA	2.16702	1.9007	1.04334	1.82174	0.0684938	0.99998
ENSG00000269942	NA	2.23151	2.4704	1.35753	1.81977	0.0687935	0.99998
ENSG00000226650	KIF4B	3.28387	-1.32552	0.735524	-1.80214	0.0715228	0.99998
ENSG00000271344	AC018638.6	2.1971	2.31672	1.28562	1.80203	0.0715404	0.99998
ENSG00000259003	AC243965.1	1.24455	2.5163	1.39741	1.80069	0.0717524	0.99998
ENSG00000253919	THAP12P7	11.8131	-1.02152	0.567574	-1.79981	0.0718911	0.99998
ENSG00000237357	BX088651.4	1.45469	3.37176	1.87528	1.798	0.0721773	0.99998
ENSG00000258378	AL139021.1	2.16437	-1.76243	0.980748	-1.79702	0.072332	0.99998
ENSG00000265753	RN7SL444P	0.845731	-3.16476	1.76293	-1.79517	0.0726265	0.99998
ENSG00000230604	TSEN15P2	1.00511	2.78973	1.55434	1.7948	0.0726863	0.99998
ENSG00000010030	ETV7	1.60424	2.84419	1.58513	1.7943	0.0727655	0.99998
ENSG00000224745	AC063965.1	7.219	0.887375	0.495483	1.79093	0.0733047	0.99998
ENSG00000257365	FNTB	67.4693	-0.42959	0.239943	-1.79039	0.0733919	0.99998
ENSG00000256196	AP003721.1	1.04439	-2.8463	1.59066	-1.78939	0.073552	0.99998
ENSG00000269290	NA	2.28996	2.65579	1.48471	1.78876	0.0736541	0.99998
ENSG00000238018	AC093110.1	4.40409	1.10382	0.617326	1.78807	0.0737652	0.99998
ENSG00000215388	ACTG1P3	4.96608	-2.00285	1.12192	-1.78521	0.0742277	0.99998
ENSG00000272109	AC008906.2	1.31925	2.46653	1.38286	1.78365	0.0744806	0.99998
ENSG00000254907	AC087276.2	1.49692	2.02011	1.13397	1.78145	0.0748394	0.99998
ENSG00000115592	PRKAG3	6.63413	2.04251	1.14658	1.7814	0.0748474	0.99998
ENSG00000207291	RNU6-30P	2.74231	1.51996	0.853808	1.78021	0.0750418	0.99998
ENSG00000265205	AC010761.3	8.01452	0.987516	0.55505	1.77915	0.0752156	0.99998
ENSG00000223522	AC093690.1	1.15566	2.21091	1.24406	1.77717	0.0755402	0.99998
ENSG00000228107	AP000692.1	0.797196	3.17805	1.79025	1.7752	0.0758655	0.99998
ENSG00000271858	Z84492.1	0.791231	3.16949	1.78688	1.77376	0.0761028	0.99998
ENSG00000242154	AC004884.2	2.39355	-1.50186	0.847824	-1.77143	0.0764886	0.99998
ENSG00000250536	ABHD17AP3	1.57808	4.15625	2.34891	1.76944	0.0768208	0.99998
ENSG00000234193	AC013476.1	3.07613	-1.30528	0.737881	-1.76896	0.0768999	0.99998
ENSG00000235236	AC137630.2	1.9915	-3.10253	1.75391	-1.76893	0.0769063	0.99998
ENSG00000265321	MIR4263	1.95539	-1.60786	0.909911	-1.76705	0.07722	0.99998
ENSG00000232630	PRPS1P2	12.9314	0.930126	0.528048	1.76144	0.0781636	0.99998
ENSG00000207357	RNU6-2	1.31445	2.50399	1.42337	1.75919	0.0785444	0.99998
ENSG00000226055	PAICSP1	3.38547	1.2001	0.682909	1.75733	0.0788617	0.99998
ENSG00000249855	EEF1A1P19	4.66365	-1.39102	0.791879	-1.7566	0.0789858	0.99998
ENSG00000234636	MED14OS	17.3752	0.923449	0.526416	1.75422	0.0793932	0.99998
ENSG00000213872	AC092798.1	0.998485	2.77697	1.58303	1.75421	0.079394	0.99998
ENSG00000227725	GCOM2	4.18025	1.306	0.744855	1.75337	0.0795388	0.99998
ENSG00000231704	AC004895.1	0.66937	2.94148	1.68032	1.75054	0.0800245	0.99998
ENSG00000203910	C1orf146	0.928509	-2.63677	1.50828	-1.7482	0.0804301	0.99998
ENSG00000229952	NA	5.12785	2.38054	1.36223	1.74753	0.0805452	0.99998
ENSG00000156510	HKDC1	1.85205	3.0583	1.75056	1.74705	0.0806292	0.99998
ENSG00000205609	EIF3CL	343.423	-0.511172	0.29262	-1.74688	0.0806583	0.99998
ENSG00000265939	UBE2CP2	0.872246	-2.52895	1.44914	-1.74515	0.0809594	0.99998
ENSG00000201151	RF00275	1.34917	2.55128	1.46283	1.74407	0.0811475	0.99998
ENSG00000178660	ARMC10P1	3.07199	-1.71262	0.981995	-1.74402	0.0811552	0.99998
ENSG00000220793	RPL21P119	4.20207	-1.31087	0.753125	-1.74058	0.0817574	0.99998
ENSG00000153446	C16orf89	1.37387	3.25644	1.87697	1.73495	0.0827496	0.99998
ENSG00000264548	AC132872.2	8.16073	1.4191	0.819029	1.73266	0.0831558	0.99998
ENSG00000225766	DHRS4L1	1.22053	-2.29316	1.32376	-1.7323	0.0832196	0.99998
ENSG00000255741	AP000808.2	5.80902	0.910409	0.526507	1.72915	0.0837826	0.99998
ENSG00000225113	AL355310.1	5.48435	1.16137	0.672209	1.72769	0.0840441	0.99998
ENSG00000262165	AC233723.1	1.70988	2.33275	1.3503	1.72757	0.0840647	0.99998
ENSG00000204584	AC027801.1	4.4242	1.85923	1.07883	1.72337	0.0848217	0.99998
ENSG00000215481	BCRP3	3.09731	-2.00013	1.16215	-1.72105	0.0852416	0.99998
ENSG00000261732	AL031708.1	3.60798	1.40635	0.817508	1.72028	0.0853811	0.99998
ENSG00000243979	AC087752.1	2.64871	-1.5482	0.901101	-1.71812	0.0857749	0.99998
ENSG00000214653	HNRNPA3P3	4.56366	-1.05466	0.614121	-1.71735	0.0859151	0.99998
ENSG00000136478	TEX2	1085.41	-0.352032	0.20571	-1.7113	0.0870251	0.99998
ENSG00000257918	AC079385.3	1.50573	-3.37171	1.97632	-1.70605	0.0879985	0.99998
ENSG00000199237	RNU6-834P	0.729427	-2.98791	1.7518	-1.70562	0.0880783	0.99998
ENSG00000199536	RNU6-315P	1.31508	3.21402	1.88459	1.70542	0.0881154	0.99998
ENSG00000138379	MSTN	1.43048	-3.94185	2.31277	-1.70439	0.0883089	0.99998
ENSG00000120693	SMAD9	10.3018	-1.22765	0.720519	-1.70384	0.0884114	0.99998
ENSG00000251574	AC099520.1	0.838353	3.23838	1.90629	1.69879	0.0893586	0.99998
ENSG00000267281	AC023509.3	2.84883	1.5544	0.915877	1.69717	0.0896645	0.99998
ENSG00000259793	AC013726.1	1.18242	2.35283	1.38704	1.6963	0.0898292	0.99998
ENSG00000242951	AC007182.2	14.8718	0.541393	0.319207	1.69606	0.0898754	0.99998
ENSG00000221319	NA	0.875114	2.56271	1.51219	1.6947	0.0901318	0.99998
ENSG00000229512	AC068580.1	5.15096	1.07177	0.633167	1.69272	0.0905095	0.99998
ENSG00000188112	C6orf132	1.77103	-2.28486	1.35092	-1.69133	0.0907737	0.99998
ENSG00000233096	AC099541.1	0.780447	-2.27745	1.34759	-1.69002	0.0910238	0.99998
ENSG00000272807	AC007038.2	6.84447	1.02043	0.60462	1.68772	0.091465	0.99998
ENSG00000250365	AL139353.2	3.90695	1.43119	0.848679	1.68638	0.0917228	0.99998
ENSG00000207870	MIR221	1.31955	3.20201	1.90086	1.68451	0.0920837	0.99998
ENSG00000231245	C1DP1	12.2104	1.02023	0.606707	1.68158	0.0926494	0.99998
ENSG00000228838	AL355483.2	1.18446	3.05225	1.81978	1.67726	0.0934917	0.99998
ENSG00000263818	AC091178.1	1.32494	2.44821	1.46115	1.67553	0.0938293	0.99998
ENSG00000224965	KCNC4-AS1	1.18289	2.25261	1.34625	1.67325	0.0942779	0.99998
ENSG00000202019	RF00019	0.706	-2.94845	1.76288	-1.67252	0.0944226	0.99998
ENSG00000259216	AC084757.1	3.9078	1.19152	0.712985	1.67117	0.0946881	0.99998
ENSG00000180535	BHLHA15	773.096	0.440763	0.263968	1.66975	0.0949679	0.99998
ENSG00000213757	AC020898.1	1.40147	1.92019	1.15102	1.66824	0.095268	0.99998
ENSG00000230454	U73166.1	3.30465	1.99642	1.19672	1.66824	0.0952686	0.99998
ENSG00000218418	AL591135.1	20.198	0.660989	0.396247	1.66812	0.095291	0.99998
ENSG00000234818	AC007314.1	0.904286	-2.50857	1.50454	-1.66733	0.095448	0.99998
ENSG00000160097	FNDC5	7.30334	0.881214	0.528969	1.66591	0.0957316	0.99998
ENSG00000116652	DLEU2L	2.57341	1.32413	0.794972	1.66564	0.095786	0.99998
ENSG00000197914	NA	6.30951	-1.5393	0.925085	-1.66395	0.0961219	0.99998
ENSG00000261441	AC124068.2	9.59146	-1.05217	0.632461	-1.66362	0.096189	0.99998
ENSG00000187786	NA	3.43735	1.75049	1.05296	1.66244	0.0964236	0.99998
ENSG00000267677	AC016229.2	1.31905	2.50141	1.50484	1.66225	0.0964628	0.99998
ENSG00000243368	MCCC1-AS1	4.37872	1.22093	0.735856	1.6592	0.0970746	0.99998
ENSG00000139988	RDH12	2.23066	-2.07517	1.25289	-1.65631	0.0976589	0.99998
ENSG00000270361	AL451085.1	2.19792	1.49736	0.904784	1.65494	0.0979374	0.99998
ENSG00000271757	AP002360.2	2.8157	1.27501	0.771021	1.65366	0.0981962	0.99998
ENSG00000251307	AC026704.1	2.87348	1.7407	1.05316	1.65283	0.098366	0.99998
ENSG00000254162	AC009812.3	2.36936	-1.79976	1.09052	-1.65038	0.0988656	0.99998
ENSG00000136897	MRPL50	549.133	0.277954	0.168675	1.64787	0.0993794	0.99998
ENSG00000237641	AC073476.1	3.73175	-1.31433	0.798746	-1.64549	0.099869	0.99998
ENSG00000162545	CAMK2N1	1.30382	3.19704	1.9447	1.64397	0.100182	0.99998
ENSG00000229137	NA	1.17614	3.0398	1.84987	1.64325	0.100331	0.99998
ENSG00000267756	AC006557.4	5.68797	1.0846	0.661367	1.63994	0.101017	0.99998
ENSG00000254274	TDGF1P5	0.836311	2.47072	1.50735	1.63912	0.101188	0.99998
ENSG00000264350	SNRPGP2	7.94592	-1.16765	0.712812	-1.63808	0.101404	0.99998
ENSG00000269605	NA	1.50989	2.78751	1.7036	1.63625	0.101788	0.99998
ENSG00000226312	CFLAR-AS1	3.74469	1.30809	0.799509	1.63612	0.101814	0.99998
ENSG00000230439	AL512488.1	3.55956	-1.49756	0.916466	-1.63406	0.102247	0.99998
ENSG00000226054	MEMO1P1	34.8461	1.23209	0.755398	1.63105	0.10288	0.99998
ENSG00000261669	AC008731.1	0.795539	2.37602	1.45946	1.62801	0.103522	0.99998
ENSG00000065320	NTN1	3.58008	-1.5028	0.923225	-1.62777	0.103574	0.99998
ENSG00000207650	MIR570	19.929	0.57086	0.350974	1.6265	0.103843	0.99998
ENSG00000236090	LDHAP3	0.820335	-3.13158	1.92544	-1.62642	0.10386	0.99998
ENSG00000257543	AC063948.1	4.18543	-0.995557	0.613338	-1.62318	0.104551	0.99998
ENSG00000216109	NA	1.97684	-2.03844	1.25607	-1.62287	0.104617	0.99998
ENSG00000174371	EXO1	1818.98	-0.156696	0.096613	-1.6219	0.104826	0.99998
ENSG00000253582	AC090579.1	1.14966	3.01439	1.86069	1.62003	0.105225	0.99998
ENSG00000250015	AC018752.1	2.75595	1.35864	0.841097	1.61532	0.106241	0.99998
ENSG00000204055	AL158151.1	0.789609	-3.0861	1.91197	-1.61409	0.106507	0.99998
ENSG00000237485	NA	1.20017	2.34932	1.45719	1.61222	0.106914	0.99998
ENSG00000266712	MIR3149	0.708881	-2.92158	1.81245	-1.61195	0.106973	0.99998
ENSG00000201998	SNORA23	0.717561	3.01688	1.87192	1.61165	0.107038	0.99998
ENSG00000196126	HLA-DRB1	2622.75	-1.94475	1.21143	-1.60533	0.108422	0.99998
ENSG00000273489	AC008264.2	0.952228	-2.55803	1.59556	-1.60322	0.108886	0.99998
ENSG00000080293	SCTR	1.16217	2.99393	1.86933	1.60161	0.109242	0.99998
ENSG00000100890	KIAA0391	13.6746	0.853259	0.533031	1.60077	0.109429	0.99998
ENSG00000272264	AC009686.2	10.6563	-1.22707	0.767005	-1.59982	0.109639	0.99998
ENSG00000252464	RN7SKP70	1.45262	2.65485	1.66112	1.59823	0.109992	0.99998
ENSG00000198825	INPP5F	238.906	-0.382035	0.239039	-1.59821	0.109996	0.99998
ENSG00000256124	LINC01152	1.3021	3.22054	2.01571	1.59772	0.110104	0.99998
ENSG00000214145	LINC00887	2.88056	-1.46889	0.921129	-1.59466	0.110788	0.99998
ENSG00000273254	AF129075.2	1.16368	3.00611	1.88666	1.59335	0.111082	0.99998
ENSG00000089195	TRMT6	1281.2	-0.405852	0.254901	-1.59219	0.111341	0.99998
ENSG00000273466	AC012510.1	1.03166	3.556	2.23671	1.58983	0.111872	0.99998
ENSG00000168060	ALADL1	2.73767	1.49571	0.940919	1.58963	0.111919	0.99998
ENSG00000092068	SLC7A8	2.69656	1.66875	1.05159	1.58688	0.112539	0.99998
ENSG00000254852	NPIPA2	1.56743	1.63587	1.03195	1.58522	0.112915	0.99998
ENSG00000196355	NA	0.654162	2.90901	1.83513	1.58518	0.112926	0.99998
ENSG00000260625	AC026471.2	2.12308	1.78782	1.12888	1.58371	0.113259	0.99998
ENSG00000232070	TMEM253	2.98361	1.46982	0.928715	1.58264	0.113504	0.99998
ENSG00000088053	GP6	4.01782	1.76824	1.11746	1.58238	0.113562	0.99998
ENSG00000207475	SNORA80E	3.0585	1.6608	1.05001	1.5817	0.113718	0.99998
ENSG00000230832	AC241584.1	2.5127	2.11456	1.33721	1.58132	0.113805	0.99998
ENSG00000179141	MTUS2-AS1	3.21317	1.24365	0.786979	1.58028	0.114042	0.99998
ENSG00000213471	TTLL13P	0.828753	2.44131	1.54523	1.5799	0.11413	0.99998
ENSG00000265102	MIR3942	0.86626	-2.46801	1.56267	-1.57936	0.114253	0.99998
ENSG00000235238	SUMO2P1	25.1724	0.513101	0.324913	1.5792	0.114291	0.99998
ENSG00000245556	SCAMP1-AS1	114.502	-0.282384	0.178822	-1.57913	0.114306	0.99998
ENSG00000258851	AL139300.2	0.64753	2.84983	1.80531	1.57858	0.114432	0.99998
ENSG00000200792	SNORA80A	0.819367	2.42963	1.54054	1.57712	0.114767	0.99998
ENSG00000163705	FANCD2OS	1.74384	1.76318	1.11844	1.57646	0.114919	0.99998
ENSG00000250461	AC122718.1	58.9618	-0.48163	0.305609	-1.57597	0.115033	0.99998
ENSG00000225871	AC245100.2	1.758	-1.84409	1.17046	-1.57552	0.115136	0.99998
ENSG00000271795	AC011337.1	3.71979	-1.08119	0.686547	-1.57482	0.115299	0.99998
ENSG00000264188	AC106037.1	1.06789	3.59956	2.28577	1.57477	0.115309	0.99998
ENSG00000266352	NA	2.56975	1.90061	1.20711	1.57451	0.115369	0.99998
ENSG00000271380	AL451085.2	17.2127	0.775676	0.493383	1.57216	0.115914	0.99998
ENSG00000243738	RN7SL181P	2.02569	1.70354	1.08543	1.56946	0.116541	0.99998
ENSG00000232046	LINC01798	2.153	2.19279	1.39874	1.5677	0.116952	0.99998
ENSG00000259584	AC021755.2	1.01448	2.85659	1.82285	1.5671	0.117091	0.99998
ENSG00000243433	AC010973.1	1.79479	1.71206	1.09278	1.5667	0.117185	0.99998
ENSG00000124557	BTN1A1	1.49363	2.69782	1.72535	1.56364	0.117903	0.99998
ENSG00000228487	AL450263.1	3.73256	1.49521	0.957984	1.56079	0.118573	0.99998
ENSG00000124116	WFDC3	0.808061	-2.35654	1.51213	-1.55842	0.119134	0.99998
ENSG00000271659	AL161729.4	2.50295	-1.34612	0.864079	-1.55787	0.119265	0.99998
ENSG00000267592	AC004134.1	1.14811	2.97757	1.91438	1.55537	0.119858	0.99998
ENSG00000220875	HIST1H3PS1	1.33977	1.80529	1.16099	1.55496	0.119955	0.99998
ENSG00000198518	NA	9.29103	0.711298	0.457828	1.55364	0.120271	0.99998
ENSG00000122873	CISD1	1027.04	-0.234913	0.151596	-1.54959	0.121239	0.99998
ENSG00000112761	WISP3	1.02637	2.15358	1.39035	1.54895	0.121394	0.99998
ENSG00000169169	CPT1C	0.830454	-2.36319	1.52695	-1.54765	0.121707	0.99998
ENSG00000250295	RDH10-AS1	4.7175	1.17745	0.762035	1.54514	0.122312	0.99998
ENSG00000270165	AC010530.1	2.01463	1.78939	1.15924	1.54359	0.122688	0.99998
ENSG00000185038	MROH2A	1.33878	2.4891	1.61393	1.54226	0.12301	0.99998
ENSG00000232093	DCST1-AS1	15.338	-0.794769	0.515415	-1.542	0.123074	0.99998
ENSG00000255837	TAS2R20	2.31996	1.53081	0.993145	1.54138	0.123224	0.99998
ENSG00000227536	SOCS5P4	2.54169	-1.70879	1.10901	-1.54083	0.123359	0.99998
ENSG00000244380	AC134772.1	1.30758	2.50628	1.62719	1.54025	0.123499	0.99998
ENSG00000157322	CLEC18A	1.99412	2.51651	1.63507	1.53908	0.123785	0.99998
ENSG00000235795	AC093157.2	4.66564	-1.18668	0.771816	-1.53751	0.124168	0.99998
ENSG00000255843	AP000593.3	2.08726	1.83828	1.19771	1.53483	0.124825	0.99998
ENSG00000270926	AC008013.3	2.3891	-1.31985	0.860213	-1.53433	0.124949	0.99998
ENSG00000198444	NA	31.9252	0.5798	0.378171	1.53317	0.125234	0.99998
ENSG00000261067	AC109460.3	10.7993	0.752812	0.491373	1.53206	0.125508	0.99998
ENSG00000269318	AC007292.2	7.71179	0.785469	0.513713	1.52901	0.126263	0.99998
ENSG00000236255	AC009404.1	50.2783	0.825862	0.541457	1.52526	0.127195	0.99998
ENSG00000136011	STAB2	4.04076	1.19342	0.784431	1.52138	0.128163	0.99998
ENSG00000229841	NA	5.7015	0.895088	0.588618	1.52066	0.128345	0.99998
ENSG00000259891	AC107375.1	5.40394	1.10445	0.726706	1.5198	0.128562	0.99998
ENSG00000237489	C10orf143	6.40808	-0.961408	0.632892	-1.51907	0.128745	0.99998
ENSG00000186019	AC021092.1	1.49617	-2.00684	1.32163	-1.51846	0.128899	0.99998
ENSG00000243055	GK-AS1	2.15307	-2.23054	1.46976	-1.51762	0.129111	0.99998
ENSG00000256394	ASIC5	3.20251	1.63429	1.0771	1.5173	0.129191	0.99998
ENSG00000256299	AC073912.2	1.36475	2.57339	1.69722	1.51624	0.129458	0.99998
ENSG00000140455	USP3	595.301	0.115227	0.0760179	1.51578	0.129574	0.99998
ENSG00000241418	MCRIP2P1	7.5387	0.7805	0.51511	1.51521	0.129719	0.99998
ENSG00000111328	CDK2AP1	296.526	-0.784262	0.517983	-1.51407	0.130008	0.99998
ENSG00000204577	LILRB3	2.1707	2.12379	1.4033	1.51342	0.130172	0.99998
ENSG00000145491	ROPN1L	3.56397	2.29842	1.51979	1.51233	0.13045	0.99998
ENSG00000132498	NA	1.60022	-2.30473	1.52532	-1.51098	0.130793	0.99998
ENSG00000267501	AC104365.2	4.4371	1.60924	1.06543	1.51041	0.130938	0.99998
ENSG00000074964	ARHGEF10L	3.63699	1.93379	1.28157	1.50893	0.131318	0.99998
ENSG00000199053	MIR324	1.24378	2.33098	1.54507	1.50866	0.131385	0.99998
ENSG00000197061	HIST1H4C	3.12564	1.47346	0.978274	1.50619	0.132019	0.99998
ENSG00000272255	AC113361.1	1.43956	2.59761	1.72543	1.50549	0.132199	0.99998
ENSG00000239930	AP001625.3	1.01015	-3.45095	2.29669	-1.50257	0.132949	0.99998
ENSG00000240032	LNCSRLR	0.959224	2.75782	1.8381	1.50036	0.13352	0.99998
ENSG00000237753	AC079922.2	15.0651	-0.824955	0.549889	-1.50022	0.133558	0.99998
ENSG00000255409	RSF1-IT1	1.32795	-2.52138	1.6809	-1.50002	0.133609	0.99998
ENSG00000175087	PDIK1L	418.587	-0.143948	0.0959972	-1.4995	0.133745	0.99998
ENSG00000248099	INSL3	0.829296	-2.35925	1.57542	-1.49753	0.134255	0.99998
ENSG00000257956	NOP56P3	0.972097	3.45149	2.30582	1.49686	0.13443	0.99998
ENSG00000180878	C11orf42	1.02752	2.85097	1.90672	1.49522	0.134856	0.99998
ENSG00000251377	AC079340.2	0.624881	-2.72202	1.82048	-1.49522	0.134857	0.99998
ENSG00000227199	ST7-AS1	3.6257	1.28747	0.861836	1.49387	0.13521	0.99998
ENSG00000236933	NA	2.60603	-1.52859	1.02382	-1.49302	0.135431	0.99998
ENSG00000234689	NA	1.20909	-2.98232	1.99856	-1.49224	0.135637	0.99998
ENSG00000230581	ACTG1P14	3.10529	1.51587	1.01767	1.48954	0.136344	0.99998
ENSG00000186105	LRRC70	1.2502	2.40679	1.6164	1.48898	0.136493	0.99998
ENSG00000246851	AL157938.3	1.84304	-1.81031	1.21616	-1.48854	0.136609	0.99998
ENSG00000263931	NA	1.59176	2.37947	1.59908	1.48803	0.136743	0.99998
ENSG00000227692	MED28P3	2.64134	1.69123	1.13708	1.48735	0.136923	0.99998
ENSG00000123411	IKZF4	137.701	0.419153	0.281899	1.48689	0.137043	0.99998
ENSG00000266589	MIR4512	0.922615	1.99043	1.3397	1.48573	0.13735	0.99998
ENSG00000239884	RN7SL608P	1.46322	-1.96559	1.32342	-1.48524	0.13748	0.99998
ENSG00000227253	AL158834.2	1.28339	1.7629	1.18732	1.48477	0.137606	0.99998
ENSG00000259556	AC090971.3	3.76263	1.43996	0.970707	1.48341	0.137964	0.99998
ENSG00000257511	AC084824.1	5.84195	0.939115	0.633296	1.4829	0.138101	0.99998
ENSG00000206432	TMEM200C	2.07572	1.86492	1.26163	1.47818	0.139359	0.99998
ENSG00000236140	AC245014.1	1.10946	2.9094	1.96963	1.47713	0.139642	0.99998
ENSG00000253302	STAU2-AS1	0.990304	2.7527	1.86565	1.47546	0.140089	0.99998
ENSG00000241007	SEPT7P6	1.69293	-1.70106	1.1533	-1.47495	0.140225	0.99998
ENSG00000225945	AL121574.1	0.958535	1.98424	1.34594	1.47424	0.140418	0.99998
ENSG00000105711	SCN1B	1.74329	1.8386	1.24788	1.47338	0.140649	0.99998
ENSG00000171657	GPR82	1.04501	3.56075	2.41687	1.47329	0.140673	0.99998
ENSG00000254105	VENTXP6	0.67773	-2.02228	1.37483	-1.47093	0.141309	0.99998
ENSG00000230188	AL158156.1	0.989896	3.49971	2.38251	1.46892	0.141854	0.99998
ENSG00000224452	RSL24D1P6	4.20897	1.2983	0.88396	1.46873	0.141905	0.99998
ENSG00000200714	RF00019	3.77505	1.17127	0.797722	1.46827	0.14203	0.99998
ENSG00000232043	AL133230.1	1.90264	-1.40341	0.955947	-1.46808	0.142082	0.99998
ENSG00000214128	TMEM213	0.562632	-2.60459	1.77601	-1.46654	0.142501	0.99998
ENSG00000229915	AC016999.1	3.33391	-1.45692	0.993698	-1.46616	0.142606	0.99998
ENSG00000139324	TMTC3	173.065	-0.304606	0.20822	-1.4629	0.143493	0.99998
ENSG00000272138	LINC01607	1.15024	2.94059	2.01044	1.46266	0.14356	0.99998
ENSG00000269574	NA	0.728501	-2.2371	1.52993	-1.46222	0.143681	0.99998
ENSG00000241057	AC004951.3	2.99541	1.11874	0.765564	1.46133	0.143925	0.99998
ENSG00000253739	RNU6-323P	1.12214	-2.87452	1.96715	-1.46126	0.143943	0.99998
ENSG00000258982	AL133523.1	0.548701	-2.57882	1.76599	-1.46027	0.144216	0.99998
ENSG00000199961	SNORD1B	3.46539	-1.59828	1.09617	-1.45805	0.144825	0.99998
ENSG00000272914	AL359532.1	2.38088	1.58504	1.08722	1.45789	0.14487	0.99998
ENSG00000021461	CYP3A43	1.13528	-2.90882	1.99556	-1.45764	0.144939	0.99998
ENSG00000272129	AL359715.3	11.8265	-1.09129	0.748808	-1.45737	0.145013	0.99998
ENSG00000229298	TUBB8P1	2.73351	1.09377	0.750632	1.45713	0.145081	0.99998
ENSG00000212125	TAS2R15P	3.21375	-1.26744	0.870264	-1.45639	0.145285	0.99998
ENSG00000236002	NA	4.81733	1.19043	0.817731	1.45578	0.145454	0.99998
ENSG00000265201	MIR4677	0.721982	-2.19404	1.50741	-1.45551	0.145529	0.99998
ENSG00000253408	AC083973.1	0.764167	-2.309	1.58817	-1.45387	0.145981	0.99998
ENSG00000254982	NA	0.710927	-2.18551	1.50478	-1.45238	0.146397	0.99998
ENSG00000161992	PRR35	1.96574	2.53084	1.74342	1.45165	0.146599	0.99998
ENSG00000138772	ANXA3	2.29781	-1.23945	0.854363	-1.45073	0.146855	0.99998
ENSG00000236194	AC099811.1	1.13521	2.24023	1.54502	1.44997	0.147066	0.99998
ENSG00000268266	AC003005.2	1.33393	2.48208	1.71191	1.44989	0.14709	0.99998
ENSG00000259472	NA	2.19143	1.8409	1.27074	1.44869	0.147425	0.99998
ENSG00000269476	AC010326.2	0.627744	-2.728	1.88471	-1.44744	0.147773	0.99998
ENSG00000263105	AC009171.2	1.8589	-1.42851	0.987773	-1.44619	0.148123	0.99998
ENSG00000224566	FAM96AP2	1.01051	2.06047	1.425	1.44594	0.148193	0.99998
ENSG00000272153	AL365330.1	12.0983	-0.960721	0.664427	-1.44594	0.148194	0.99998
ENSG00000116194	ANGPTL1	1.02761	-2.6995	1.86732	-1.44565	0.148275	0.99998
ENSG00000216285	AC078819.1	167.954	-0.295607	0.204639	-1.44453	0.148591	0.99998
ENSG00000272501	AL662844.4	36.1261	-0.513517	0.355522	-1.4444	0.148626	0.99998
ENSG00000232075	MRPL35P2	0.963708	-3.36633	2.33427	-1.44214	0.149264	0.99998
ENSG00000266900	AC027514.1	1.29359	-2.39293	1.66023	-1.44132	0.149494	0.99998
ENSG00000227934	AL732414.1	9.28791	0.648659	0.450221	1.44076	0.149654	0.99998
ENSG00000267871	ZNF460-AS1	3.12921	1.81378	1.25953	1.44004	0.149856	0.99998
ENSG00000222046	DCDC2B	0.72046	2.22196	1.54349	1.43957	0.14999	0.99998
ENSG00000167230	NA	1.79518	1.44594	1.00456	1.43939	0.150041	0.99998
ENSG00000239912	RPL39P36	3.86336	-1.30134	0.904211	-1.4392	0.150093	0.99998
ENSG00000231519	AC007285.2	2.15862	-1.34507	0.934606	-1.43918	0.150099	0.99998
ENSG00000205584	AC211476.1	1.04208	-3.48543	2.42772	-1.43568	0.151093	0.99998
ENSG00000243910	TUBA4B	1.66771	2.17431	1.5145	1.43566	0.1511	0.99998
ENSG00000249428	NA	0.602756	-2.68874	1.87301	-1.43552	0.15114	0.99998
ENSG00000237877	LINC01473	2.47347	1.77298	1.23525	1.43532	0.151195	0.99998
ENSG00000168453	HR	3.1878	1.66274	1.15886	1.43481	0.151342	0.99998
ENSG00000256356	HSPA8P5	2.26919	1.2769	0.891248	1.43271	0.151941	0.99998
ENSG00000260179	AL162741.1	4.65558	0.859616	0.600179	1.43227	0.152068	0.99998
ENSG00000260352	AC092287.1	6.07591	-0.785795	0.548749	-1.43198	0.152151	0.99998
ENSG00000239906	AL627309.2	1.80085	4.35127	3.04546	1.42877	0.15307	0.99998
ENSG00000259118	AL139022.1	1.18181	2.29289	1.60498	1.42861	0.153116	0.99998
ENSG00000235475	LINC01372	3.66752	1.36584	0.956094	1.42856	0.153131	0.99998
ENSG00000069275	NUCKS1	7457.98	-0.53783	0.376495	-1.42852	0.153143	0.99998
ENSG00000257594	GALNT4	5.87764	0.93569	0.65506	1.4284	0.153176	0.99998
ENSG00000125997	BPIFB9P	1.01633	2.04676	1.43427	1.42704	0.153569	0.99998
ENSG00000244945	AC136604.2	5.64937	0.745581	0.523012	1.42555	0.153997	0.99998
ENSG00000230638	AL445933.1	0.685178	2.17587	1.52649	1.42541	0.154039	0.99998
ENSG00000226803	AL136311.1	6.34672	0.936333	0.656913	1.42535	0.154056	0.99998
ENSG00000265399	AP005329.2	5.5959	-1.23938	0.869588	-1.42525	0.154086	0.99998
ENSG00000150628	SPATA4	0.692076	2.16557	1.51966	1.42503	0.154147	0.99998
ENSG00000235508	RPS2P7	0.682147	2.17527	1.52664	1.42488	0.154192	0.99998
ENSG00000184611	KCNH7	0.963074	2.7265	1.91411	1.42442	0.154324	0.99998
ENSG00000241547	ACTG1P20	9.44272	-0.754686	0.5301	-1.42367	0.154543	0.99998
ENSG00000123612	ACVR1C	36.2753	0.831405	0.585345	1.42037	0.1555	0.99998
ENSG00000254414	NA	1.16425	1.71115	1.205	1.42004	0.155597	0.99998
ENSG00000244879	GABPB1-AS1	82.5815	-0.448737	0.316098	-1.41961	0.155721	0.99998
ENSG00000234369	TATDN1P1	1.69092	2.31437	1.63068	1.41927	0.155821	0.99998
ENSG00000237522	NONOP2	6.65787	1.32406	0.933099	1.41899	0.155901	0.99998
ENSG00000203307	AL626787.1	5.4996	2.00495	1.41309	1.41884	0.155946	0.99998
ENSG00000227815	AL359265.1	1.0862	-2.06771	1.45775	-1.41843	0.156066	0.99998
ENSG00000119681	LTBP2	8.85678	1.04354	0.735865	1.41811	0.156158	0.99998
ENSG00000227355	AL359644.1	1.83993	-1.77464	1.25147	-1.41805	0.156177	0.99998
ENSG00000105852	PON3	1.79898	-2.39253	1.68728	-1.41798	0.156197	0.99998
ENSG00000185863	TMEM210	1.09856	-2.82698	1.99462	-1.4173	0.156396	0.99998
ENSG00000255129	AP000880.1	1.97316	2.26977	1.60161	1.41718	0.156431	0.99998
ENSG00000231160	KLF3-AS1	8.09536	0.972076	0.686466	1.41606	0.156758	0.99998
ENSG00000177363	LRRN4CL	0.87767	2.53685	1.79316	1.41474	0.157144	0.99998
ENSG00000225578	NCBP2-AS1	5.91083	0.975482	0.689516	1.41473	0.157146	0.99998
ENSG00000254370	AC025871.2	0.783322	-2.29894	1.62554	-1.41426	0.157286	0.99998
ENSG00000254328	AC008429.4	1.1042	2.94165	2.0805	1.41391	0.157387	0.99998
ENSG00000255967	HADHAP2	1.73989	-1.29137	0.914354	-1.41233	0.157852	0.99998
ENSG00000196934	NA	0.55938	-2.60511	1.8457	-1.41145	0.158113	0.99998
ENSG00000265474	AC010761.4	3.20153	-1.12008	0.793752	-1.41112	0.158209	0.99998
ENSG00000225163	LINC00618	1.17781	1.64229	1.16441	1.4104	0.158421	0.99998
ENSG00000200502	RF00019	6.66972	0.817254	0.579482	1.41032	0.158446	0.99998
ENSG00000169032	MAP2K1	1667.07	-0.159544	0.113127	-1.41031	0.158449	0.99998
ENSG00000257954	AC125611.2	6.59631	-0.735804	0.521744	-1.41028	0.158457	0.99998
ENSG00000222057	RNU4-62P	1.27171	-2.40021	1.70267	-1.40968	0.158635	0.99998
ENSG00000173809	TDRD12	2.27197	1.25895	0.893102	1.40963	0.158648	0.99998
ENSG00000069712	NA	9.39112	0.974933	0.691978	1.40891	0.158863	0.99998
ENSG00000259250	AC018904.1	41.0168	0.524393	0.372527	1.40766	0.159231	0.99998
ENSG00000160188	RSPH1	2.28122	1.53961	1.09429	1.40695	0.159442	0.99998
ENSG00000189136	UBE2Q2P1	11.9765	0.661794	0.470705	1.40596	0.159735	0.99998
ENSG00000224046	AC005076.1	16.3414	0.447732	0.318737	1.40471	0.160109	0.99998
ENSG00000235760	AC138655.1	2.89709	1.36726	0.974134	1.40356	0.16045	0.99998
ENSG00000249087	ZNF436-AS1	11.4397	1.05399	0.751727	1.40209	0.160887	0.99998
ENSG00000162825	NBPF20	6.02805	-1.62274	1.15748	-1.40197	0.160925	0.99998
ENSG00000237991	RPL35P1	20.9039	0.557517	0.397892	1.40117	0.161162	0.99998
ENSG00000225661	RPL14P5	0.956555	2.75585	1.96759	1.40062	0.161327	0.99998
ENSG00000175279	CENPS	155.231	0.227312	0.162317	1.40042	0.161388	0.99998
ENSG00000266289	AC012213.3	3.10581	1.51655	1.08371	1.3994	0.161693	0.99998
ENSG00000183615	FAM167B	2.59845	1.84823	1.32112	1.39898	0.161818	0.99998
ENSG00000103245	RFL	618.056	0.300478	0.214892	1.39828	0.16203	0.99998
ENSG00000263126	AC040162.3	9.20941	-0.975536	0.698023	-1.39757	0.162242	0.99998
ENSG00000197697	NA	0.94593	3.41666	2.44703	1.39625	0.16264	0.99998
ENSG00000210184	MT-TS2	3.29299	1.61739	1.15858	1.39601	0.162712	0.99998
ENSG00000236575	NA	8.46931	1.0582	0.758162	1.39574	0.162794	0.99998
ENSG00000264932	AC115989.2	0.923658	1.93853	1.39185	1.39277	0.163689	0.99998
ENSG00000140749	IGSF6	2.21989	-2.09138	1.50388	-1.39066	0.164329	0.99998
ENSG00000272828	NA	0.932652	-2.61649	1.88224	-1.3901	0.1645	0.99998
ENSG00000225573	RPL35P5	1.00963	-2.73491	1.97143	-1.38727	0.165358	0.99998
ENSG00000212615	RF00151	0.921771	3.38309	2.4405	1.38623	0.165678	0.99998
ENSG00000163833	FBXO40	8.79242	-1.18907	0.858311	-1.38536	0.165944	0.99998
ENSG00000269656	NOP53-AS1	3.4403	-1.49859	1.08258	-1.38427	0.166276	0.99998
ENSG00000270728	AL035413.2	26.7109	0.613886	0.443666	1.38367	0.166461	0.99998
ENSG00000181790	ADGRB1	1.24495	1.85991	1.34457	1.38328	0.16658	0.99998
ENSG00000196408	NOXO1	3.78531	1.27431	0.921933	1.38221	0.166906	0.99998
ENSG00000225200	AC246787.1	8.41819	0.784811	0.567965	1.3818	0.167034	0.99998
ENSG00000231989	PPP1R2B	10.9247	0.773409	0.560441	1.38	0.167586	0.99998
ENSG00000270839	AC091393.1	0.699862	2.18037	1.58002	1.37996	0.167598	0.99998
ENSG00000189166	TNRC18P3	1.01628	-2.69342	1.95217	-1.37971	0.167676	0.99998
ENSG00000174844	DH12	0.524241	2.55388	1.85183	1.37911	0.167859	0.99998
ENSG00000117500	TMED5	1562.36	-0.478242	0.346844	-1.37884	0.167944	0.99998
ENSG00000226645	AP006216.1	4.18343	1.17419	0.85209	1.37801	0.168199	0.99998
ENSG00000230732	AC016949.1	2.76462	1.38724	1.00688	1.37776	0.168276	0.99998
ENSG00000262410	AC024361.1	1.72788	2.94453	2.13772	1.37742	0.168384	0.99998
ENSG00000248590	GLDCP1	3.70987	1.36792	0.993339	1.37709	0.168484	0.99998
ENSG00000259274	AC107241.1	1.05113	2.25159	1.6361	1.37619	0.168762	0.99998
ENSG00000250753	AC119751.4	3.04328	1.94654	1.41511	1.37554	0.168966	0.99998
ENSG00000095464	PDE6C	3.31762	-1.22634	0.891671	-1.37533	0.169029	0.99998
ENSG00000162614	NEXN	1.14517	-2.15846	1.57047	-1.3744	0.169316	0.99998
ENSG00000234498	RPL13AP20	4.8464	-0.731632	0.532596	-1.37371	0.169532	0.99998
ENSG00000271835	NA	0.935105	2.62382	1.91083	1.37313	0.169711	0.99998
ENSG00000259155	AL591767.3	1.16039	-2.20846	1.60865	-1.37287	0.169794	0.99998
ENSG00000100314	CABP7	2.77088	1.56065	1.13694	1.37267	0.169854	0.99998
ENSG00000143194	MAEL	1.12806	2.20627	1.60745	1.37252	0.1699	0.99998
ENSG00000168124	OR1F1	0.747251	-2.17226	1.58434	-1.37109	0.170348	0.99998
ENSG00000063015	SEZ6	0.747251	-2.17226	1.58434	-1.37109	0.170348	0.99998
ENSG00000227256	MIS18A-AS1	4.9464	1.20726	0.881291	1.36988	0.170725	0.99998
ENSG00000252797	RN7SKP272	0.509785	2.52196	1.84132	1.36965	0.170798	0.99998
ENSG00000183054	RGPD6	14.5263	1.00545	0.735251	1.36749	0.171473	0.99998
ENSG00000207445	SNORD15B	8.71316	0.748775	0.547979	1.36643	0.171804	0.99998
ENSG00000260647	AC127537.1	2.17593	1.41316	1.03443	1.36612	0.1719	0.99998
ENSG00000266783	AP005136.2	8.38496	-0.651009	0.47671	-1.36563	0.172055	0.99998
ENSG00000237347	AC004461.1	1.11595	2.18357	1.60023	1.36453	0.1724	0.99998
ENSG00000232613	LINC02576	0.872735	2.63458	1.93108	1.36431	0.172471	0.99998
ENSG00000260454	AL355607.2	0.733854	-2.14923	1.5757	-1.36399	0.172572	0.99998
ENSG00000235772	AP001625.2	0.902785	2.59984	1.90625	1.36385	0.172615	0.99998
ENSG00000203602	NA	5.08158	-1.00487	0.737078	-1.36331	0.172785	0.99998
ENSG00000266708	AP001793.1	1.25762	1.76793	1.29706	1.36303	0.172872	0.99998
ENSG00000248538	AC022784.1	1.56488	2.70864	1.98833	1.36227	0.173113	0.99998
ENSG00000228824	MIR4500HG	2.53626	2.25252	1.65356	1.36222	0.173127	0.99998
ENSG00000234393	AL592546.1	2.84061	-1.23606	0.907442	-1.36214	0.173155	0.99998
ENSG00000222017	AC011997.1	0.758535	3.11267	2.28693	1.36107	0.173493	0.99998
ENSG00000238349	NA	3.464	1.32231	0.972157	1.36018	0.173773	0.99998
ENSG00000259120	SMIM6	2.68332	1.50634	1.10847	1.35894	0.174166	0.99998
ENSG00000249493	ANKRD20A18P	0.722001	-2.13277	1.56969	-1.35872	0.174235	0.99998
ENSG00000211460	TSN	2572.68	-0.105958	0.0779945	-1.35854	0.174294	0.99998
ENSG00000244733	AL132656.2	4.76387	-0.925013	0.681033	-1.35825	0.174384	0.99998
ENSG00000200154	NA	0.657952	2.11223	1.55564	1.35779	0.174529	0.99998
ENSG00000241458	RPL7P19	0.490117	2.48338	1.82934	1.35753	0.174613	0.99998
ENSG00000232754	AL035658.1	0.862537	2.59416	1.9126	1.35636	0.174986	0.99998
ENSG00000260466	AC126696.2	3.45523	1.35415	0.998661	1.35596	0.175111	0.99998
ENSG00000266962	AC067852.2	2.73497	1.3396	0.988001	1.35587	0.175139	0.99998
ENSG00000260884	AC009120.3	6.48195	-1.03887	0.766324	-1.35565	0.17521	0.99998
ENSG00000259030	FPGT-TNNI3K	1.64009	-2.04673	1.5099	-1.35554	0.175244	0.99998
ENSG00000104327	CALB1	1.05255	2.13391	1.5743	1.35546	0.17527	0.99998
ENSG00000224785	AC006026.1	0.874715	2.57592	1.9011	1.35497	0.175429	0.99998
ENSG00000255010	AP001767.2	2.0405	-1.28832	0.951099	-1.35456	0.175559	0.99998
ENSG00000271862	AC104118.1	13.4573	-0.566982	0.418762	-1.35395	0.175754	0.99998
ENSG00000100354	TNRC6B	532.064	0.261884	0.193441	1.35382	0.175794	0.99998
ENSG00000256564	AC007552.2	0.904334	-3.28452	2.4262	-1.35377	0.17581	0.99998
ENSG00000271614	ATP2B1-AS1	6.92405	0.905963	0.669542	1.35311	0.176021	0.99998
ENSG00000078814	MYH7B	10.9937	0.794797	0.587413	1.35305	0.176041	0.99998
ENSG00000228382	ITPKB-IT1	1.20644	2.44107	1.80509	1.35232	0.176272	0.99998
ENSG00000273343	AC007663.4	5.71913	-1.05849	0.782949	-1.35193	0.176398	0.99998
ENSG00000184523	PTGER4P2	0.770418	3.13018	2.3162	1.35143	0.176558	0.99998
ENSG00000238153	Z99755.1	5.07524	1.15438	0.854504	1.35094	0.176715	0.99998
ENSG00000269947	AC135178.5	5.15077	0.85036	0.629614	1.3506	0.176822	0.99998
ENSG00000217236	SP9	1.76378	-2.92464	2.16615	-1.35016	0.176966	0.99998
ENSG00000214820	MPRIPP1	4.1517	1.31488	0.974033	1.34993	0.177037	0.99998
ENSG00000258354	AC138932.2	1.4929	-1.4636	1.08456	-1.34949	0.17718	0.99998
ENSG00000237718	AC009095.1	3.89163	1.11689	0.827981	1.34893	0.17736	0.99998
ENSG00000271722	NA	2.64173	-1.04869	0.777671	-1.34851	0.177496	0.99998
ENSG00000205642	VCX3B	1.51648	4.1029	3.04906	1.34563	0.178423	0.99998
ENSG00000229263	AC004691.1	0.912924	2.61584	1.94477	1.34506	0.178606	0.99998
ENSG00000273369	AC096586.2	7.67594	-0.770066	0.572557	-1.34496	0.178638	0.99998
ENSG00000232907	DLGAP4-AS1	4.00832	-1.09822	0.817301	-1.34371	0.179041	0.99998
ENSG00000205111	CDKL4	0.469162	2.43828	1.81464	1.34367	0.179055	0.99998
ENSG00000266654	AC129510.2	0.469162	2.43828	1.81464	1.34367	0.179055	0.99998
ENSG00000178852	EFCAB13	28.0987	-0.673298	0.501383	-1.34288	0.17931	0.99998
ENSG00000184374	COLEC10	1.51305	2.65551	1.97777	1.34268	0.179377	0.99998
ENSG00000259933	AC009065.2	2.09579	1.23223	0.917893	1.34246	0.179447	0.99998
ENSG00000257818	C1GALT1P1	0.844011	2.52851	1.88467	1.34162	0.17972	0.99998
ENSG00000223518	CSNK1A1P1	0.858556	3.27351	2.44238	1.3403	0.180148	0.99998
ENSG00000166008	NA	1.49756	4.08539	3.04934	1.33976	0.180323	0.99998
ENSG00000135083	CCNJL	2.05763	-1.95691	1.46075	-1.33966	0.180355	0.99998
ENSG00000171943	SRGAP2C	25.2333	-1.08675	0.811654	-1.33894	0.180592	0.99998
ENSG00000232334	AL683842.1	11.4468	0.989046	0.738766	1.33878	0.180642	0.99998
ENSG00000159904	ZNF890P	4.30603	1.18995	0.890499	1.33628	0.181459	0.99998
ENSG00000238109	AC004893.1	0.843967	2.48674	1.86114	1.33614	0.181505	0.99998
ENSG00000091879	ANGPT2	2.31734	1.71405	1.28393	1.33501	0.181874	0.99998
ENSG00000271347	AC124312.5	5.20407	1.37128	1.02733	1.3348	0.181941	0.99998
ENSG00000122861	PLAU	1.14658	-2.20281	1.65039	-1.33472	0.181969	0.99998
ENSG00000260651	AF213884.3	3.5965	1.35454	1.01556	1.33378	0.182276	0.99998
ENSG00000229728	AL136531.1	5.6939	-0.836202	0.627179	-1.33328	0.182441	0.99998
ENSG00000259659	AC009996.1	1.80175	1.55263	1.16508	1.33264	0.18265	0.99998
ENSG00000236066	NA	1.991	1.96824	1.47746	1.33218	0.182802	0.99998
ENSG00000246560	AC018797.2	5.28658	-0.812843	0.610496	-1.33145	0.183042	0.99998
ENSG00000228763	LIMS1-AS1	0.674322	-2.04328	1.53478	-1.33132	0.183084	0.99998
ENSG00000183662	FAM19A1	0.898985	-3.27398	2.46017	-1.3308	0.183256	0.99998
ENSG00000232439	RPL18AP7	7.02859	-0.758157	0.57006	-1.32996	0.183531	0.99998
ENSG00000225506	CYP4A22-AS1	2.36865	-1.46047	1.10022	-1.32744	0.184364	0.99998
ENSG00000231944	PHKA1-AS1	1.47247	-2.10298	1.58474	-1.32701	0.184504	0.99998
ENSG00000101464	PIGU	823.987	-0.288733	0.217635	-1.32669	0.184612	0.99998
ENSG00000160075	SSU72	3281.95	0.324154	0.244344	1.32663	0.184632	0.99998
ENSG00000231636	AGBL5-AS1	0.894762	-2.56053	1.93016	-1.32659	0.184644	0.99998
ENSG00000239043	SNORD127	0.937224	-2.60759	1.96747	-1.32536	0.185053	0.99998
ENSG00000243243	AC073130.2	0.842037	-2.48867	1.87999	-1.32377	0.18558	0.99998
ENSG00000183134	PTGDR2	4.31166	-1.25134	0.946192	-1.3225	0.186002	0.99998
ENSG00000095752	IL11	6.28739	1.10166	0.833336	1.32199	0.186171	0.99998
ENSG00000215835	AL596087.1	28.3153	0.366789	0.277507	1.32173	0.186259	0.99998
ENSG00000267848	NA	5.30242	1.10087	0.833112	1.3214	0.186368	0.99998
ENSG00000171786	NHLH1	10.5521	0.518767	0.393643	1.31786	0.187549	0.99998
ENSG00000267544	AC007229.1	2.13231	1.63171	1.23818	1.31783	0.187561	0.99998
ENSG00000260442	ATP2A1-AS1	61.0126	0.255114	0.193769	1.31658	0.187978	0.99998
ENSG00000262319	AC007952.6	1.50064	2.85999	2.17379	1.31567	0.188285	0.99998
ENSG00000264968	AC090844.2	5.49051	-1.40449	1.06777	-1.31535	0.188392	0.99998
ENSG00000246375	AC107067.1	0.767387	3.1261	2.37876	1.31417	0.18879	0.99998
ENSG00000249084	AC027627.1	1.72874	-1.67777	1.27677	-1.31408	0.18882	0.99998
ENSG00000113391	FAM172A	517.165	-0.183592	0.139714	-1.31406	0.188828	0.99998
ENSG00000250909	AC138956.1	2.08202	1.10983	0.84482	1.31369	0.188952	0.99998
ENSG00000269921	AC068620.1	4.49377	-1.01179	0.770282	-1.31354	0.189003	0.99998
ENSG00000249604	AC096564.2	1.16023	2.34584	1.78744	1.3124	0.189384	0.99998
ENSG00000222894	NA	4.45143	1.12022	0.853571	1.31239	0.189388	0.99998
ENSG00000263916	AC100778.2	0.712477	-2.12121	1.61655	-1.31219	0.189457	0.99998
ENSG00000271172	AC104662.1	0.632278	-1.98434	1.51263	-1.31185	0.18957	0.99998
ENSG00000201239	RF00019	1.0213	2.14215	1.63559	1.30971	0.190292	0.99998
ENSG00000143816	WNT9A	0.822788	-3.16745	2.41851	-1.30967	0.190309	0.99998
ENSG00000254539	AC239804.1	2.3152	1.52913	1.1677	1.30952	0.19036	0.99998
ENSG00000186377	CYP4X1	1.5015	-1.95773	1.49802	-1.30688	0.191253	0.99998
ENSG00000260541	AL031722.1	0.746833	3.07103	2.34997	1.30683	0.191269	0.99998
ENSG00000248714	AC091180.2	1.44854	-2.09407	1.60276	-1.30654	0.191368	0.99998
ENSG00000272448	NA	0.703128	-2.10421	1.61064	-1.30644	0.191403	0.99998
ENSG00000244932	AL449212.1	26.6755	0.413268	0.316583	1.3054	0.191756	0.99998
ENSG00000226833	AC092164.1	2.35749	1.24161	0.951495	1.30491	0.191925	0.99998
ENSG00000147041	SYTL5	0.758481	2.38937	1.83145	1.30463	0.192017	0.99998
ENSG00000231128	AL137856.1	0.749096	-3.01995	2.31574	-1.3041	0.1922	0.99998
ENSG00000250796	AC112484.2	1.35065	1.85277	1.42152	1.30338	0.192446	0.99998
ENSG00000124399	NDUFB4P12	3.82358	0.837686	0.642813	1.30316	0.192521	0.99998
ENSG00000176402	GJC3	0.847117	1.80807	1.38919	1.30152	0.193079	0.99998
ENSG00000270433	H3F3AP2	0.777833	2.33682	1.79569	1.30135	0.193139	0.99998
ENSG00000229956	ZRANB2-AS2	4.30848	-0.922691	0.710205	-1.29919	0.193879	0.99998
ENSG00000143320	CRABP2	10.0429	0.994029	0.765391	1.29872	0.19404	0.99998
ENSG00000218227	AC136632.1	4.52194	-0.752819	0.579857	-1.29829	0.194189	0.99998
ENSG00000270903	HNRNPA3P9	0.87734	2.54064	1.95765	1.2978	0.194355	0.99998
ENSG00000252808	NA	0.889181	-2.5032	1.92957	-1.29728	0.194534	0.99998
ENSG00000261113	AC009034.1	19.6074	0.776711	0.599265	1.29611	0.194939	0.99998
ENSG00000102287	GABRE	1.3748	3.95434	3.05153	1.29585	0.195026	0.99998
ENSG00000105610	KLF1	14.0737	0.606867	0.468348	1.29576	0.195058	0.99998
ENSG00000119285	HEATR1	2931.98	0.313138	0.2417	1.29557	0.195124	0.99998
ENSG00000269175	NA	2.30645	1.86487	1.44024	1.29483	0.195379	0.99998
ENSG00000232210	NA	4.42273	0.736343	0.568806	1.29454	0.195479	0.99998
ENSG00000226471	Z93930.2	17.1258	0.603478	0.466253	1.29431	0.195557	0.99998
ENSG00000120049	KCNIP2	14.3443	0.965473	0.746271	1.29373	0.195759	0.99998
ENSG00000227558	NA	3.84282	-0.849514	0.657027	-1.29297	0.196022	0.99998
ENSG00000171951	SCG2	1.42791	3.34153	2.58591	1.2922	0.196286	0.99998
ENSG00000159860	TCAF2P1	2.15605	2.0414	1.58328	1.28935	0.197277	0.99998
ENSG00000261643	AL590235.1	8.7047	0.662595	0.513958	1.2892	0.197328	0.99998
ENSG00000182646	NA	10.334	-0.791422	0.614135	-1.28868	0.19751	0.99998
ENSG00000166803	PCLAF	1568.78	-0.246952	0.191838	-1.2873	0.197991	0.99998
ENSG00000179899	PHC1P1	19.7859	0.653842	0.50845	1.28595	0.19846	0.99998
ENSG00000265611	NA	0.932912	-1.89078	1.47055	-1.28576	0.198526	0.99998
ENSG00000254876	AL590705.5	1.9813	-1.27153	0.989637	-1.28485	0.198845	0.99998
ENSG00000255153	TOLLIP-AS1	18.7292	-0.94106	0.732538	-1.28466	0.198912	0.99998
ENSG00000273001	AL731533.2	1.4635	-2.61706	2.03938	-1.28326	0.1994	0.99998
ENSG00000179240	GVQW3	73.6984	0.519418	0.40485	1.28299	0.199496	0.99998
ENSG00000271992	AL354872.2	2.67411	2.33502	1.8204	1.2827	0.199599	0.99998
ENSG00000237977	EIF4HP2	7.67771	-0.723085	0.564101	-1.28184	0.1999	0.99998
ENSG00000225526	MKRN2OS	9.32183	0.736145	0.574342	1.28172	0.199941	0.99998
ENSG00000237491	AL669831.5	35.5328	0.513172	0.400647	1.28086	0.200244	0.99998
ENSG00000255234	AP000446.1	1.73804	1.32497	1.03491	1.28028	0.200446	0.99998
ENSG00000271020	AC112220.2	8.49209	-0.575797	0.449796	-1.28013	0.2005	0.99998
ENSG00000118849	RARRES1	3.62386	-1.11841	0.874156	-1.27941	0.200752	0.99998
ENSG00000273447	AC004067.1	4.60003	1.03434	0.808566	1.27923	0.200817	0.99998
ENSG00000231188	AL139819.1	0.80788	2.43104	1.90103	1.27881	0.200966	0.99998
ENSG00000260186	LINC02137	2.40915	1.49731	1.17147	1.27815	0.201196	0.99998
ENSG00000264773	MIR4420	1.2128	2.03779	1.59497	1.27764	0.201377	0.99998
ENSG00000105641	SLC5A5	1.05369	2.09229	1.63772	1.27756	0.201403	0.99998
ENSG00000224460	NA	1.99948	1.51785	1.18809	1.27755	0.201407	0.99998
ENSG00000271882	AP001330.5	1.22743	-2.27205	1.77927	-1.27696	0.201618	0.99998
ENSG00000272338	AC067838.1	11.0589	-0.627242	0.491856	-1.27525	0.202219	0.99998
ENSG00000254756	AP001107.6	4.50847	1.38699	1.08762	1.27524	0.202223	0.99998
ENSG00000187682	ERAS	0.914056	2.02655	1.58966	1.27483	0.202368	0.99998
ENSG00000261286	ATP2C2-AS1	0.834892	2.45979	1.93072	1.27403	0.202654	0.99998
ENSG00000188985	DHFRP1	710.525	-0.437243	0.343234	-1.27389	0.202701	0.99998
ENSG00000214650	AC073592.1	1.04712	2.07368	1.62804	1.27372	0.202761	0.99998
ENSG00000226291	AC091729.2	1.57463	1.63539	1.28526	1.27242	0.203225	0.99998
ENSG00000134940	ACRV1	14.5073	-0.497835	0.391429	-1.27184	0.20343	0.99998
ENSG00000204805	FAM27E4	8.13372	0.732451	0.576165	1.27125	0.203639	0.99998
ENSG00000188092	GPR89B	107.165	0.649072	0.510954	1.27031	0.203973	0.99998
ENSG00000259717	LINC00677	1.04343	2.06225	1.62457	1.26941	0.204295	0.99998
ENSG00000257354	AC048341.1	2.95187	-1.14247	0.900143	-1.26921	0.204365	0.99998
ENSG00000084110	HAL	4.17003	0.96922	0.763675	1.26915	0.204387	0.99998
ENSG00000168301	KCTD6	129.979	-0.351241	0.27687	-1.26862	0.204578	0.99998
ENSG00000232626	AC099336.1	0.814287	2.44676	1.92977	1.2679	0.204833	0.99998
ENSG00000204616	TRIM31	31.5616	0.634191	0.500194	1.26789	0.204838	0.99998
ENSG00000234405	Z69733.1	2.90772	1.12395	0.886695	1.26758	0.204949	0.99998
ENSG00000134321	RSAD2	2.44731	-2.61828	2.06611	-1.26725	0.205066	0.99998
ENSG00000248648	AC113410.1	0.754935	3.08591	2.43595	1.26682	0.205221	0.99998
ENSG00000113100	CDH9	4.92186	1.5047	1.18785	1.26674	0.205248	0.99998
ENSG00000111245	MYL2	0.831484	2.42751	1.9165	1.26663	0.205286	0.99998
ENSG00000122643	NT5C3A	596.927	0.126222	0.0996779	1.2663	0.205404	0.99998
ENSG00000266801	AC009137.2	2.34441	-1.15007	0.908459	-1.26596	0.205529	0.99998
ENSG00000155729	KCTD18	333.782	0.175516	0.13871	1.26534	0.205748	0.99998
ENSG00000006327	TNFRSF12A	27.7444	1.00871	0.797283	1.26518	0.205807	0.99998
ENSG00000224346	BICD1P1	0.801019	-2.41967	1.91256	-1.26515	0.205819	0.99998
ENSG00000225976	CKS1BP2	12.2064	-0.648892	0.513317	-1.26412	0.206189	0.99998
ENSG00000140688	C16orf58	930.082	0.20247	0.160171	1.26409	0.206199	0.99998
ENSG00000186645	SPDYE17	1.46622	1.47188	1.16471	1.26374	0.206325	0.99998
ENSG00000271888	AL136162.1	9.43092	0.498579	0.394717	1.26313	0.206543	0.99998
ENSG00000169059	VCX3A	1.32545	3.22077	2.55341	1.26136	0.20718	0.99998
ENSG00000234185	AC068533.3	1.99737	-1.33771	1.06066	-1.26121	0.207234	0.99998
ENSG00000235776	AC000089.1	28.2488	-0.401503	0.318513	-1.26055	0.20747	0.99998
ENSG00000269514	AC024257.3	1.98912	-2.17156	1.72276	-1.26051	0.207485	0.99998
ENSG00000099957	P2RX6	1.52913	-3.40411	2.70076	-1.26042	0.207516	0.99998
ENSG00000226002	GTF2IP14	4.37181	1.09	0.864843	1.26035	0.207544	0.99998
ENSG00000271555	AC113139.1	0.896385	2.58105	2.04921	1.25953	0.207838	0.99998
ENSG00000111713	GYS2	1.9282	1.21404	0.964162	1.25917	0.20797	0.99998
ENSG00000243650	RN7SL834P	4.41725	0.91853	0.72963	1.2589	0.208067	0.99998
ENSG00000188175	HEPACAM2	1.02849	-1.97733	1.57148	-1.25826	0.208297	0.99998
ENSG00000172175	MALT1	1949.85	-0.140503	0.111702	-1.25784	0.208451	0.99998
ENSG00000159409	CELF3	1.28097	1.76493	1.4035	1.25752	0.208565	0.99998
ENSG00000065154	OAT	2085.23	-0.286778	0.228057	-1.25748	0.208579	0.99998
ENSG00000226578	AL132657.1	2.90303	1.57729	1.2549	1.2569	0.208789	0.99998
ENSG00000236871	LINC00106	11.7004	0.770565	0.613089	1.25686	0.208806	0.99998
ENSG00000214185	XPOTP1	23.185	-0.506741	0.403316	-1.25644	0.208957	0.99998
ENSG00000231234	SKP1P1	4.82606	0.888687	0.707636	1.25585	0.209169	0.99998
ENSG00000248027	AP001351.1	3.67105	-2.3059	1.83622	-1.25579	0.209193	0.99998
ENSG00000258732	AC025884.1	1.64526	2.05628	1.63811	1.25527	0.209379	0.99998
ENSG00000266852	MIR4482	2.92283	1.33905	1.06723	1.25469	0.20959	0.99998
ENSG00000214006	NA	1.23614	1.67197	1.33297	1.25432	0.209724	0.99998
ENSG00000236792	AL513175.2	6.90483	-0.765922	0.611446	-1.25264	0.210336	0.99998
ENSG00000270822	AC092032.1	2.39765	1.39619	1.11505	1.25214	0.21052	0.99998
ENSG00000256732	AC006065.4	0.750891	2.34116	1.87096	1.25132	0.210819	0.99998
ENSG00000227295	ELL2P1	19.6162	0.707398	0.566196	1.24939	0.211524	0.99998
ENSG00000240889	NDUFB2-AS1	10.9202	-0.761959	0.610688	-1.24771	0.212139	0.99998
ENSG00000271997	NA	8.98425	0.703113	0.563603	1.24753	0.212202	0.99998
ENSG00000254964	AP001458.1	5.77732	-0.691537	0.554431	-1.24729	0.21229	0.99998
ENSG00000260060	AC009088.1	2.336	1.04876	0.840904	1.24718	0.212333	0.99998
ENSG00000186074	CD300LF	2.52953	2.85391	2.28873	1.24694	0.212419	0.99998
ENSG00000232498	NA	1.48168	-3.29713	2.64485	-1.24662	0.212535	0.99998
ENSG00000169403	PTAFR	7.97163	0.909556	0.729926	1.24609	0.21273	0.99998
ENSG00000204086	RPA4	1.02405	-2.01402	1.617	-1.24553	0.212936	0.99998
ENSG00000163645	ERICH6	1.68771	-1.80178	1.4472	-1.24501	0.213127	0.99998
ENSG00000224490	TTC21B-AS1	0.69304	2.976	2.39141	1.24445	0.213333	0.99998
ENSG00000273245	AC092653.1	2.61494	1.24034	0.996721	1.24442	0.213345	0.99998
ENSG00000263531	AC130324.1	1.51137	1.48416	1.19373	1.24329	0.21376	0.99998
ENSG00000214188	ST7-OT4	0.649123	1.96757	1.58342	1.24261	0.214012	0.99998
ENSG00000258957	AL359317.2	0.767574	2.36166	1.90116	1.24222	0.214156	0.99998
ENSG00000249713	AC026725.1	0.706962	3.00206	2.4196	1.24072	0.214708	0.99998
ENSG00000267855	NDUFA7	10.2152	0.555917	0.448192	1.24035	0.214844	0.99998
ENSG00000165832	TRUB1	736.044	-0.16628	0.134125	-1.23973	0.215074	0.99998
ENSG00000272198	NA	8.44378	-0.877952	0.708186	-1.23972	0.215079	0.99998
ENSG00000208037	MIR320A	1.23554	3.12983	2.52468	1.23969	0.215088	0.99998
ENSG00000224481	AC245100.1	0.683292	2.95811	2.38769	1.2389	0.215382	0.99998
ENSG00000269545	NA	0.703713	2.99617	2.41843	1.23889	0.215385	0.99998
ENSG00000227370	AC254562.1	2.14198	2.07312	1.6737	1.23864	0.215478	0.99998
ENSG00000201470	RNY4P7	0.616434	1.96917	1.59099	1.2377	0.215827	0.99998
ENSG00000231611	NA	32.1784	0.483855	0.391098	1.23717	0.216024	0.99998
ENSG00000203843	NA	0.76407	2.33706	1.88984	1.23665	0.216218	0.99998
ENSG00000139537	CCDC65	48.5485	0.404925	0.327486	1.23646	0.216286	0.99998
ENSG00000253112	AC102945.1	1.26412	1.96157	1.58647	1.23643	0.216298	0.99998
ENSG00000273387	AC005005.3	5.99315	-1.06153	0.859252	-1.23541	0.216677	0.99998
ENSG00000162458	FBLIM1	6.33626	-2.55456	2.06831	-1.2351	0.216795	0.99998
ENSG00000238251	AL133477.1	4.20582	0.732583	0.59318	1.23501	0.216827	0.99998
ENSG00000259326	AC116158.1	3.23758	1.14917	0.931056	1.23426	0.217105	0.99998
ENSG00000254477	AP000640.1	0.972239	-1.88773	1.53064	-1.2333	0.217465	0.99998
ENSG00000212766	EWSAT1	1.20125	3.76732	3.05502	1.23316	0.217518	0.99998
ENSG00000271727	AL357054.2	0.785533	2.46706	2.00124	1.23276	0.217664	0.99998
ENSG00000224992	AL445645.1	0.75219	-2.28425	1.8544	-1.2318	0.218024	0.99998
ENSG00000241693	RN7SL704P	0.875645	-2.41916	1.96593	-1.23054	0.218495	0.99998
ENSG00000125775	SDCBP2	20.725	0.436533	0.355055	1.22948	0.218893	0.99998
ENSG00000271781	AC026740.1	33.2071	-0.431065	0.351181	-1.22747	0.219645	0.99998
ENSG00000271161	BOLA2P2	5.27814	-1.01635	0.828033	-1.22743	0.219661	0.99998
ENSG00000272953	AC092171.4	0.683827	2.959	2.4108	1.22739	0.219676	0.99998
ENSG00000273293	AC093458.1	1.50974	-2.05019	1.67618	-1.22313	0.221279	0.99998
ENSG00000268211	NA	1.2307	3.10136	2.53691	1.2225	0.22152	0.99998
ENSG00000267892	AC022144.1	1.2465	3.09228	2.53014	1.22218	0.221639	0.99998
ENSG00000236558	NA	0.841522	-2.40276	1.9662	-1.22204	0.221693	0.99998
ENSG00000162888	C1orf147	6.50676	-0.847284	0.693418	-1.22189	0.221747	0.99998
ENSG00000130035	GALNT8	3.0933	1.21708	0.996391	1.22149	0.221902	0.99998
ENSG00000173421	CCDC36	0.936686	-1.75092	1.43416	-1.22086	0.222138	0.99998
ENSG00000255202	AL049629.1	3.42331	-2.07449	1.69924	-1.22083	0.222149	0.99998
ENSG00000224533	TMLHE-AS1	1.1919	1.69845	1.3913	1.22077	0.222175	0.99998
ENSG00000069764	PLA2G10	3.18077	1.26994	1.04127	1.21961	0.222612	0.99998
ENSG00000271537	AC009220.3	5.17364	1.21249	0.994264	1.21949	0.222658	0.99998
ENSG00000242182	RN7SL745P	0.670439	2.93331	2.40543	1.21945	0.222672	0.99998
ENSG00000237926	AC239367.3	1.15732	3.72397	3.0559	1.21862	0.222989	0.99998
ENSG00000067601	PMS2P4	54.9305	-0.490576	0.402645	-1.21838	0.223079	0.99998
ENSG00000163501	IHH	1.36104	-1.66361	1.36579	-1.21806	0.223201	0.99998
ENSG00000115274	INO80B	535.71	0.273331	0.224407	1.21801	0.223219	0.99998
ENSG00000270109	NA	11.9622	-0.793788	0.652285	-1.21693	0.223629	0.99998
ENSG00000261777	AC012184.3	12.107	0.65433	0.538309	1.21553	0.224164	0.99998
ENSG00000262115	AC027601.2	2.84068	-1.28006	1.05357	-1.21497	0.224376	0.99998
ENSG00000196683	TOMM7	740.835	0.258087	0.212445	1.21484	0.224427	0.99998
ENSG00000263846	CIAPIN1P	0.903087	-1.7325	1.42656	-1.21446	0.224571	0.99998
ENSG00000272006	AC037487.3	1.29202	2.43307	2.00379	1.21424	0.224657	0.99998
ENSG00000236058	RPL17P36	0.584002	1.90455	1.569	1.21386	0.224799	0.99998
ENSG00000227477	STK4-AS1	4.2347	0.827344	0.681587	1.21385	0.224805	0.99998
ENSG00000203814	HIST2H2BF	20.53	0.627573	0.517137	1.21355	0.224918	0.99998
ENSG00000253641	AC104964.1	0.667067	-2.84442	2.34409	-1.21344	0.22496	0.99998
ENSG00000187736	NHEJ1	1.74363	1.1969	0.986703	1.21303	0.22512	0.99998
ENSG00000239014	SNORD108	5.29218	1.32808	1.09549	1.21231	0.225394	0.99998
ENSG00000075886	TUBA3D	10.3945	0.569109	0.469594	1.21192	0.225544	0.99998
ENSG00000265625	AC104564.5	1.46957	1.45899	1.20397	1.21182	0.225583	0.99998
ENSG00000124678	TCP11	1.04503	2.06453	1.70377	1.21174	0.225611	0.99998
ENSG00000233967	AL359715.1	0.996136	1.99926	1.65056	1.21126	0.225796	0.99998
ENSG00000244097	RPS4XP17	1.30879	2.46119	2.03203	1.2112	0.225819	0.99998
ENSG00000225693	LAGE3P1	2.31337	1.81859	1.5017	1.21102	0.225887	0.99998
ENSG00000100218	RSPH14	7.94287	-1.33594	1.10317	-1.211	0.225896	0.99998
ENSG00000235554	AC005822.1	4.86492	-0.736462	0.608159	-1.21097	0.225907	0.99998
ENSG00000199023	MIR339	0.714996	-2.93712	2.42776	-1.20981	0.226353	0.99998
ENSG00000240720	LRRD1	0.775385	-3.06534	2.53468	-1.20936	0.226525	0.99998
ENSG00000172650	AGAP5	1.95702	-1.21596	1.00595	-1.20877	0.22675	0.99998
ENSG00000253649	PRSS51	1.76709	1.17253	0.970078	1.20869	0.22678	0.99998
ENSG00000212175	RF00586	2.3595	-1.22101	1.01073	-1.20804	0.22703	0.99998
ENSG00000263011	AC108134.4	1.95147	-1.61094	1.33392	-1.20767	0.227174	0.99998
ENSG00000154479	CCDC173	4.70877	-1.10057	0.91157	-1.20733	0.227303	0.99998
ENSG00000234129	AC073529.1	23.4978	0.371151	0.307599	1.20661	0.227584	0.99998
ENSG00000246363	LINC02458	1.4463	-2.03582	1.68739	-1.20649	0.227629	0.99998
ENSG00000251867	AC009812.1	11.1357	0.56832	0.471368	1.20568	0.227941	0.99998
ENSG00000166762	CATSPER2	36.046	0.490562	0.406989	1.20534	0.228071	0.99998
ENSG00000072444	NA	1.22145	1.93322	1.60522	1.20433	0.228462	0.99998
ENSG00000169918	OTUD7A	10.4771	1.40912	1.17024	1.20413	0.22854	0.99998
ENSG00000255345	AP002957.1	1.76263	1.4197	1.17922	1.20393	0.228618	0.99998
ENSG00000259895	AC106820.2	3.60913	-0.804592	0.66856	-1.20347	0.228794	0.99998
ENSG00000255189	GLYATL1P1	0.705986	-2.16278	1.79749	-1.20322	0.22889	0.99998
ENSG00000236233	NA	6.45705	0.99806	0.82951	1.20319	0.228902	0.99998
ENSG00000272112	AC011374.2	17.3181	0.520907	0.432941	1.20318	0.228906	0.99998
ENSG00000172901	LVRN	1.72751	-1.67944	1.39599	-1.20305	0.228958	0.99998
ENSG00000146453	PNLDC1	1.93485	-2.44591	2.03313	-1.20303	0.228966	0.99998
ENSG00000225077	LINC00337	9.39411	-0.921185	0.765752	-1.20298	0.228984	0.99998
ENSG00000252244	RNU7-3P	0.704794	2.2053	1.83711	1.20041	0.229978	0.99998
ENSG00000252234	NA	0.777727	-2.2895	1.90787	-1.20003	0.230126	0.99998
ENSG00000247199	AC091948.1	0.808392	2.38732	1.99156	1.19872	0.230638	0.99998
ENSG00000253955	AC008663.2	1.4188	1.45156	1.21138	1.19827	0.230811	0.99998
ENSG00000110844	PRPF40B	93.6716	-0.329314	0.274894	-1.19797	0.23093	0.99998
ENSG00000227376	FTH1P16	2.10939	1.03389	0.863161	1.19779	0.230997	0.99998
ENSG00000184923	NUTM2A	5.01639	-1.07309	0.897061	-1.19623	0.231608	0.99998
ENSG00000224509	AC010884.1	0.806353	-2.38691	1.99658	-1.1955	0.231891	0.99998
ENSG00000130649	CYP2E1	5.28241	2.215	1.85333	1.19514	0.232031	0.99998
ENSG00000139714	MORN3	2.53728	1.56849	1.31297	1.19462	0.232237	0.99998
ENSG00000234320	NA	0.701142	2.9907	2.50691	1.19298	0.232877	0.99998
ENSG00000256263	DDX11L8	0.744659	-3.01342	2.52674	-1.19261	0.233022	0.99998
ENSG00000214432	VPS33B-DT	2.96227	1.09084	0.914949	1.19224	0.233165	0.99998
ENSG00000241529	RN7SL767P	0.95634	-1.94193	1.62914	-1.192	0.233263	0.99998
ENSG00000270116	AP001429.1	1.53052	1.67228	1.40356	1.19145	0.233476	0.99998
ENSG00000090889	KIF4A	1288.22	-0.153305	0.128681	-1.19135	0.233516	0.99998
ENSG00000229214	LINC00242	2.35824	1.4892	1.25045	1.19094	0.233678	0.99998
ENSG00000264176	MAGOH2P	0.968217	1.94313	1.63177	1.19081	0.23373	0.99998
ENSG00000270999	IGKV1OR2-118	1.41798	-3.25812	2.73655	-1.19059	0.233814	0.99998
ENSG00000267340	AC060780.2	2.05605	1.3558	1.13974	1.18957	0.234214	0.99998
ENSG00000207457	RNU6-476P	2.70997	-1.08388	0.912343	-1.18802	0.234825	0.99998
ENSG00000269139	AC010336.5	0.667199	2.90057	2.44183	1.18787	0.234885	0.99998
ENSG00000202566	MIR421	0.757438	2.28316	1.92228	1.18773	0.234938	0.99998
ENSG00000242477	AC091429.1	0.840109	1.68625	1.42024	1.1873	0.23511	0.99998
ENSG00000225808	DJC19P5	4.25	-1.49171	1.25804	-1.18574	0.235726	0.99998
ENSG00000111981	ULBP1	2.32877	-2.51403	2.12137	-1.1851	0.235978	0.99998
ENSG00000266975	FARSA-AS1	1.11607	1.63432	1.37923	1.18495	0.236038	0.99998
ENSG00000221044	RF00012	0.990488	1.98844	1.67859	1.18459	0.23618	0.99998
ENSG00000130363	RSPH3	50.0732	0.300708	0.253929	1.18422	0.236326	0.99998
ENSG00000223343	AC137630.1	5.34539	0.965447	0.815897	1.18329	0.236693	0.99998
ENSG00000261096	AC073476.3	4.66963	-0.945169	0.798881	-1.18312	0.236763	0.99998
ENSG00000249286	AMD1P3	4.94309	0.848337	0.717077	1.18305	0.23679	0.99998
ENSG00000267163	NA	2.18253	1.34173	1.13548	1.18164	0.237348	0.99998
ENSG00000243745	NA	3.61107	1.01476	0.859308	1.1809	0.237643	0.99998
ENSG00000188739	RBM34	22.4721	-0.489262	0.414418	-1.1806	0.237762	0.99998
ENSG00000269363	NA	3.16355	1.64469	1.39383	1.17997	0.238011	0.99998
ENSG00000228078	HLA-U	1.19521	3.06736	2.59957	1.17995	0.238021	0.99998
ENSG00000230054	TEX53	0.719687	2.27852	1.93107	1.17993	0.238028	0.99998
ENSG00000259207	ITGB3	0.605086	2.77395	2.35113	1.17984	0.238065	0.99998
ENSG00000269444	AC011491.2	1.3334	2.47547	2.09859	1.17959	0.238163	0.99998
ENSG00000166359	WDR88	17.2715	0.488397	0.41417	1.17922	0.238312	0.99998
ENSG00000196666	FAM180B	1.92726	-1.45436	1.23484	-1.17777	0.238888	0.99998
ENSG00000124249	KCNK15	0.662884	2.12629	1.80633	1.17713	0.239143	0.99998
ENSG00000239883	PARGP1	9.07314	1.06865	0.90818	1.17669	0.23932	0.99998
ENSG00000231057	AC096637.2	1.03487	-1.99065	1.69278	-1.17596	0.23961	0.99998
ENSG00000166167	BTRC	296.315	-0.292586	0.248849	-1.17576	0.239692	0.99998
ENSG00000080166	DCT	6.98126	0.605432	0.515025	1.17554	0.239779	0.99998
ENSG00000253618	GRPEL2-AS1	1.77556	-1.90546	1.62209	-1.17469	0.240119	0.99998
ENSG00000184100	BRD7P2	21.462	-0.409091	0.348394	-1.17422	0.240307	0.99998
ENSG00000268175	NA	1.24402	-3.04092	2.59002	-1.17409	0.240358	0.99998
ENSG00000252105	RNU1-143P	0.644815	2.85705	2.4336	1.174	0.240393	0.99998
ENSG00000169085	C8orf46	0.735197	2.23816	1.90727	1.17349	0.240599	0.99998
ENSG00000272969	AC024243.1	0.725531	2.24243	1.91181	1.17293	0.240823	0.99998
ENSG00000128918	ALDH1A2	0.643529	2.8528	2.4324	1.17283	0.240863	0.99998
ENSG00000178522	AMBN	3.26058	-1.15833	0.98772	-1.17273	0.240904	0.99998
ENSG00000273156	AC124016.2	3.99488	1.37604	1.17389	1.1722	0.241115	0.99998
ENSG00000269402	NA	14.5269	-0.429061	0.366381	-1.17108	0.241568	0.99998
ENSG00000259838	ELOCP2	32.4542	-0.409873	0.350063	-1.17085	0.241658	0.99998
ENSG00000100601	ALKBH1	230.662	-0.386744	0.33045	-1.17036	0.241858	0.99998
ENSG00000271852	SNORD11B	0.930196	1.87561	1.60305	1.17003	0.241991	0.99998
ENSG00000256712	AC134349.1	10.3148	-0.582736	0.498455	-1.16909	0.242369	0.99998
ENSG00000261610	AP000265.1	1.08756	1.81987	1.55769	1.16831	0.242681	0.99998
ENSG00000172638	EFEMP2	31.9957	0.847303	0.725253	1.16829	0.242692	0.99998
ENSG00000273096	AL021707.8	3.63857	0.710186	0.60813	1.16782	0.24288	0.99998
ENSG00000215283	HMGB3P24	3.43044	1.26668	1.08495	1.1675	0.243008	0.99998
ENSG00000272842	AL391834.1	3.37008	1.10451	0.94618	1.16733	0.243076	0.99998
ENSG00000243746	EEF1A1P10	0.587635	-2.69131	2.30718	-1.16649	0.243415	0.99998
ENSG00000087884	AAMDC	36.2665	-0.457596	0.392299	-1.16645	0.243434	0.99998
ENSG00000252245	NA	2.85621	-1.46589	1.25774	-1.16549	0.243819	0.99998
ENSG00000170236	USP50	1.91668	1.1695	1.00435	1.16444	0.244247	0.99998
ENSG00000196912	ANKRD36B	75.5847	-0.402751	0.345975	-1.1641	0.244382	0.99998
ENSG00000214810	CYCSP55	0.938499	-1.8579	1.59636	-1.16384	0.244489	0.99998
ENSG00000239569	KMT2E-AS1	46.581	0.453604	0.389757	1.16381	0.2445	0.99998
ENSG00000236998	AL354794.2	2.15131	-2.12827	1.82935	-1.1634	0.244665	0.99998
ENSG00000232627	AC021876.1	0.755976	-2.20247	1.8935	-1.16317	0.244759	0.99998
ENSG00000201138	NA	0.626793	2.82152	2.42689	1.16261	0.244989	0.99998
ENSG00000204775	NA	381.047	1.28379	1.10507	1.16173	0.245344	0.99998
ENSG00000118946	PCDH17	1.19197	3.0158	2.5961	1.16166	0.245372	0.99998
ENSG00000167874	TMEM88	0.780752	2.34276	2.01731	1.16133	0.245508	0.99998
ENSG00000250651	PABPC1P7	1.22414	1.8452	1.5889	1.16131	0.245516	0.99998
ENSG00000108010	GLRX3	2173.5	-0.123911	0.106828	-1.15991	0.246087	0.99998
ENSG00000272834	AL022238.3	0.843732	1.81565	1.56604	1.15939	0.246295	0.99998
ENSG00000227172	AC011290.1	1.20064	-2.98193	2.57221	-1.15929	0.246339	0.99998
ENSG00000224751	SHMT1P1	0.406698	2.19512	1.89366	1.15919	0.246378	0.99998
ENSG00000270614	AC011451.2	0.701544	2.19946	1.89803	1.15881	0.246532	0.99998
ENSG00000120729	MYOT	6.25353	-0.917844	0.792407	-1.1583	0.246742	0.99998
ENSG00000241860	AL627309.5	8.27079	1.23169	1.06354	1.1581	0.246821	0.99998
ENSG00000230306	BANF1P2	2.66982	-1.40195	1.21088	-1.15779	0.246948	0.99998
ENSG00000225131	PSME2P2	8.54632	0.641851	0.554734	1.15704	0.247255	0.99998
ENSG00000222881	RF00019	3.16233	0.981144	0.848074	1.15691	0.24731	0.99998
ENSG00000232587	EEF1A1P3	0.642472	-2.77578	2.40038	-1.15639	0.247521	0.99998
ENSG00000229018	PMS2P7	31.7557	-0.57274	0.495742	-1.15532	0.24796	0.99998
ENSG00000259856	RAB43P1	28.0825	0.420924	0.364403	1.15511	0.248047	0.99998
ENSG00000150048	CLEC1A	1.41515	1.56039	1.35098	1.15501	0.248088	0.99998
ENSG00000230946	HNRNPA1P68	0.78503	1.61067	1.39466	1.15489	0.248137	0.99998
ENSG00000199804	R5SP383	3.8246	0.908618	0.787073	1.15443	0.248325	0.99998
ENSG00000270923	TAS2R6P	0.839357	1.68542	1.45996	1.15443	0.248325	0.99998
ENSG00000177340	AC024940.1	2.54166	1.05886	0.917973	1.15347	0.248717	0.99998
ENSG00000261488	AC128688.2	2.72665	0.959046	0.831719	1.15309	0.248874	0.99998
ENSG00000272223	AL136304.1	0.719888	-2.18919	1.89883	-1.15291	0.248946	0.99998
ENSG00000253683	AC027309.2	59.4732	0.326163	0.283075	1.15221	0.249233	0.99998
ENSG00000232194	Z99943.1	0.697147	2.17314	1.88633	1.15205	0.249301	0.99998
ENSG00000263393	AC011825.2	2.61411	1.10429	0.959081	1.15141	0.249565	0.99998
ENSG00000008086	CDKL5	22.3076	-0.515218	0.447692	-1.15083	0.249802	0.99998
ENSG00000254206	NPIPB11	32.5699	0.548393	0.476558	1.15074	0.24984	0.99998
ENSG00000229661	BUD31P2	1.01351	3.52138	3.06035	1.15065	0.249877	0.99998
ENSG00000241030	RPL29P24	0.608194	2.78426	2.41991	1.15057	0.249911	0.99998
ENSG00000244217	RPS4XP10	0.608194	2.78426	2.41991	1.15057	0.249911	0.99998
ENSG00000267342	AC087289.2	14.2093	0.607859	0.528527	1.1501	0.250102	0.99998
ENSG00000265100	AC005332.1	2.47362	1.46675	1.2759	1.14958	0.250316	0.99998
ENSG00000260685	AC027104.1	0.686554	2.17012	1.88815	1.14934	0.250416	0.99998
ENSG00000239704	CDRT4	0.631011	-2.77758	2.4185	-1.14847	0.250773	0.99998
ENSG00000136881	BAAT	2.44719	-1.49765	1.30456	-1.14801	0.250963	0.99998
ENSG00000261766	AC133550.2	2.10222	-1.10497	0.963227	-1.14716	0.251317	0.99998
ENSG00000221740	SNORD93	1.26352	-1.56058	1.3607	-1.1469	0.251425	0.99998
ENSG00000252213	SNORA74D	1.29461	1.21663	1.06086	1.14683	0.251451	0.99998
ENSG00000242349	NPPA-AS1	4.45811	-1.27082	1.10823	-1.14671	0.251501	0.99998
ENSG00000229122	AGBL5-IT1	1.97901	1.2345	1.07656	1.1467	0.251506	0.99998
ENSG00000257191	AC090709.1	2.59835	1.20391	1.05038	1.14617	0.251724	0.99998
ENSG00000177692	DJC28	10.7496	-0.812612	0.709099	-1.14598	0.251804	0.99998
ENSG00000267064	UXT-AS1	2.33746	-1.32782	1.15903	-1.14563	0.251948	0.99998
ENSG00000266640	MIR4754	0.680055	2.15807	1.88413	1.14539	0.252047	0.99998
ENSG00000188536	HBA2	1.38241	-2.50056	2.18324	-1.14534	0.252067	0.99998
ENSG00000136305	CIDEB	3.93474	-1.084	0.946627	-1.14512	0.25216	0.99998
ENSG00000235990	RPL23AP20	1.29887	-1.73274	1.51422	-1.14431	0.252495	0.99998
ENSG00000233837	EIF3LP2	2.01383	-1.19331	1.04289	-1.14424	0.252525	0.99998
ENSG00000122787	AKR1D1	0.606508	-2.7283	2.38469	-1.14409	0.252585	0.99998
ENSG00000113924	HGD	0.732857	2.30415	2.01439	1.14385	0.252687	0.99998
ENSG00000261191	AC013640.1	0.998372	3.50073	3.06084	1.14372	0.252741	0.99998
ENSG00000258645	HSPE1P2	21.0361	0.572767	0.500833	1.14363	0.252777	0.99998
ENSG00000158859	ADAMTS4	1.12363	-1.52656	1.3354	-1.14315	0.252977	0.99998
ENSG00000237914	SIRPG-AS1	1.1219	2.96561	2.59505	1.14279	0.253124	0.99998
ENSG00000251610	AC083906.4	1.0954	2.91202	2.54996	1.14199	0.253459	0.99998
ENSG00000259677	AC027176.2	2.45322	-1.10205	0.965172	-1.14182	0.253529	0.99998
ENSG00000270060	AC090589.3	12.4069	-0.509429	0.446246	-1.14159	0.253626	0.99998
ENSG00000132010	ZNF20	4.44336	-0.937365	0.821637	-1.14085	0.253932	0.99998
ENSG00000272995	AC097505.1	1.01628	1.94332	1.70343	1.14082	0.253943	0.99998
ENSG00000272950	AC093799.1	1.28937	1.82102	1.59633	1.14076	0.25397	0.99998
ENSG00000158715	SLC45A3	17.5841	0.386279	0.338712	1.14043	0.254105	0.99998
ENSG00000261215	AL162231.4	0.661345	-2.81503	2.46845	-1.14041	0.254117	0.99998
ENSG00000237263	MAPK6PS3	1.28407	-1.63056	1.43008	-1.14019	0.254209	0.99998
ENSG00000229036	VDAC1P8	17.6911	0.44595	0.391277	1.13973	0.254399	0.99998
ENSG00000229589	ACVR2B-AS1	6.85114	0.686989	0.602827	1.13961	0.254448	0.99998
ENSG00000188305	PEAK3	3.01043	1.20141	1.05455	1.13927	0.25459	0.99998
ENSG00000147400	CETN2	395.968	-0.520916	0.457607	-1.13835	0.254976	0.99998
ENSG00000234362	LINC01914	0.873591	1.86137	1.63648	1.13742	0.255362	0.99998
ENSG00000260891	AC020978.3	1.91019	-1.88388	1.65677	-1.13708	0.255507	0.99998
ENSG00000261396	AC027682.5	1.65229	-1.83422	1.61334	-1.13691	0.255578	0.99998
ENSG00000255815	KRT8P11	1.1863	-2.97528	2.61703	-1.13689	0.255584	0.99998
ENSG00000230409	TCEA1P2	140.26	0.414323	0.364464	1.1368	0.255622	0.99998
ENSG00000236700	LINC01010	1.19749	2.32742	2.04765	1.13663	0.255692	0.99998
ENSG00000163806	SPDYA	5.5081	1.16866	1.02818	1.13663	0.255695	0.99998
ENSG00000205403	CFI	1.48357	1.92686	1.69546	1.13648	0.255755	0.99998
ENSG00000235376	RPEL1	1.52319	1.97362	1.73676	1.13638	0.255798	0.99998
ENSG00000213188	YBX1P4	0.89205	1.78421	1.57019	1.1363	0.255831	0.99998
ENSG00000271966	AC021321.1	2.59729	0.913064	0.803698	1.13608	0.255924	0.99998
ENSG00000221164	SNORA11F	3.52972	0.818295	0.720697	1.13542	0.256198	0.99998
ENSG00000259755	AC090907.2	0.603129	-1.79379	1.58014	-1.13521	0.256287	0.99998
ENSG00000233175	AC008105.1	15.5751	-0.614627	0.541544	-1.13495	0.256395	0.99998
ENSG00000230615	AL139220.2	4.48823	1.13376	0.998977	1.13493	0.256407	0.99998
ENSG00000062582	MRPS24	6.53293	0.643711	0.567213	1.13487	0.256432	0.99998
ENSG00000178460	MCMDC2	5.38101	0.760624	0.670794	1.13392	0.25683	0.99998
ENSG00000164707	SLC13A4	5.01087	0.723486	0.638661	1.13282	0.257292	0.99998
ENSG00000198081	ZBTB14	263.313	-0.239363	0.211343	-1.13258	0.257391	0.99998
ENSG00000259516	ANP32AP1	2.4429	0.907417	0.801204	1.13257	0.257396	0.99998
ENSG00000267765	AC100793.3	3.48321	-0.868803	0.767823	-1.13152	0.257838	0.99998
ENSG00000235145	RPSAP16	0.675281	2.09819	1.85467	1.1313	0.257929	0.99998
ENSG00000259363	AC090825.1	9.11969	-1.05484	0.932691	-1.13096	0.258072	0.99998
ENSG00000244560	AC004890.2	31.7877	0.78659	0.695551	1.13089	0.258102	0.99998
ENSG00000143199	ADCY10	2.07166	-2.07389	1.8339	-1.13086	0.258113	0.99998
ENSG00000035664	DAPK2	6.03927	0.668238	0.59135	1.13002	0.258468	0.99998
ENSG00000272367	NA	3.82721	0.804297	0.711813	1.12993	0.258507	0.99998
ENSG00000265443	AC127024.3	1.28408	-1.67556	1.4838	-1.12924	0.258797	0.99998
ENSG00000200591	RF00019	0.962443	3.45617	3.06192	1.12876	0.258999	0.99998
ENSG00000217684	RPS3AP24	0.764595	-2.27175	2.01283	-1.12864	0.259052	0.99998
ENSG00000005961	ITGA2B	1.45433	-1.32969	1.17815	-1.12862	0.25906	0.99998
ENSG00000244357	RN7SL145P	1.07154	1.58399	1.40361	1.12851	0.259104	0.99998
ENSG00000238480	NA	0.576032	2.71473	2.40579	1.12842	0.259144	0.99998
ENSG00000269896	AL513477.1	1.76609	-1.78688	1.58366	-1.12832	0.259184	0.99998
ENSG00000254449	SF3A3P2	1.53859	1.57853	1.39946	1.12795	0.259339	0.99998
ENSG00000167565	SERTAD3	137.477	0.358799	0.318107	1.12792	0.259354	0.99998
ENSG00000248127	AC026774.1	0.57528	2.71113	2.40454	1.1275	0.25953	0.99998
ENSG00000228797	FAM207BP	12.4178	0.526583	0.467225	1.12705	0.259723	0.99998
ENSG00000262514	AC020978.6	0.647804	2.10388	1.86708	1.12683	0.259815	0.99998
ENSG00000187024	PTRH1	3.22741	-1.25707	1.11573	-1.12667	0.25988	0.99998
ENSG00000261460	AC009690.2	0.964439	-1.91427	1.69941	-1.12643	0.259984	0.99998
ENSG00000215630	GUSBP9	12.8959	0.654197	0.581053	1.12588	0.260216	0.99998
ENSG00000238910	NA	0.654703	2.09096	1.85781	1.12549	0.26038	0.99998
ENSG00000238228	OR7E7P	6.69075	0.80648	0.716692	1.12528	0.26047	0.99998
ENSG00000228629	AC092295.1	1.19037	2.32438	2.0664	1.12485	0.260653	0.99998
ENSG00000227963	RBM15-AS1	25.1741	-0.368965	0.328057	-1.1247	0.260717	0.99998
ENSG00000226784	PGAM4	9.03877	0.498076	0.442959	1.12443	0.260832	0.99998
ENSG00000231507	LINC01353	5.39634	-1.10663	0.98475	-1.12376	0.261114	0.99998
ENSG00000128253	RFPL2	1.80287	1.689	1.50311	1.12367	0.261155	0.99998
ENSG00000212195	RF00012	0.685142	-2.08478	1.85593	-1.12331	0.261305	0.99998
ENSG00000259426	AC027237.3	3.6825	0.847215	0.754434	1.12298	0.261445	0.99998
ENSG00000228404	AP001468.1	0.7556	-2.17516	1.93759	-1.12262	0.261601	0.99998
ENSG00000229800	ATP8A2P2	0.840332	-1.73731	1.54779	-1.12244	0.261676	0.99998
ENSG00000170325	PRDM10	229.096	-0.227544	0.202742	-1.12233	0.261722	0.99998
ENSG00000244723	ASLP1	6.13477	0.709403	0.632398	1.12177	0.261962	0.99998
ENSG00000124713	GNMT	5.63822	0.696511	0.621046	1.12151	0.26207	0.99998
ENSG00000221485	NA	0.565215	2.69156	2.40126	1.12089	0.262333	0.99998
ENSG00000139547	RDH16	5.84846	0.633565	0.565292	1.12078	0.262384	0.99998
ENSG00000259299	AC061965.1	0.6802	-2.07583	1.85275	-1.12041	0.262539	0.99998
ENSG00000228335	AC073063.1	1.83544	1.06915	0.954446	1.12018	0.262638	0.99998
ENSG00000225490	NA	0.960319	3.43023	3.06256	1.12005	0.262691	0.99998
ENSG00000227417	AC114402.2	0.739182	-2.17533	1.94217	-1.12005	0.262692	0.99998
ENSG00000252419	NA	10.3289	0.498742	0.445324	1.11995	0.262733	0.99998
ENSG00000258439	AC007956.1	0.668723	-2.08445	1.86125	-1.11992	0.262746	0.99998
ENSG00000091317	CMTM6	1921.97	-0.257103	0.229588	-1.11984	0.262781	0.99998
ENSG00000105982	RNF32	78.7173	-0.307894	0.275071	-1.11933	0.263001	0.99998
ENSG00000254850	AC004923.2	0.61719	2.80131	2.50453	1.1185	0.263354	0.99998
ENSG00000261799	AC007406.5	88.4182	-0.273731	0.244819	-1.1181	0.263525	0.99998
ENSG00000253708	AC026979.1	0.626571	-2.74583	2.45606	-1.11798	0.263575	0.99998
ENSG00000237742	AL365259.1	3.5424	1.62678	1.4553	1.11784	0.263636	0.99998
ENSG00000231345	BEND3P1	187.524	0.554305	0.495969	1.11762	0.263729	0.99998
ENSG00000224882	NA	28.2423	-0.749734	0.671605	-1.11633	0.26428	0.99998
ENSG00000235790	AC114488.2	1.10358	-1.41133	1.26521	-1.11549	0.264641	0.99998
ENSG00000272425	AC009902.3	1.66294	-1.30795	1.17429	-1.11382	0.265356	0.99998
ENSG00000230071	RPL4P6	5.28418	0.732984	0.658099	1.11379	0.265369	0.99998
ENSG00000162148	PPP1R32	8.94359	1.28833	1.15672	1.11379	0.265371	0.99998
ENSG00000232888	RPS11P5	5.54801	0.9104	0.817531	1.1136	0.265452	0.99998
ENSG00000189362	NEMP2	336.351	-0.293044	0.26319	-1.11343	0.265523	0.99998
ENSG00000257509	AC073487.1	1.80875	-1.05755	0.949831	-1.11341	0.265534	0.99998
ENSG00000064201	TSPAN32	1.04565	-2.79498	2.51042	-1.11335	0.265558	0.99998
ENSG00000168970	JMJD7-PLA2G4B	38.7394	0.433658	0.389885	1.11227	0.266021	0.99998
ENSG00000253754	AC087620.1	1.5978	-1.652	1.48582	-1.11184	0.266207	0.99998
ENSG00000268743	AC008737.1	2.9079	1.15442	1.03867	1.11143	0.266382	0.99998
ENSG00000235316	DUSP8P5	59.3956	0.466343	0.41962	1.11135	0.266419	0.99998
ENSG00000146857	STRA8	1.07882	2.9537	2.66022	1.11032	0.26686	0.99998
ENSG00000214694	ARHGEF33	1.34457	-1.27764	1.15086	-1.11016	0.266929	0.99998
ENSG00000224690	UBE2D3P3	0.932588	3.39968	3.06333	1.1098	0.267086	0.99998
ENSG00000238756	NA	0.548578	2.65435	2.39371	1.10889	0.267479	0.99998
ENSG00000113555	PCDH12	18.5956	0.660069	0.595324	1.10876	0.267536	0.99998
ENSG00000180209	MYLPF	1.55226	2.33381	2.10501	1.10869	0.267563	0.99998
ENSG00000252620	RNU6ATAC24P	1.57189	1.53794	1.38744	1.10847	0.267658	0.99998
ENSG00000234062	AL390879.1	12.645	0.405651	0.366053	1.10818	0.267786	0.99998
ENSG00000207217	SNORA80D	0.846982	1.81982	1.64356	1.10724	0.268191	0.99998
ENSG00000091010	POU4F3	1.80524	1.55568	1.40507	1.10719	0.268211	0.99998
ENSG00000224384	AL033379.1	0.705469	-2.14351	1.93797	-1.10606	0.268699	0.99998
ENSG00000230735	AC093423.2	2.09772	-1.24577	1.12642	-1.10595	0.268746	0.99998
ENSG00000228606	AL139011.1	21.8982	0.573349	0.51843	1.10593	0.268756	0.99998
ENSG00000253056	RNU7-128P	1.04945	1.41361	1.27888	1.10535	0.269009	0.99998
ENSG00000273442	AC006946.3	3.5268	1.24939	1.13055	1.10511	0.26911	0.99998
ENSG00000068383	INPP5A	184.187	0.507089	0.458867	1.10509	0.269121	0.99998
ENSG00000188032	C19orf67	0.92284	3.38529	3.0637	1.10497	0.269174	0.99998
ENSG00000122335	SERAC1	93.562	0.268889	0.2434	1.10472	0.269281	0.99998
ENSG00000124466	LYPD3	1.79311	1.54955	1.4029	1.10454	0.26936	0.99998
ENSG00000261204	AC004449.1	1.32261	-1.67928	1.52049	-1.10443	0.269406	0.99998
ENSG00000272102	AL133406.3	1.29458	1.69818	1.5377	1.10436	0.269435	0.99998
ENSG00000157021	FAM92A1P1	7.73649	-0.869895	0.787817	-1.10418	0.269513	0.99998
ENSG00000258096	AC025031.2	0.604834	-2.70167	2.4482	-1.10354	0.269794	0.99998
ENSG00000103375	AQP8	0.604834	-2.70167	2.4482	-1.10354	0.269794	0.99998
ENSG00000228925	AC016722.2	4.50705	0.78504	0.711482	1.10339	0.269859	0.99998
ENSG00000164621	SMAD5-AS1	0.717822	-2.12309	1.92494	-1.10294	0.270054	0.99998
ENSG00000256737	RBBP4P5	1.57682	1.28324	1.16377	1.10266	0.270177	0.99998
ENSG00000272430	AL356056.3	1.32883	-1.31418	1.19212	-1.10239	0.27029	0.99998
ENSG00000109832	DDX25	0.714038	-2.12313	1.92607	-1.10231	0.270326	0.99998
ENSG00000259327	AC023906.3	0.977594	1.30606	1.18498	1.10218	0.270385	0.99998
ENSG00000267039	AC016493.1	0.916342	3.37563	3.06395	1.10172	0.270582	0.99998
ENSG00000205277	MUC12	1.01244	2.76942	2.51388	1.10165	0.270613	0.99998
ENSG00000047457	CP	1.00505	-1.90213	1.72687	-1.10149	0.270685	0.99998
ENSG00000225951	ODF2-AS1	0.808849	1.59168	1.4451	1.10144	0.270706	0.99998
ENSG00000239149	SNORA59A	0.905279	1.82821	1.66002	1.10131	0.27076	0.99998
ENSG00000229983	AL606468.1	2.00316	1.64268	1.4926	1.10055	0.271091	0.99998
ENSG00000201499	RNU6-312P	0.951578	-3.36403	3.06117	-1.09894	0.271796	0.99998
ENSG00000118322	ATP10B	3.93827	-1.07329	0.976851	-1.09873	0.271886	0.99998
ENSG00000231827	AL513523.2	2.09603	1.40557	1.27945	1.09857	0.271955	0.99998
ENSG00000187187	ZNF546	46.8004	-0.304594	0.277381	-1.09811	0.272157	0.99998
ENSG00000233690	EBAG9P1	1.43987	1.1378	1.03625	1.09799	0.272208	0.99998
ENSG00000224769	MUC20P1	2.70447	1.25139	1.14056	1.09716	0.272569	0.99998
ENSG00000242852	ZNF709	4.04163	1.17516	1.0712	1.09705	0.272621	0.99998
ENSG00000231616	AL354733.2	0.585636	2.73574	2.49451	1.09671	0.27277	0.99998
ENSG00000246790	AP000977.1	1.04647	-2.78073	2.53612	-1.09645	0.272882	0.99998
ENSG00000239127	SNORD125	43.6442	0.456899	0.416937	1.09585	0.273146	0.99998
ENSG00000257921	AC025165.3	0.593766	-2.67686	2.44333	-1.09558	0.273262	0.99998
ENSG00000268499	AC011479.2	0.583989	2.73224	2.49397	1.09554	0.273281	0.99998
ENSG00000271924	R5SP108	1.45541	1.13855	1.03953	1.09526	0.273403	0.99998
ENSG00000250038	AC109588.1	0.903344	3.35612	3.06446	1.09517	0.273441	0.99998
ENSG00000113073	SLC4A9	1.6288	-1.7747	1.62156	-1.09444	0.273762	0.99998
ENSG00000213185	FAM24B	7.36828	-0.698916	0.639006	-1.09375	0.274063	0.99998
ENSG00000232729	AC211433.1	2.76324	1.53242	1.40137	1.09352	0.274165	0.99998
ENSG00000154175	ABI3BP	4.51142	0.652723	0.596994	1.09335	0.27424	0.99998
ENSG00000211513	MIR320E	3.87812	1.259	1.15153	1.09333	0.274249	0.99998
ENSG00000197334	RF00017	2.08288	-1.22296	1.11906	-1.09284	0.274463	0.99998
ENSG00000255441	AC008750.2	0.898534	3.34883	3.06466	1.09273	0.274515	0.99998
ENSG00000267065	LINC02080	1.35681	-1.81205	1.65859	-1.09252	0.274604	0.99998
ENSG00000211638	IGLV8-61	0.970366	2.75269	2.51959	1.09251	0.274607	0.99998
ENSG00000087903	RFX2	83.1632	-0.203026	0.185933	-1.09193	0.274863	0.99998
ENSG00000085231	AK6	2806.06	-0.128799	0.117957	-1.09191	0.274873	0.99998
ENSG00000163632	C3orf49	4.35994	0.734444	0.673023	1.09126	0.275158	0.99998
ENSG00000269984	AC078795.1	6.73949	-0.598334	0.548296	-1.09126	0.275158	0.99998
ENSG00000122545	SEPTIN7	3579.27	-0.327383	0.300099	-1.09091	0.275311	0.99998
ENSG00000226856	AC093901.1	2.25954	1.57874	1.44736	1.09077	0.275374	0.99998
ENSG00000214353	VAC14-AS1	9.01844	0.727001	0.666621	1.09058	0.27546	0.99998
ENSG00000225335	AC016027.1	20.2726	0.497602	0.456327	1.09045	0.275515	0.99998
ENSG00000230325	AL359921.1	0.926052	-3.33709	3.06182	-1.0899	0.275756	0.99998
ENSG00000183423	LRIT3	3.94939	-1.47283	1.35154	-1.08974	0.275828	0.99998
ENSG00000269305	NA	1.32338	1.31174	1.20421	1.0893	0.276023	0.99998
ENSG00000211676	IGLJ2	1.32345	2.21644	2.03538	1.08896	0.276173	0.99998
ENSG00000229605	RPL21P93	1.05033	-1.35288	1.24284	-1.08854	0.276357	0.99998
ENSG00000258284	POLR2KP1	0.689583	-2.08244	1.91313	-1.0885	0.276375	0.99998
ENSG00000272788	AP000864.1	1.21334	1.7244	1.58517	1.08783	0.27667	0.99998
ENSG00000216937	CCDC7	22.5611	-0.58677	0.539408	-1.0878	0.276682	0.99998
ENSG00000273188	AL022328.3	30.9449	0.475448	0.43708	1.08778	0.27669	0.99998
ENSG00000224945	AL353150.1	0.894643	3.33296	3.06508	1.0874	0.276861	0.99998
ENSG00000234789	AL590369.1	3.76721	0.892497	0.820879	1.08725	0.276928	0.99998
ENSG00000106366	SERPINE1	5.67322	1.33589	1.22883	1.08713	0.276979	0.99998
ENSG00000254604	AP002336.2	2.32167	-1.41713	1.30373	-1.08698	0.277045	0.99998
ENSG00000257545	AC079385.1	0.769813	1.55636	1.43184	1.08696	0.277055	0.99998
ENSG00000266462	NA	3.73478	0.740793	0.682087	1.08607	0.277448	0.99998
ENSG00000260464	AL049796.1	3.64188	-1.09983	1.01294	-1.08578	0.277578	0.99998
ENSG00000260394	Z92544.1	1.37871	-1.81175	1.66997	-1.0849	0.277964	0.99998
ENSG00000242759	LINC00882	1.19401	1.82562	1.68296	1.08476	0.278026	0.99998
ENSG00000229832	AL360091.1	0.744922	-2.19491	2.0234	-1.08476	0.278027	0.99998
ENSG00000123009	NME2P1	1.18926	-1.55152	1.43077	-1.08439	0.27819	0.99998
ENSG00000253842	AP003472.2	0.864179	-1.63234	1.5054	-1.08432	0.278222	0.99998
ENSG00000196648	NA	5.58943	-0.660058	0.608866	-1.08408	0.27833	0.99998
ENSG00000179304	FAM156B	81.3337	0.596328	0.550157	1.08392	0.278399	0.99998
ENSG00000259086	AL136298.3	12.0243	0.539339	0.497587	1.08391	0.278406	0.99998
ENSG00000267537	AC079466.2	0.971068	2.78502	2.57086	1.0833	0.278675	0.99998
ENSG00000110375	UPK2	1.13746	1.83559	1.69471	1.08313	0.27875	0.99998
ENSG00000265791	AC127024.4	3.57882	0.886152	0.818247	1.08299	0.278813	0.99998
ENSG00000224195	AC022400.1	9.04896	-0.602799	0.556625	-1.08295	0.278829	0.99998
ENSG00000161031	PGLYRP2	1.11577	2.20635	2.03759	1.08282	0.278886	0.99998
ENSG00000248932	AC097103.2	15.8383	0.359179	0.331775	1.0826	0.278987	0.99998
ENSG00000267149	AC011476.2	1.1687	1.78161	1.64573	1.08256	0.279003	0.99998
ENSG00000260988	AC090260.1	1.10875	-2.82792	2.61386	-1.08189	0.279299	0.99998
ENSG00000236846	AL359979.2	0.908696	1.78456	1.6496	1.08182	0.279334	0.99998
ENSG00000226723	AL513175.1	1.62037	-1.10043	1.01747	-1.08154	0.279458	0.99998
ENSG00000259657	PIGHP1	2.07612	1.05363	0.974245	1.08149	0.27948	0.99998
ENSG00000205639	MFSD2B	5.23148	0.689416	0.637721	1.08106	0.27967	0.99998
ENSG00000171903	CYP4F11	1.7555	-2.45154	2.26779	-1.08103	0.279686	0.99998
ENSG00000253679	AP001330.2	1.79545	2.99417	2.77008	1.0809	0.279742	0.99998
ENSG00000225240	AC117490.1	0.992643	2.72801	2.52405	1.0808	0.279784	0.99998
ENSG00000267006	AC008507.2	1.23032	1.49656	1.38516	1.08043	0.279953	0.99998
ENSG00000253457	SMIM18	0.677244	2.09614	1.94051	1.0802	0.280053	0.99998
ENSG00000188384	NA	3.82056	-0.937145	0.867604	-1.08015	0.280074	0.99998
ENSG00000228955	AL591623.2	1.80438	1.92074	1.77981	1.07918	0.280506	0.99998
ENSG00000249207	AC079921.1	1.19251	-1.54469	1.43184	-1.07881	0.280671	0.99998
ENSG00000163354	DCST2	4.6139	1.3063	1.21204	1.07777	0.281136	0.99998
ENSG00000005469	CROT	156.923	0.366561	0.340158	1.07762	0.281203	0.99998
ENSG00000236992	RPL12P12	1.10658	-1.44184	1.33906	-1.07675	0.281592	0.99998
ENSG00000148356	LRSAM1	496.962	0.210648	0.195804	1.07581	0.282011	0.99998
ENSG00000236491	AC234771.4	1.0136	2.75975	2.56577	1.0756	0.282105	0.99998
ENSG00000232946	AL354707.3	1.16814	2.20233	2.04871	1.07498	0.282383	0.99998
ENSG00000267296	CEBPA-AS1	1.25704	-2.31811	2.15815	-1.07412	0.282768	0.99998
ENSG00000268713	AC005261.3	23.1727	-0.415067	0.3865	-1.07391	0.282863	0.99998
ENSG00000185838	GNB1L	521.235	0.269102	0.250583	1.0739	0.282865	0.99998
ENSG00000197146	NA	3.51428	0.901484	0.83971	1.07357	0.283017	0.99998
ENSG00000006638	TBXA2R	1.19629	1.77788	1.6562	1.07347	0.283061	0.99998
ENSG00000263050	AC090617.5	10.8754	-0.727062	0.677492	-1.07317	0.283196	0.99998
ENSG00000264296	AC090666.1	1.27561	1.57086	1.46394	1.07304	0.283253	0.99998
ENSG00000066739	ATG2B	765.892	0.271695	0.253268	1.07276	0.28338	0.99998
ENSG00000242457	RBBP4P2	1.42247	-1.34911	1.25785	-1.07255	0.283471	0.99998
ENSG00000233056	ERVH48-1	1.11103	2.12079	1.97865	1.07184	0.283794	0.99998
ENSG00000234043	NUDT9P1	1.11647	-1.49308	1.39317	-1.07172	0.283848	0.99998
ENSG00000262921	AC118754.2	1.98892	-1.52445	1.42292	-1.07136	0.284009	0.99998
ENSG00000171357	LURAP1	0.901179	-3.28174	3.0632	-1.07134	0.284016	0.99998
ENSG00000180061	TMEM150B	3.58228	1.19508	1.11584	1.07101	0.284166	0.99998
ENSG00000235958	UBOX5-AS1	3.26433	0.868875	0.811945	1.07012	0.284567	0.99998
ENSG00000163512	AZI2	316.664	0.176349	0.164803	1.07006	0.284591	0.99998
ENSG00000143167	GPA33	0.859305	3.27779	3.06658	1.06887	0.285127	0.99998
ENSG00000237126	AC073254.1	22.3493	-0.504135	0.471759	-1.06863	0.285237	0.99998
ENSG00000273340	MICE	0.865179	-1.69493	1.58669	-1.06822	0.285423	0.99998
ENSG00000259684	AC084756.1	20.3776	-0.496095	0.464445	-1.06815	0.285455	0.99998
ENSG00000248409	AP000344.2	0.996157	2.83168	2.6525	1.06755	0.285724	0.99998
ENSG00000125482	TTF1	632.98	-0.190148	0.178156	-1.06731	0.285831	0.99998
ENSG00000223692	DIP2A-IT1	4.75034	-0.774016	0.725318	-1.06714	0.285909	0.99998
ENSG00000206559	ZCWPW2	6.70273	0.73045	0.685264	1.06594	0.286451	0.99998
ENSG00000206044	NA	4.54489	0.997138	0.935507	1.06588	0.286478	0.99998
ENSG00000228389	NA	2.8793	1.53938	1.44461	1.06561	0.286602	0.99998
ENSG00000244009	B3GAT3P1	0.547159	2.61453	2.45368	1.06555	0.286626	0.99998
ENSG00000196391	ZNF774	25.5465	0.475241	0.446238	1.06499	0.286878	0.99998
ENSG00000266677	AC087164.1	1.62985	-1.16364	1.09279	-1.06484	0.286949	0.99998
ENSG00000165269	AQP7	0.926984	2.66644	2.50444	1.06468	0.287019	0.99998
ENSG00000143590	EF3	49.5028	0.473971	0.445285	1.06442	0.287138	0.99998
ENSG00000225422	RBMS1P1	12.7539	-0.563865	0.529841	-1.06421	0.287232	0.99998
ENSG00000247595	SPTY2D1OS	3.61244	-1.12254	1.05504	-1.06399	0.287334	0.99998
ENSG00000258599	AL355922.3	1.45944	-1.47663	1.38788	-1.06395	0.287353	0.99998
ENSG00000232850	PTGES2-AS1	1.88667	1.45364	1.36644	1.06381	0.287415	0.99998
ENSG00000267613	NA	1.46998	1.5092	1.41876	1.06375	0.287443	0.99998
ENSG00000113389	NPR3	1.28226	-1.66582	1.56607	-1.0637	0.287467	0.99998
ENSG00000229326	AC069154.1	0.551952	-2.57621	2.42208	-1.06364	0.287494	0.99998
ENSG00000273384	AL137796.1	0.597815	-2.68571	2.52535	-1.0635	0.287555	0.99998
ENSG00000181690	PLAG1	265.496	0.212188	0.199559	1.06329	0.287653	0.99998
ENSG00000261337	NA	6.45428	0.823083	0.774203	1.06314	0.28772	0.99998
ENSG00000239389	PCDHA13	0.916681	2.69333	2.53371	1.063	0.287783	0.99998
ENSG00000228519	AC097263.1	5.14685	0.611312	0.575093	1.06298	0.287791	0.99998
ENSG00000187398	LUZP2	1.30965	3.24573	3.05394	1.0628	0.287872	0.99998
ENSG00000251868	RNU7-71P	0.543375	2.60571	2.45211	1.06264	0.287945	0.99998
ENSG00000234353	AP000346.2	4.43953	0.644732	0.606909	1.06232	0.28809	0.99998
ENSG00000223653	AL078459.1	1.5971	-1.96528	1.85058	-1.06198	0.288246	0.99998
ENSG00000259096	FAM35CP	1.59538	-1.05155	0.990415	-1.06173	0.28836	0.99998
ENSG00000273038	AL365203.2	5.81461	-0.845728	0.796865	-1.06132	0.288545	0.99998
ENSG00000226352	PSPC1-AS2	2.41212	-1.48293	1.39743	-1.06119	0.288606	0.99998
ENSG00000228863	AL121985.1	4.76521	1.24547	1.17421	1.06068	0.288835	0.99998
ENSG00000235065	RPL24P2	11.0901	0.509577	0.480501	1.06051	0.288912	0.99998
ENSG00000254530	AC090124.1	1.36637	3.23808	3.05409	1.06024	0.289033	0.99998
ENSG00000263675	MIR5581	1.85964	1.0713	1.01068	1.05997	0.289158	0.99998
ENSG00000206688	SNORD116-18	1.05172	2.8165	2.65722	1.05994	0.289172	0.99998
ENSG00000260838	AC022893.2	0.991695	2.73663	2.58303	1.05946	0.289388	0.99998
ENSG00000223491	NA	0.871839	-1.67042	1.57676	-1.0594	0.289417	0.99998
ENSG00000235066	AC009303.2	1.18081	-2.2262	2.10218	-1.059	0.289602	0.99998
ENSG00000047056	WDR37	620.479	0.23898	0.225748	1.05862	0.289774	0.99998
ENSG00000146411	SLC2A12	12.0435	1.08075	1.0213	1.05821	0.289959	0.99998
ENSG00000233368	NA	2.0371	-0.977472	0.923724	-1.05819	0.289971	0.99998
ENSG00000200403	RNU6-1099P	1.52253	-1.06359	1.00538	-1.05789	0.290104	0.99998
ENSG00000204611	ZNF616	145.829	0.234238	0.221446	1.05776	0.290163	0.99998
ENSG00000257884	AL512310.7	0.87421	-3.24031	3.06427	-1.05745	0.290307	0.99998
ENSG00000256030	CBX3P4	2.62174	-1.36408	1.28999	-1.05744	0.290312	0.99998
ENSG00000266098	NA	0.905427	-1.75493	1.65966	-1.05741	0.290325	0.99998
ENSG00000157152	SYN2	0.82666	3.24268	3.06757	1.05708	0.290473	0.99998
ENSG00000229646	AL109914.1	0.82666	3.24268	3.06757	1.05708	0.290473	0.99998
ENSG00000267138	AC005954.1	0.984648	1.3595	1.28624	1.05696	0.290531	0.99998
ENSG00000244378	RPS2P45	0.82985	3.23981	3.06765	1.05612	0.290914	0.99998
ENSG00000273151	AC073957.3	35.3768	0.623242	0.590339	1.05574	0.291089	0.99998
ENSG00000254337	AC083967.1	0.840279	3.23576	3.06777	1.05476	0.291535	0.99998
ENSG00000184551	NA	5.35712	-0.66717	0.632822	-1.05428	0.291756	0.99998
ENSG00000259232	AC105129.1	1.04788	-1.55616	1.47667	-1.05383	0.29196	0.99998
ENSG00000205838	TTC23L	1.60995	1.73661	1.64859	1.05339	0.292162	0.99998
ENSG00000162373	BEND5	0.975901	-2.6844	2.54955	-1.05289	0.292391	0.99998
ENSG00000176134	AL445665.1	0.828967	3.22955	3.06795	1.05267	0.292491	0.99998
ENSG00000053747	LAMA3	6.46272	1.12144	1.06539	1.05261	0.29252	0.99998
ENSG00000269559	AC093677.2	1.6196	-1.16854	1.11036	-1.0524	0.292618	0.99998
ENSG00000187783	TMEM72	0.529988	2.57298	2.44593	1.05194	0.292826	0.99998
ENSG00000243672	RPS3AP40	0.529988	2.57298	2.44593	1.05194	0.292826	0.99998
ENSG00000234354	RPS26P47	5.87425	-0.76644	0.728643	-1.05187	0.292858	0.99998
ENSG00000226677	IGBP1P1	0.528025	2.57069	2.4461	1.05093	0.293289	0.99998
ENSG00000255438	AL354813.1	1.61271	2.76815	2.63417	1.05086	0.293321	0.99998
ENSG00000178342	KCNG2	3.98705	-1.44293	1.37313	-1.05083	0.293336	0.99998
ENSG00000272870	AC097534.2	15.7817	0.729436	0.694232	1.05071	0.293393	0.99998
ENSG00000272735	AC007881.3	0.969768	-1.98234	1.88709	-1.05047	0.293501	0.99998
ENSG00000267033	AC020911.1	2.66325	1.13126	1.07698	1.05041	0.293531	0.99998
ENSG00000229766	AL021396.1	2.7426	1.97242	1.87916	1.04963	0.293888	0.99998
ENSG00000269907	AL158827.2	1.76884	1.69233	1.61253	1.04949	0.293953	0.99998
ENSG00000008128	CDK11A	37.7729	0.4134	0.394049	1.04911	0.294128	0.99998
ENSG00000223711	AC069213.1	1.83571	1.09082	1.04019	1.04868	0.294327	0.99998
ENSG00000243795	LINC02044	2.38138	1.2178	1.16132	1.04864	0.294346	0.99998
ENSG00000176386	CDC26	209.771	-0.237434	0.226562	-1.04799	0.294643	0.99998
ENSG00000239100	NA	0.652907	1.98599	1.89519	1.04791	0.294678	0.99998
ENSG00000266447	NA	5.37864	-0.651273	0.62159	-1.04775	0.294753	0.99998
ENSG00000213171	LINGO4	0.814816	3.21489	3.06837	1.04775	0.294754	0.99998
ENSG00000232295	AL589935.1	1.01558	-1.44785	1.38208	-1.04759	0.294828	0.99998
ENSG00000196741	LINC01560	16.5587	-0.472193	0.450899	-1.04723	0.294995	0.99998
ENSG00000196553	CCDC196	0.899459	1.81632	1.73441	1.04722	0.294996	0.99998
ENSG00000267796	LIN37	27.7365	0.441268	0.421394	1.04716	0.295025	0.99998
ENSG00000226029	LINC01772	4.12239	0.953144	0.91043	1.04692	0.295138	0.99998
ENSG00000169826	CSGALCT2	473.81	0.517968	0.495096	1.0462	0.295471	0.99998
ENSG00000260534	AC100827.3	17.0773	0.59123	0.565355	1.04577	0.295668	0.99998
ENSG00000178947	SMIM10L2A	1.85502	1.53836	1.47142	1.04549	0.295795	0.99998
ENSG00000260144	AC100827.2	1.71823	1.52353	1.45733	1.04543	0.295826	0.99998
ENSG00000227045	AL589765.1	0.636112	1.98615	1.90099	1.0448	0.296117	0.99998
ENSG00000248112	AC108174.1	1.0354	-2.73415	2.61882	-1.04404	0.296466	0.99998
ENSG00000237605	AL591846.2	1.39803	-1.86043	1.78285	-1.04352	0.296709	0.99998
ENSG00000229222	KRT18P4	1.56667	-1.16002	1.1117	-1.04346	0.296733	0.99998
ENSG00000187686	KRT18P59	0.671491	-2.08663	2.00014	-1.04324	0.296835	0.99998
ENSG00000263307	AC007216.4	2.80817	-0.79068	0.758036	-1.04306	0.296919	0.99998
ENSG00000210127	MT-TA	2.53822	1.12169	1.07562	1.04283	0.297027	0.99998
ENSG00000249767	ENPP7P10	0.839189	-3.1962	3.06545	-1.04266	0.297108	0.99998
ENSG00000228221	LINC00578	0.522023	-2.5141	2.412	-1.04233	0.29726	0.99998
ENSG00000244393	NA	0.837392	1.67056	1.60319	1.04202	0.297401	0.99998
ENSG00000225527	AL450384.1	0.620218	1.98582	1.90609	1.04183	0.297491	0.99998
ENSG00000260936	NA	4.91697	1.234	1.18484	1.0415	0.297646	0.99998
ENSG00000178429	RPS3AP5	8.3862	-0.424948	0.408036	-1.04145	0.297668	0.99998
ENSG00000204653	ASPDH	13.0492	0.667558	0.641173	1.04115	0.297805	0.99998
ENSG00000251556	AC091887.1	2.16863	1.06224	1.02052	1.04088	0.297929	0.99998
ENSG00000261404	AC138627.1	1.41597	-1.87954	1.80606	-1.04069	0.29802	0.99998
ENSG00000222004	C7orf71	0.910967	2.62713	2.52539	1.04029	0.298207	0.99998
ENSG00000210174	MT-TR	11.3517	0.813236	0.781789	1.04022	0.298235	0.99998
ENSG00000225159	NPM1P39	2.68333	-0.928825	0.892908	-1.04022	0.298236	0.99998
ENSG00000254896	OPCML-IT1	0.806265	3.1918	3.06905	1.04	0.298341	0.99998
ENSG00000153086	ACMSD	1.02552	-2.71935	2.61614	-1.03945	0.298594	0.99998
ENSG00000271913	AL035530.2	5.68707	0.821853	0.790987	1.03902	0.298794	0.99998
ENSG00000253558	AC024568.1	0.518363	-2.50293	2.40913	-1.03894	0.298835	0.99998
ENSG00000162944	RFTN2	3.62674	1.21015	1.16494	1.03881	0.298892	0.99998
ENSG00000234299	NA	1.09993	-1.38496	1.33365	-1.03847	0.299051	0.99998
ENSG00000224292	AF196972.1	6.06925	-0.699812	0.673906	-1.03844	0.299065	0.99998
ENSG00000206888	RNU6-48P	1.27727	1.19	1.14624	1.03818	0.299186	0.99998
ENSG00000267053	AC012617.1	0.802973	3.18627	3.06921	1.03814	0.299205	0.99998
ENSG00000183055	FAM133CP	0.69207	-2.0554	1.98023	-1.03796	0.299288	0.99998
ENSG00000261685	NA	1.04816	2.07623	2.00055	1.03783	0.299351	0.99998
ENSG00000213140	ELK2AP	1.95314	-1.9542	1.88306	-1.03778	0.299371	0.99998
ENSG00000251301	LINC02384	4.49275	1.10972	1.06964	1.03748	0.299514	0.99998
ENSG00000263982	AC009716.1	1.94092	-2.27435	2.1925	-1.03733	0.29958	0.99998
ENSG00000241095	CYP51A1P1	1.89388	-1.01266	0.97656	-1.03697	0.299752	0.99998
ENSG00000238334	NA	5.43536	0.894041	0.862235	1.03689	0.299788	0.99998
ENSG00000271963	AC026786.2	2.91825	1.08501	1.04649	1.03681	0.299825	0.99998
ENSG00000092295	TGM1	11.2094	0.581216	0.560598	1.03678	0.299839	0.99998
ENSG00000185305	ARL15	144.416	-0.484451	0.467454	-1.03636	0.300034	0.99998
ENSG00000271978	AL359643.2	4.42683	0.778108	0.750884	1.03626	0.300083	0.99998
ENSG00000224863	LINC01398	0.513033	-2.49354	2.40825	-1.03541	0.300476	0.99998
ENSG00000272087	AC080013.4	21.9467	-0.461414	0.445884	-1.03483	0.300749	0.99998
ENSG00000251056	ANKRD20A17P	1.74349	2.23346	2.15844	1.03476	0.300781	0.99998
ENSG00000112273	HDGFL1	1.50729	2.70854	2.6178	1.03466	0.300827	0.99998
ENSG00000273153	AC067747.1	2.70028	-1.44209	1.39408	-1.03444	0.300932	0.99998
ENSG00000234604	AL021068.2	0.959222	-2.64048	2.55335	-1.03412	0.301078	0.99998
ENSG00000249363	AC011411.1	0.992807	1.97336	1.90885	1.0338	0.301231	0.99998
ENSG00000229127	AC007038.1	14.5055	0.532225	0.514987	1.03347	0.301383	0.99998
ENSG00000175262	C1orf127	1.99648	2.28119	2.20736	1.03345	0.301394	0.99998
ENSG00000259687	LINC01220	0.630741	1.94501	1.88209	1.03343	0.301402	0.99998
ENSG00000260500	AC010336.2	2.36267	1.12885	1.09244	1.03333	0.301451	0.99998
ENSG00000113083	LOX	9.7106	0.683325	0.661333	1.03325	0.301485	0.99998
ENSG00000103540	CCP110	1010.23	-0.196458	0.190136	-1.03325	0.301487	0.99998
ENSG00000173272	MZT2A	1771.74	0.124356	0.120362	1.03319	0.301516	0.99998
ENSG00000269125	AL137002.1	0.857375	-1.69462	1.64042	-1.03304	0.301586	0.99998
ENSG00000265194	AL359922.2	7.95345	-0.553209	0.53585	-1.0324	0.301887	0.99998
ENSG00000122432	SPATA1	3.89214	-0.926789	0.897911	-1.03216	0.301997	0.99998
ENSG00000188959	C9orf152	1.13539	-1.37155	1.32945	-1.03167	0.302228	0.99998
ENSG00000257052	AP003721.4	4.48444	1.10778	1.07434	1.03113	0.302481	0.99998
ENSG00000198001	IRAK4	502.461	-0.204542	0.198461	-1.03064	0.302708	0.99998
ENSG00000036257	CUL3	2732.67	-0.157297	0.152683	-1.03022	0.302905	0.99998
ENSG00000189171	S100A13	34.8178	-0.498784	0.484383	-1.02973	0.303137	0.99998
ENSG00000232969	AP001062.2	0.592039	-1.92102	1.86571	-1.02964	0.303178	0.99998
ENSG00000140598	EFL1	579.104	-0.202738	0.196911	-1.02959	0.303201	0.99998
ENSG00000225706	PTPRD-AS1	0.964856	-2.67295	2.59837	-1.0287	0.303619	0.99998
ENSG00000224128	LINC01248	1.33281	-3.14023	3.05361	-1.02837	0.303778	0.99998
ENSG00000168679	SLC16A4	8.90234	0.880784	0.856798	1.028	0.303952	0.99998
ENSG00000136918	WDR38	1.589	2.14863	2.09109	1.02751	0.304179	0.99998
ENSG00000269439	AC010618.3	4.86029	0.938487	0.913496	1.02736	0.304252	0.99998
ENSG00000143278	F13B	0.778336	3.15289	3.07021	1.02693	0.304454	0.99998
ENSG00000138161	CUZD1	22.8945	0.505899	0.492691	1.02681	0.304511	0.99998
ENSG00000227073	SDHDP2	1.05794	-2.77277	2.70073	-1.02667	0.304575	0.99998
ENSG00000146221	TCTE1	11.2268	0.816857	0.795969	1.02624	0.304777	0.99998
ENSG00000273289	AL121672.3	2.63425	1.66535	1.62317	1.02599	0.304898	0.99998
ENSG00000259081	AF111169.3	1.5962	2.21953	2.16458	1.02539	0.305181	0.99998
ENSG00000130779	CLIP1	477.507	-0.287421	0.280328	-1.0253	0.305221	0.99998
ENSG00000270110	AL353593.3	1.52138	2.69787	2.6316	1.02518	0.305278	0.99998
ENSG00000231884	NDUFB1P1	0.595813	-1.89417	1.84971	-1.02403	0.305819	0.99998
ENSG00000202078	RF00019	2.3011	1.99893	1.95205	1.02401	0.305829	0.99998
ENSG00000227781	NA	1.89195	1.51368	1.47877	1.02361	0.306019	0.99998
ENSG00000254211	LINC01485	7.98277	0.904828	0.884568	1.0229	0.306353	0.99998
ENSG00000272486	AC090922.1	7.00081	-0.77522	0.758409	-1.02217	0.306703	0.99998
ENSG00000196663	TECPR2	305.223	0.504393	0.493691	1.02168	0.306934	0.99998
ENSG00000119004	CYP20A1	269.138	-0.221856	0.217159	-1.02163	0.306957	0.99998
ENSG00000214867	SRSF9P1	0.640292	2.01448	1.97196	1.02156	0.306988	0.99998
ENSG00000252061	RNU6-415P	4.86255	0.806936	0.790071	1.02135	0.307091	0.99998
ENSG00000233355	CHRM3-AS2	0.594121	-1.88441	1.84508	-1.02132	0.307104	0.99998
ENSG00000157613	CREB3L1	1.0949	2.2212	2.17608	1.02073	0.307381	0.99998
ENSG00000096080	MRPS18A	538.459	-0.209445	0.205219	-1.02059	0.307449	0.99998
ENSG00000272986	AC009570.1	8.91187	-0.551719	0.540626	-1.02052	0.307483	0.99998
ENSG00000241878	PISD	737.56	0.144757	0.141901	1.02013	0.307667	0.99998
ENSG00000272812	AC004908.2	4.75367	0.722256	0.708216	1.01982	0.307812	0.99998
ENSG00000262179	MYMX	0.489582	2.47763	2.42967	1.01974	0.307852	0.99998
ENSG00000269846	AL136172.1	2.3802	1.26973	1.24644	1.01869	0.308352	0.99998
ENSG00000271524	BNIP3P17	1.51591	1.83673	1.8041	1.01809	0.308637	0.99998
ENSG00000271204	AC016831.5	0.653659	1.99266	1.95756	1.01793	0.30871	0.99998
ENSG00000168939	SPRY3	11.2361	-0.476378	0.468031	-1.01784	0.308756	0.99998
ENSG00000164855	TMEM184A	8.49174	-0.580372	0.570323	-1.01762	0.308858	0.99998
ENSG00000242748	RPL23AP81	0.774603	3.1249	3.07106	1.01753	0.308902	0.99998
ENSG00000182752	PAPPA	2.13202	-1.08653	1.06834	-1.01702	0.309143	0.99998
ENSG00000273210	AP001437.1	1.50588	1.13016	1.11208	1.01626	0.309506	0.99998
ENSG00000161929	SCIMP	0.887103	-2.53402	2.49396	-1.01606	0.3096	0.99998
ENSG00000215817	ZC3H11B	56.8758	0.246401	0.242509	1.01605	0.309607	0.99998
ENSG00000242931	RPL7P49	0.609034	1.89352	1.86399	1.01584	0.309704	0.99998
ENSG00000108256	NUFIP2	2641.19	0.130142	0.128198	1.01517	0.310027	0.99998
ENSG00000226756	AC007365.1	1.32814	-1.25192	1.23352	-1.01492	0.310145	0.99998
ENSG00000273108	AL121929.2	4.43131	1.18075	1.16416	1.01425	0.310465	0.99998
ENSG00000253948	AC104986.2	7.39994	0.667815	0.658863	1.01359	0.310779	0.99998
ENSG00000226904	AL353608.2	1.13643	-2.14642	2.11832	-1.01326	0.310934	0.99998
ENSG00000272627	AC016542.1	0.98773	1.30037	1.28416	1.01262	0.311241	0.99998
ENSG00000236021	AL359265.3	4.54835	0.875119	0.864642	1.01212	0.311482	0.99998
ENSG00000142230	SAE1	5229.59	-0.117817	0.116424	-1.01196	0.311555	0.99998
ENSG00000269996	NA	92.1183	-0.638943	0.631465	-1.01184	0.311614	0.99998
ENSG00000225822	UBXN7-AS1	1.63161	1.34191	1.32624	1.01182	0.311625	0.99998
ENSG00000137225	CAPN11	0.511072	2.53147	2.50278	1.01146	0.311796	0.99998
ENSG00000249650	AC106772.1	1.99856	1.20318	1.18998	1.01109	0.311973	0.99998
ENSG00000267108	AP001029.1	2.71649	0.907855	0.89852	1.01039	0.312309	0.99998
ENSG00000114739	ACVR2B	196.405	0.278096	0.275444	1.00963	0.312674	0.99998
ENSG00000168589	DYNLRB2	1.44122	-1.40881	1.39549	-1.00954	0.312714	0.99998
ENSG00000257315	ZBED6	106.794	0.336762	0.333778	1.00894	0.313004	0.99998
ENSG00000242797	GLYCTK-AS1	1.75626	-1.03337	1.0247	-1.00846	0.313232	0.99998
ENSG00000234648	AL162151.2	1.83412	1.14123	1.13192	1.00823	0.313346	0.99998
ENSG00000236434	AL162430.2	0.559242	1.90452	1.88916	1.00813	0.313392	0.99998
ENSG00000163322	ABRAXAS1	147.607	0.248948	0.24697	1.00801	0.31345	0.99998
ENSG00000267323	SLC25A1P5	0.784757	1.58176	1.56944	1.00785	0.313527	0.99998
ENSG00000204813	NA	1.26545	-3.07824	3.05481	-1.00767	0.313613	0.99998
ENSG00000202415	RN7SKP269	2.89812	0.932385	0.926542	1.00631	0.314268	0.99998
ENSG00000213519	AC132008.1	0.995309	1.28832	1.28079	1.00588	0.314474	0.99998
ENSG00000264235	AP005329.1	0.930093	-2.57757	2.56257	-1.00585	0.314486	0.99998
ENSG00000094880	CDC23	1486.02	-0.169325	0.168383	-1.0056	0.31461	0.99998
ENSG00000250938	AC108866.1	2.38443	-0.986894	0.981577	-1.00542	0.314696	0.99998
ENSG00000230750	SDAD1P2	4.67256	0.736993	0.733148	1.00524	0.31478	0.99998
ENSG00000124701	APOBEC2	1.52022	-1.05033	1.0462	-1.00395	0.315402	0.99998
ENSG00000235173	HGH1	216.352	-0.689854	0.687149	-1.00394	0.315409	0.99998
ENSG00000262678	AC004771.5	4.90776	0.970994	0.967806	1.00329	0.315719	0.99998
ENSG00000260874	AC106820.5	7.63036	-0.870984	0.868465	-1.0029	0.315909	0.99998
ENSG00000263220	AC015727.1	0.99499	1.5507	1.54662	1.00264	0.316036	0.99998
ENSG00000215346	NA	0.837341	2.51043	2.50417	1.0025	0.316102	0.99998
ENSG00000236713	AL356292.1	0.468627	2.42403	2.41996	1.00168	0.316497	0.99998
ENSG00000254855	AP001107.8	2.1973	1.22042	1.21845	1.00162	0.316526	0.99998
ENSG00000198791	CNOT7	2328.79	-0.128411	0.12821	-1.00156	0.316554	0.99998
ENSG00000154263	ABCA10	5.32168	-1.10377	1.10211	-1.00151	0.316582	0.99998
ENSG00000162849	KIF26B	4.79754	-0.895615	0.894405	-1.00135	0.316656	0.99998
ENSG00000232303	DFFBP1	4.88648	0.730624	0.729649	1.00134	0.316664	0.99998
ENSG00000241313	WWTR1-AS1	1.93043	-2.14356	2.14116	-1.00112	0.316767	0.99998
ENSG00000253200	AC037459.3	26.7146	0.283935	0.283633	1.00107	0.316794	0.99998
ENSG00000272744	AC107214.2	0.519553	-2.47341	2.47184	-1.00064	0.317002	0.99998
ENSG00000231830	AC245140.1	0.844318	2.51446	2.51334	1.00045	0.317094	0.99998
ENSG00000265714	NA	0.772797	-3.06914	3.06903	-1.00004	0.317293	0.99998
ENSG00000235297	FAUP1	0.565138	1.86751	1.86772	0.999885	0.317366	0.99998
ENSG00000217624	AL627402.1	1.4359	-1.2839	1.28438	-0.999627	0.317491	0.99998
ENSG00000253218	KLF3P1	0.783079	-3.06749	3.06908	-0.999483	0.317561	0.99998
ENSG00000231443	AC124944.2	2.41572	-0.768363	0.768888	-0.999317	0.317641	0.99998
ENSG00000200677	RF00093	0.465378	2.41585	2.41856	0.998881	0.317852	0.99998
ENSG00000215860	NA	0.512288	1.61339	1.61556	0.998659	0.31796	0.99998
ENSG00000204923	FBXO48	98.5957	0.277442	0.277898	0.998356	0.318107	0.99998
ENSG00000216197	NA	1.02836	1.97308	1.97659	0.998225	0.31817	0.99998
ENSG00000260274	AC068338.2	22.4236	-0.351755	0.352427	-0.998092	0.318235	0.99998
ENSG00000252367	RF00019	1.67227	-1.35904	1.36227	-0.997629	0.318459	0.99998
ENSG00000244515	KRT18P34	5.06146	-1.01153	1.01416	-0.997403	0.318569	0.99998
ENSG00000163516	ANKZF1	978.912	0.295672	0.296452	0.997368	0.318586	0.99998
ENSG00000229780	UBE2Q1-AS1	9.39623	0.605125	0.606832	0.997187	0.318674	0.99998
ENSG00000230107	AL022316.1	2.1066	-1.28114	1.28479	-0.997161	0.318686	0.99998
ENSG00000235734	HMGN1P36	25.2687	-0.432137	0.433453	-0.996964	0.318782	0.99998
ENSG00000272374	Z97832.2	8.68932	-0.593107	0.595179	-0.996519	0.318998	0.99998
ENSG00000261105	LMO7-AS1	1.34656	-1.33183	1.33662	-0.996419	0.319047	0.99998
ENSG00000232807	AL137186.2	8.91346	0.794132	0.797073	0.99631	0.319099	0.99998
ENSG00000245205	EEF1A1P4	0.493366	2.48672	2.49594	0.996308	0.3191	0.99998
ENSG00000256452	AP003170.3	0.562512	1.85172	1.86053	0.995268	0.319606	0.99998
ENSG00000164061	BSN	19.6309	-0.810556	0.814835	-0.994749	0.319858	0.99998
ENSG00000261572	AC097639.1	0.767192	-3.05299	3.06951	-0.994619	0.319922	0.99998
ENSG00000245498	AP000866.1	3.27049	0.829631	0.834738	0.993881	0.320281	0.99998
ENSG00000156234	CXCL13	6.55354	1.38575	1.39436	0.993825	0.320308	0.99998
ENSG00000264187	AC055811.2	8.29096	0.602773	0.606682	0.993557	0.320438	0.99998
ENSG00000235529	AGAP1-IT1	6.08128	-0.84571	0.85122	-0.993526	0.320453	0.99998
ENSG00000234722	LINC01287	0.601707	1.93833	1.95106	0.993478	0.320477	0.99998
ENSG00000252874	RF00019	0.609945	1.93305	1.94587	0.993412	0.320509	0.99998
ENSG00000049541	RFC2	1600.03	-0.144526	0.145502	-0.993296	0.320566	0.99998
ENSG00000105650	PDE4C	1.70563	1.15585	1.16394	0.993054	0.320684	0.99998
ENSG00000169282	KCB1	29.4766	0.646646	0.651264	0.99291	0.320754	0.99998
ENSG00000185065	AC000068.1	18.2145	0.726582	0.732032	0.992555	0.320927	0.99998
ENSG00000229874	NA	53.8188	-0.423002	0.426219	-0.992452	0.320977	0.99998
ENSG00000140443	IGF1R	807.614	-0.57921	0.583671	-0.992356	0.321024	0.99998
ENSG00000235843	AL390961.2	0.475824	1.61355	1.62634	0.992139	0.32113	0.99998
ENSG00000197283	SYNGAP1	442.165	0.26964	0.271805	0.992036	0.32118	0.99998
ENSG00000253355	AP003469.1	2.26701	1.15832	1.16798	0.991728	0.32133	0.99998
ENSG00000271761	AL021368.1	0.538287	1.85815	1.87436	0.991351	0.321514	0.99998
ENSG00000108798	ABI3	0.724193	3.04551	3.07358	0.990866	0.321751	0.99998
ENSG00000207359	RNU6-925P	1.54022	-2.02855	2.04784	-0.99058	0.321891	0.99998
ENSG00000258188	NA	1.76031	2.21839	2.23968	0.990494	0.321933	0.99998
ENSG00000219470	AL355802.1	2.68752	1.09244	1.1033	0.990158	0.322097	0.99998
ENSG00000235290	HLA-W	0.649476	-1.90555	1.92502	-0.989883	0.322231	0.99998
ENSG00000019144	PHLDB1	5.23415	0.912498	0.921828	0.989879	0.322233	0.99998
ENSG00000272949	AC093668.2	0.996806	1.97669	1.9969	0.989877	0.322234	0.99998
ENSG00000226129	NA	0.485798	2.46789	2.49319	0.98985	0.322247	0.99998
ENSG00000146197	SCUBE3	6.26059	0.448255	0.453114	0.989276	0.322528	0.99998
ENSG00000225554	AL359764.1	0.728157	3.03898	3.07379	0.988674	0.322822	0.99998
ENSG00000154269	ENPP3	2.41263	1.15056	1.16394	0.988506	0.322905	0.99998
ENSG00000272764	AL596094.1	7.88703	0.473786	0.479395	0.9883	0.323006	0.99998
ENSG00000243960	AL390195.1	4.03814	-0.622019	0.629562	-0.988018	0.323144	0.99998
ENSG00000227200	AL162724.1	1.03108	2.02631	2.05091	0.988003	0.323151	0.99998
ENSG00000267781	SLC25A36P1	0.619014	-1.91816	1.94147	-0.98799	0.323157	0.99998
ENSG00000144810	COL8A1	0.632137	-1.9095	1.93289	-0.987897	0.323203	0.99998
ENSG00000246662	LINC00535	0.725347	3.03663	3.07387	0.987885	0.323209	0.99998
ENSG00000214915	BX546450.1	1.07793	-2.09181	2.1192	-0.987074	0.323606	0.99998
ENSG00000235726	AC010148.1	0.929984	2.62666	2.66219	0.986656	0.323811	0.99998
ENSG00000203392	AC105020.1	0.88501	-1.72117	1.74519	-0.98624	0.324016	0.99998
ENSG00000231999	LRRC8C-DT	10.6769	0.483025	0.489767	0.986234	0.324018	0.99998
ENSG00000171243	SOSTDC1	0.722269	3.0305	3.07407	0.985826	0.324218	0.99998
ENSG00000226308	AL122058.1	0.722269	3.0305	3.07407	0.985826	0.324218	0.99998
ENSG00000261742	LINC00922	0.501574	-2.4295	2.46447	-0.985813	0.324225	0.99998
ENSG00000230629	RPS23P8	36.1812	-0.243072	0.246607	-0.985665	0.324297	0.99998
ENSG00000164404	GDF9	4.23618	-0.85883	0.871376	-0.985602	0.324329	0.99998
ENSG00000183090	FREM3	0.837364	2.45634	2.49223	0.9856	0.324329	0.99998
ENSG00000240970	RPL23AP64	5.48249	0.656323	0.666114	0.985302	0.324476	0.99998
ENSG00000248973	AC106799.2	7.23249	1.00535	1.02061	0.985056	0.324597	0.99998
ENSG00000090534	THPO	0.509415	1.57827	1.60236	0.984966	0.324641	0.99998
ENSG00000162630	B3GALT2	0.498693	-2.45051	2.48804	-0.984913	0.324667	0.99998
ENSG00000233250	AC233728.1	8.70003	-0.723045	0.734136	-0.984893	0.324677	0.99998
ENSG00000272343	AC107952.2	4.1264	-1.03986	1.05586	-0.984847	0.324699	0.99998
ENSG00000233838	DPH3P1	1.20883	1.2265	1.24572	0.984568	0.324836	0.99998
ENSG00000253121	AC120042.2	1.02652	2.06482	2.09755	0.984394	0.324922	0.99998
ENSG00000166262	FAM227B	46.7271	0.392215	0.398446	0.98436	0.324938	0.99998
ENSG00000158828	PINK1	159.83	0.360784	0.366559	0.984245	0.324995	0.99998
ENSG00000128254	C22orf24	3.75136	-1.12252	1.141	-0.983811	0.325208	0.99998
ENSG00000207425	RF00019	33.4477	0.385375	0.39178	0.983653	0.325286	0.99998
ENSG00000047662	FAM184B	6.43123	0.883964	0.898915	0.983368	0.325426	0.99998
ENSG00000265095	FTLP12	0.717779	3.02247	3.07434	0.983128	0.325544	0.99998
ENSG00000235330	RPL12P25	0.803105	-1.56116	1.58822	-0.982957	0.325629	0.99998
ENSG00000264349	MIR4258	9.0126	0.585361	0.595517	0.982946	0.325634	0.99998
ENSG00000229839	AC018462.1	2.34558	-1.13062	1.15133	-0.982012	0.326094	0.99998
ENSG00000233280	NA	105.32	0.523338	0.533002	0.981869	0.326164	0.99998
ENSG00000235908	RHOA-IT1	1.76603	1.13683	1.15814	0.981599	0.326297	0.99998
ENSG00000235138	AL445931.1	1.62203	1.1999	1.22288	0.981204	0.326492	0.99998
ENSG00000258388	PPT2-EGFL8	4.85278	0.757832	0.772657	0.980813	0.326685	0.99998
ENSG00000273209	AC069148.1	0.713995	3.01534	3.07457	0.980734	0.326724	0.99998
ENSG00000182376	AC138028.1	1.03785	-2.08111	2.12234	-0.980573	0.326803	0.99998
ENSG00000236732	AC094019.1	1.36441	1.28154	1.30712	0.980435	0.326872	0.99998
ENSG00000270964	AC016355.1	6.45841	-0.763957	0.779325	-0.980281	0.326948	0.99998
ENSG00000266037	NA	0.605468	1.88896	1.92716	0.98018	0.326997	0.99998
ENSG00000185792	NLRP9	4.18985	0.747725	0.762989	0.979995	0.327088	0.99998
ENSG00000249142	AC074134.1	1.70453	1.66128	1.69521	0.979986	0.327093	0.99998
ENSG00000183773	AIFM3	0.805034	2.45333	2.50348	0.97997	0.327101	0.99998
ENSG00000264063	MIR3687-2	52.1282	0.537176	0.548204	0.979883	0.327144	0.99998
ENSG00000204666	AC010624.1	1.42465	1.73612	1.77241	0.979524	0.327321	0.99998
ENSG00000254690	AC233992.1	15.0026	-0.436448	0.445656	-0.979339	0.327412	0.99998
ENSG00000243144	AC079760.2	1.44606	-2.63601	2.69173	-0.9793	0.327432	0.99998
ENSG00000256802	AC022613.1	0.720239	3.01096	3.07472	0.979264	0.32745	0.99998
ENSG00000249245	NCOA4P3	0.733064	-3.00674	3.0709	-0.979105	0.327528	0.99998
ENSG00000224152	AC009506.1	12.8343	-0.49191	0.502454	-0.979015	0.327572	0.99998
ENSG00000155367	PPM1J	1.43274	-1.38917	1.41968	-0.978509	0.327823	0.99998
ENSG00000226824	AC006001.2	26.2815	-0.472777	0.483222	-0.978385	0.327884	0.99998
ENSG00000235450	AC079760.1	0.710211	3.00818	3.07481	0.97833	0.327911	0.99998
ENSG00000165874	FAM35BP	1.54885	1.24743	1.27513	0.978279	0.327937	0.99998
ENSG00000121335	PRB2	1.97664	1.23404	1.2623	0.977614	0.328265	0.99998
ENSG00000254397	AC132192.1	2.42412	0.887832	0.908439	0.977316	0.328413	0.99998
ENSG00000236539	HNRNPA1P54	0.737543	-2.99961	3.07112	-0.976713	0.328711	0.99998
ENSG00000231551	AC245100.4	2.12149	-1.40807	1.44196	-0.976496	0.328819	0.99998
ENSG00000227896	AL731569.1	22.4195	0.35678	0.365393	0.976427	0.328853	0.99998
ENSG00000133466	C1QTNF6	35.4372	-0.426904	0.43724	-0.976361	0.328886	0.99998
ENSG00000168298	HIST1H1E	32.8498	0.422027	0.432249	0.976349	0.328891	0.99998
ENSG00000160401	CFAP157	79.282	-0.352307	0.360949	-0.976057	0.329036	0.99998
ENSG00000107731	UNC5B	0.74287	-2.99725	3.0712	-0.975923	0.329103	0.99998
ENSG00000167644	C19orf33	0.706428	3.00099	3.07505	0.975916	0.329106	0.99998
ENSG00000238924	RNU7-82P	2.11644	-1.68307	1.72489	-0.975755	0.329186	0.99998
ENSG00000256151	ADGRD1-AS1	0.733458	-2.99628	3.07123	-0.975599	0.329263	0.99998
ENSG00000258424	AL512791.1	3.94225	0.843132	0.864453	0.975336	0.329394	0.99998
ENSG00000173338	KCNK7	13.1069	-0.688251	0.705699	-0.975276	0.329423	0.99998
ENSG00000173662	TAS1R1	2.27115	1.45273	1.48965	0.975218	0.329452	0.99998
ENSG00000141441	GAREM1	121.768	0.287128	0.294491	0.974995	0.329563	0.99998
ENSG00000232460	BMPR1APS2	1.00503	-1.93632	1.9865	-0.974737	0.329691	0.99998
ENSG00000144635	DYNC1LI1	1230.17	-0.16027	0.164426	-0.974728	0.329695	0.99998
ENSG00000106268	NUDT1	531.822	0.166567	0.170896	0.974668	0.329725	0.99998
ENSG00000234004	AC092017.2	0.964288	1.24067	1.27296	0.974631	0.329743	0.99998
ENSG00000269300	AC008734.1	0.704392	2.99665	3.0752	0.974458	0.329829	0.99998
ENSG00000196873	CBWD3	69.7964	-0.23674	0.242947	-0.974453	0.329832	0.99998
ENSG00000236498	AC107081.2	7.08139	-0.565094	0.580011	-0.974281	0.329917	0.99998
ENSG00000182759	MAFA	2.97133	-1.59096	1.63303	-0.974236	0.329939	0.99998
ENSG00000166676	TVP23A	13.3531	-0.736911	0.756576	-0.974007	0.330053	0.99998
ENSG00000172967	XKR3	0.468409	2.41995	2.48518	0.973755	0.330178	0.99998
ENSG00000105856	HBP1	396.742	0.355253	0.36483	0.973748	0.330181	0.99998
ENSG00000169609	C15orf40	295.56	-0.215302	0.221164	-0.973495	0.330308	0.99998
ENSG00000254535	PABPC4L	0.702601	2.99371	3.0753	0.973469	0.33032	0.99998
ENSG00000117262	GPR89A	995.057	-0.489578	0.50296	-0.973393	0.330358	0.99998
ENSG00000251188	AC079140.3	0.467875	2.41858	2.48498	0.973279	0.330415	0.99998
ENSG00000181625	SLX1B	1.97578	1.18968	1.22294	0.972805	0.33065	0.99998
ENSG00000148225	WDR31	52.4403	0.264135	0.271536	0.972742	0.330681	0.99998
ENSG00000088247	KHSRP	11840.8	0.133012	0.136742	0.972726	0.33069	0.99998
ENSG00000207704	MIR548AA1	5.18664	-0.720413	0.740761	-0.972531	0.330787	0.99998
ENSG00000250138	AC139495.3	1.14233	2.97479	3.05964	0.972268	0.330917	0.99998
ENSG00000127743	IL17B	1.04968	-2.10908	2.16984	-0.971995	0.331053	0.99998
ENSG00000253607	AC104316.1	0.597373	-1.87856	1.93272	-0.971974	0.331063	0.99998
ENSG00000233786	CDC27P1	0.484779	-2.38935	2.45829	-0.971955	0.331073	0.99998
ENSG00000250284	AC109439.2	2.08601	1.76931	1.82061	0.971822	0.331139	0.99998
ENSG00000213015	ZNF580	1006.22	0.233658	0.240525	0.971449	0.331325	0.99998
ENSG00000235354	RPS29P16	1.06016	1.26717	1.30485	0.971124	0.331486	0.99998
ENSG00000273301	AC016717.2	0.69886	2.98652	3.07554	0.971056	0.33152	0.99998
ENSG00000100079	LGALS2	0.69886	2.98652	3.07554	0.971056	0.33152	0.99998
ENSG00000269622	TP53TG3HP	0.69886	2.98652	3.07554	0.971056	0.33152	0.99998
ENSG00000224077	AP000936.1	0.69886	2.98652	3.07554	0.971056	0.33152	0.99998
ENSG00000211766	TRBJ2-2P	0.69886	2.98652	3.07554	0.971056	0.33152	0.99998
ENSG00000223442	TH2LCRR	3.24123	1.09175	1.12448	0.970892	0.331602	0.99998
ENSG00000238198	AL357055.3	1.74471	1.09662	1.12976	0.970664	0.331716	0.99998
ENSG00000206633	SNORA80B	5.8591	-0.852938	0.878898	-0.970464	0.331815	0.99998
ENSG00000250404	NA	13.9379	0.644991	0.664716	0.970326	0.331884	0.99998
ENSG00000108342	CSF3	0.908701	-2.52772	2.60632	-0.969842	0.332125	0.99998
ENSG00000175873	NA	212.077	-0.381479	0.39336	-0.969797	0.332148	0.99998
ENSG00000262248	AC027796.2	1.49613	1.0295	1.06175	0.969628	0.332232	0.99998
ENSG00000264109	NA	2.5477	0.924704	0.953799	0.969495	0.332298	0.99998
ENSG00000101282	RSPO4	0.790729	-1.56279	1.61205	-0.969443	0.332324	0.99998
ENSG00000166492	FAM86GP	2.43785	-1.05888	1.09241	-0.969306	0.332392	0.99998
ENSG00000170917	NUDT6	65.404	0.249869	0.257797	0.969251	0.33242	0.99998
ENSG00000167377	ZNF23	29.7696	-0.362465	0.374137	-0.968803	0.332644	0.99998
ENSG00000230592	RPSAP8	0.952051	-1.21813	1.25738	-0.968777	0.332656	0.99998
ENSG00000184956	MUC6	1.04438	2.01808	2.08342	0.968637	0.332726	0.99998
ENSG00000206754	SNORD101	9.806	-0.514381	0.531103	-0.968515	0.332787	0.99998
ENSG00000272663	AC093635.1	3.81437	-0.955267	0.986411	-0.968428	0.332831	0.99998
ENSG00000224079	AC091729.1	1.88298	-1.40789	1.45401	-0.968285	0.332902	0.99998
ENSG00000118976	OTUD4P1	0.976111	-1.3366	1.38041	-0.968263	0.332913	0.99998
ENSG00000088808	PPP1R13B	186.009	-0.21743	0.224575	-0.968185	0.332952	0.99998
ENSG00000150783	TEX12	2.18064	-1.01401	1.04758	-0.967952	0.333068	0.99998
ENSG00000269897	COMMD3-BMI1	0.5077	-2.44685	2.52922	-0.967429	0.333329	0.99998
ENSG00000238061	AL356273.2	0.808503	1.56908	1.62303	0.966761	0.333664	0.99998
ENSG00000160973	FOXH1	2.07288	1.75293	1.81335	0.966684	0.333702	0.99998
ENSG00000233621	LINC01137	24.2589	-0.739948	0.765617	-0.966473	0.333807	0.99998
ENSG00000260279	AC137932.1	11.5957	-0.528954	0.547348	-0.966395	0.333847	0.99998
ENSG00000230289	AL358781.2	1.846	1.42136	1.47102	0.966245	0.333921	0.99998
ENSG00000148204	CRB2	8.64776	1.13549	1.17523	0.966184	0.333952	0.99998
ENSG00000251070	NA	2.00781	1.48653	1.53887	0.965988	0.33405	0.99998
ENSG00000265466	NA	1.16832	-2.95272	3.05739	-0.965764	0.334162	0.99998
ENSG00000164744	SUN3	1.82038	-1.26477	1.30975	-0.965662	0.334213	0.99998
ENSG00000237849	NFYAP1	0.882916	-2.48396	2.57282	-0.965459	0.334315	0.99998
ENSG00000235079	ZRANB2-AS1	3.29107	0.999244	1.03534	0.965132	0.334479	0.99998
ENSG00000224596	ZMIZ1-AS1	2.25405	1.72521	1.7878	0.964988	0.334551	0.99998
ENSG00000148948	LRRC4C	1.74333	-1.7037	1.76662	-0.964387	0.334852	0.99998
ENSG00000232762	AL355483.3	6.29084	-0.97652	1.01262	-0.964351	0.33487	0.99998
ENSG00000171792	RHNO1	744.255	-0.208504	0.216305	-0.963937	0.335077	0.99998
ENSG00000240291	AL450384.2	31.4188	-0.309357	0.321034	-0.963627	0.335233	0.99998
ENSG00000164483	SAMD3	0.847809	1.89078	1.96326	0.963078	0.335508	0.99998
ENSG00000114455	HHLA2	1.86291	1.0594	1.1002	0.962921	0.335587	0.99998
ENSG00000177932	ZNF354C	0.71501	-2.95707	3.07246	-0.962446	0.335825	0.99998
ENSG00000189127	ANKRD34B	1.5747	2.53132	2.63047	0.962306	0.335896	0.99998
ENSG00000125875	TBC1D20	706.515	-0.140053	0.145555	-0.9622	0.335949	0.99998
ENSG00000077984	CST7	1.46494	-1.94843	2.02565	-0.96188	0.33611	0.99998
ENSG00000261448	AC109446.3	0.684895	2.95902	3.07648	0.961819	0.336141	0.99998
ENSG00000226386	PARD3-AS1	1.78416	-1.35149	1.40522	-0.961765	0.336168	0.99998
ENSG00000215483	LINC00598	2.0826	-1.59225	1.65567	-0.961697	0.336202	0.99998
ENSG00000235131	AL136528.2	0.907575	-2.55614	2.6583	-0.96157	0.336266	0.99998
ENSG00000204709	LINC01556	0.683437	2.95567	3.0766	0.960694	0.336706	0.99998
ENSG00000228313	NA	5.04654	-0.576531	0.600832	-0.959554	0.33728	0.99998
ENSG00000213830	CFL1P5	3.27523	0.73738	0.768644	0.959325	0.337395	0.99998
ENSG00000260036	AC013355.1	0.451991	2.37895	2.47983	0.95932	0.337397	0.99998
ENSG00000207181	SNORA14B	2.15655	-0.973905	1.01537	-0.95916	0.337478	0.99998
ENSG00000230400	LINC01747	0.451456	2.37756	2.47964	0.958833	0.337643	0.99998
ENSG00000263883	EEF1DP7	0.451456	2.37756	2.47964	0.958833	0.337643	0.99998
ENSG00000109919	MTCH2	2421.18	-0.142524	0.148659	-0.958727	0.337696	0.99998
ENSG00000237836	PHKA2-AS1	2.54975	1.34469	1.40333	0.958216	0.337954	0.99998
ENSG00000264049	MIR4737	0.838256	-1.61494	1.68539	-0.958201	0.337961	0.99998
ENSG00000234285	GAPDHP49	0.687401	2.94777	3.07687	0.95804	0.338043	0.99998
ENSG00000269161	AC010618.2	0.771856	-1.53423	1.60185	-0.957786	0.338171	0.99998
ENSG00000260022	AL031716.1	0.982516	-1.87788	1.96171	-0.957268	0.338432	0.99998
ENSG00000230013	AL359182.2	0.823903	2.44472	2.55398	0.957223	0.338455	0.99998
ENSG00000269965	NA	1.04696	1.60074	1.67272	0.956963	0.338586	0.99998
ENSG00000120457	KCNJ5	1.06268	1.59913	1.67113	0.956912	0.338612	0.99998
ENSG00000267533	AP002414.4	0.576435	-1.83044	1.91546	-0.955611	0.339269	0.99998
ENSG00000189120	SP6	3.9615	1.54223	1.61429	0.955358	0.339397	0.99998
ENSG00000212712	AP002414.1	1.09551	2.92366	3.06084	0.955184	0.339484	0.99998
ENSG00000209482	SNORD83A	15.5498	0.572727	0.599866	0.954759	0.3397	0.99998
ENSG00000260349	AC087190.1	41.1771	-0.27986	0.293209	-0.954472	0.339845	0.99998
ENSG00000137857	DUOX1	15.2674	-0.747431	0.78325	-0.954268	0.339948	0.99998
ENSG00000260132	AL032819.1	1.7131	1.34377	1.4082	0.954247	0.339959	0.99998
ENSG00000233369	GTF2IP4	246.938	0.416133	0.436311	0.953753	0.340209	0.99998
ENSG00000231226	TRIM31-AS1	3.84592	1.10763	1.16171	0.953448	0.340363	0.99998
ENSG00000173626	TRAPPC3L	1.77846	-2.55556	2.68057	-0.953364	0.340406	0.99998
ENSG00000261366	MANEA-AS1	8.2572	0.605491	0.635307	0.953069	0.340555	0.99998
ENSG00000259935	AC009754.1	1.92085	1.70575	1.79028	0.952784	0.340699	0.99998
ENSG00000117408	IPO13	1087.15	-0.132287	0.138934	-0.952157	0.341017	0.99998
ENSG00000272752	STAG3L5P-PVRIG2P-PILRB	0.48972	-2.4021	2.52308	-0.952051	0.341071	0.99998
ENSG00000231066	NPM1P9	3.26839	-0.710924	0.746871	-0.95187	0.341163	0.99998
ENSG00000243899	NA	0.778215	1.60441	1.68563	0.951815	0.341191	0.99998
ENSG00000227436	FCF1P1	0.983424	-1.91429	2.01135	-0.951743	0.341228	0.99998
ENSG00000243339	RN7SL738P	3.54455	-0.827116	0.869054	-0.951742	0.341228	0.99998
ENSG00000260790	AC092338.2	0.584616	-1.81094	1.90278	-0.95173	0.341234	0.99998
ENSG00000235989	MORC2-AS1	2.62718	-0.961153	1.01014	-0.951505	0.341348	0.99998
ENSG00000269089	NA	0.997878	1.27202	1.33731	0.951178	0.341514	0.99998
ENSG00000228196	PTPN2P1	0.826403	-1.59695	1.6796	-0.950795	0.341708	0.99998
ENSG00000222493	NA	4.53432	-0.679118	0.714456	-0.950538	0.341839	0.99998
ENSG00000100372	SLC25A17	1043.36	-0.129105	0.135837	-0.950435	0.341891	0.99998
ENSG00000226842	AL158834.1	0.661328	2.92425	3.0777	0.950141	0.34204	0.99998
ENSG00000232150	ST13P4	19.7304	-0.28701	0.302162	-0.949853	0.342187	0.99998
ENSG00000225484	NUTM2B-AS1	64.6161	-0.286193	0.301395	-0.949561	0.342335	0.99998
ENSG00000258628	AC126603.1	1.54702	1.98001	2.08524	0.949535	0.342349	0.99998
ENSG00000242659	AC108693.2	3.73855	0.754748	0.795033	0.949329	0.342453	0.99998
ENSG00000265750	AC090772.3	2.42317	1.34412	1.41606	0.949201	0.342518	0.99998
ENSG00000258824	AL122035.1	6.82639	0.690522	0.727721	0.948883	0.34268	0.99998
ENSG00000273080	AC009309.1	10.7148	-0.835252	0.880532	-0.948576	0.342836	0.99998
ENSG00000265996	MIR3671	1.11064	-1.40861	1.48583	-0.948031	0.343114	0.99998
ENSG00000117682	DHDDS	903.869	-0.138588	0.146223	-0.947781	0.343241	0.99998
ENSG00000087116	ADAMTS2	1.56821	1.98127	2.09223	0.946965	0.343657	0.99998
ENSG00000235481	UBE2R2-AS1	0.770189	1.51945	1.60465	0.946904	0.343688	0.99998
ENSG00000267214	AC092068.1	0.662482	2.91364	3.07808	0.946577	0.343854	0.99998
ENSG00000242375	AL590705.3	4.45347	0.73835	0.780573	0.945908	0.344196	0.99998
ENSG00000206587	RNU6-46P	0.918756	1.49714	1.58285	0.945852	0.344224	0.99998
ENSG00000244425	RN7SL268P	17.7026	0.564375	0.596917	0.945483	0.344412	0.99998
ENSG00000167945	PRR25	2.17934	1.3298	1.40674	0.945302	0.344505	0.99998
ENSG00000228417	AL360182.2	0.456508	-2.30766	2.44225	-0.944889	0.344715	0.99998
ENSG00000252391	RNU6-638P	2.12548	1.02829	1.08839	0.944779	0.344771	0.99998
ENSG00000173250	GPR151	0.5404	1.81011	1.91607	0.944698	0.344813	0.99998
ENSG00000249035	CLMAT3	0.792122	2.41203	2.55363	0.944548	0.344889	0.99998
ENSG00000269929	AL158152.1	3.59948	0.817882	0.865925	0.944518	0.344905	0.99998
ENSG00000271396	AC091167.4	0.996412	1.52462	1.6146	0.944267	0.345033	0.99998
ENSG00000185800	DMWD	1316.1	-0.331329	0.350988	-0.943989	0.345175	0.99998
ENSG00000255201	AC087623.2	1.96458	-1.56748	1.66067	-0.943886	0.345228	0.99998
ENSG00000254815	AP006284.1	5.55232	-0.946471	1.00339	-0.943273	0.345541	0.99998
[truncated: 29,386 more rows]

## Sheet: 4_ADAM9_high_vs_low_MMRF
Gene ID	Gene Symbol	baseMean	log2FoldChange	lfcSE	stat	pvalue	padj
[truncated: 46,027 more rows]

[truncated: 5 more sheets: 5_ADAM9_high_vs_low_validation, 6_ADAM9_siRNA_vs_scrRNA, 7_ADAM15_high_vs_low_MMRF, 8ADAM15_high_vs_low_validation, 9_ADAM15_siRNA_vs_scrRNA]
