# Supplementary material for: Association of ADAM family members with proliferation signaling and disease progression in multiple myeloma
Source: Blood Cancer J. 2024 Sep 11;14(1):156. doi: 10.1038/s41408-024-01133-4 (PMC11390935; doi:10.1038/s41408-024-01133-4)
Supplement: Supplementary file 6 — Supplementary Table S8 [file 41408_2024_1133_MOESM6_ESM.xlsx]

## Sheet: ADAM8
Table S8.1: Summary of hallmark gene sets enriched in different phenotype groups (ADAM8 high vs. low). Significant enrichment for FDR q values <0.25 (green).
Enriched in ADAM8 high MMRF										Enriched in ADAM8 low MMRF
NAME	SIZE	ES	NES	NOM p-val	FDR q-val	FWER p-val	RANK AT MAX	LEADING EDGE		NAME	SIZE	ES	NES	NOM p-val	FDR q-val	FWER p-val	RANK AT MAX	LEADING EDGE
HALLMARK_PI3K_AKT_MTOR_SIGNALING	103	0.560828	2.1144	0	0.00146813	0.001	5435	tags=51%, list=16%, signal=61%		HALLMARK_UNFOLDED_PROTEIN_RESPONSE	112	-0.395263	-1.47025	0.109091	0.36223	0.51	4076	tags=32%, list=12%, signal=37%
HALLMARK_CHOLESTEROL_HOMEOSTASIS	74	0.608893	2.06994	0	0.00503483	0.006	7734	tags=59%, list=23%, signal=77%		HALLMARK_PROTEIN_SECRETION	95	-0.383705	-1.38843	0.146484	0.271063	0.611	5315	tags=31%, list=16%, signal=36%
HALLMARK_APOPTOSIS	159	0.546026	2.02813	0	0.00603989	0.013	6337	tags=52%, list=19%, signal=63%		HALLMARK_OXIDATIVE_PHOSPHORYLATION	200	-0.436139	-1.37774	0.182004	0.191249	0.624	5008	tags=39%, list=15%, signal=46%
HALLMARK_MITOTIC_SPINDLE	197	0.496261	1.93017	0.00408163	0.0192685	0.042	6852	tags=46%, list=21%, signal=58%		HALLMARK_PANCREAS_BETA_CELLS	35	-0.331694	-1.18251	0.215447	0.308967	0.805	2704	tags=20%, list=8%, signal=22%
HALLMARK_APICAL_JUNCTION	195	0.484954	1.91611	0	0.0171811	0.046	9692	tags=58%, list=29%, signal=82%		HALLMARK_GLYCOLYSIS	199	-0.234086	-1.01087	0.42029	0.436523	0.93	3144	tags=18%, list=9%, signal=20%
HALLMARK_IL2_STAT5_SIGNALING	198	0.493828	1.91192	0.00211416	0.0149622	0.048	7254	tags=57%, list=22%, signal=72%		HALLMARK_BILE_ACID_METABOLISM	111	-0.223553	-0.9581	0.519685	0.423307	0.949	4888	tags=25%, list=15%, signal=29%
HALLMARK_ALLOGRAFT_REJECTION	196	0.519351	1.88157	0	0.0187975	0.065	6472	tags=54%, list=20%, signal=66%
HALLMARK_NOTCH_SIGNALING	32	0.54976	1.84014	0	0.0260388	0.092	4636	tags=44%, list=14%, signal=51%
HALLMARK_TNFA_SIGNALING_VIA_NFKB	196	0.615027	1.82488	0.0104384	0.0266729	0.102	6947	tags=61%, list=21%, signal=77%
HALLMARK_ESTROGEN_RESPONSE_EARLY	198	0.431974	1.82034	0	0.0251001	0.106	6426	tags=39%, list=19%, signal=49%
HALLMARK_COMPLEMENT	197	0.518402	1.81485	0.00618557	0.0240891	0.106	6497	tags=48%, list=20%, signal=60%
HALLMARK_INFLAMMATORY_RESPONSE	198	0.556027	1.77251	0.0104384	0.0324404	0.141	7401	tags=60%, list=22%, signal=77%
HALLMARK_TGF_BETA_SIGNALING	54	0.545317	1.76824	0.0102669	0.0303944	0.142	5097	tags=54%, list=15%, signal=63%
HALLMARK_G2M_CHECKPOINT	199	0.552649	1.72058	0.0555556	0.0403719	0.188	6507	tags=51%, list=20%, signal=63%
HALLMARK_REACTIVE_OXYGEN_SPECIES_PATHWAY	48	0.55099	1.70287	0.0409357	0.0432769	0.212	5644	tags=52%, list=17%, signal=63%
HALLMARK_P53_PATHWAY	198	0.426454	1.69823	0.00823045	0.0414899	0.214	8129	tags=53%, list=25%, signal=70%
HALLMARK_IL6_JAK_STAT3_SIGNALING	87	0.51051	1.60692	0.0381356	0.0715661	0.323	8764	tags=60%, list=26%, signal=81%
HALLMARK_E2F_TARGETS	200	0.566282	1.58481	0.111546	0.0773448	0.355	7275	tags=57%, list=22%, signal=73%
HALLMARK_KRAS_SIGNALING_UP	195	0.418514	1.56233	0.0394191	0.0817143	0.373	8091	tags=48%, list=24%, signal=63%
HALLMARK_COAGULATION	132	0.435726	1.552	0.039666	0.0836038	0.387	9478	tags=52%, list=29%, signal=72%
HALLMARK_INTERFERON_GAMMA_RESPONSE	197	0.45632	1.53452	0.0870488	0.0881649	0.412	6416	tags=43%, list=19%, signal=53%
HALLMARK_WNT_BETA_CATENIN_SIGNALING	42	0.404533	1.53042	0.0314342	0.0861024	0.415	6061	tags=36%, list=18%, signal=44%
HALLMARK_UV_RESPONSE_UP	157	0.376817	1.50424	0.054878	0.0958989	0.444	8790	tags=44%, list=27%, signal=60%
HALLMARK_APICAL_SURFACE	44	0.420256	1.49571	0.0416667	0.0962131	0.457	8472	tags=52%, list=26%, signal=70%
HALLMARK_HEDGEHOG_SIGNALING	36	0.420072	1.48393	0.0260521	0.0978769	0.473	6601	tags=42%, list=20%, signal=52%
HALLMARK_ANGIOGENESIS	36	0.514799	1.47911	0.0745342	0.0971939	0.482	9012	tags=56%, list=27%, signal=76%
HALLMARK_DNA_REPAIR	148	0.374132	1.46604	0.0980392	0.0993039	0.501	6330	tags=36%, list=19%, signal=45%
HALLMARK_HYPOXIA	199	0.387323	1.46332	0.0779727	0.0971661	0.505	8788	tags=50%, list=27%, signal=68%
HALLMARK_SPERMATOGENESIS	130	0.340761	1.46119	0.0360721	0.0948789	0.507	7988	tags=38%, list=24%, signal=50%
HALLMARK_MYOGENESIS	198	0.357144	1.44653	0.0626263	0.0985392	0.523	5458	tags=31%, list=16%, signal=37%
HALLMARK_HEME_METABOLISM	198	0.417574	1.43921	0.147844	0.0993341	0.532	7684	tags=48%, list=23%, signal=63%
HALLMARK_EPITHELIAL_MESENCHYMAL_TRANSITION	199	0.430756	1.41059	0.102204	0.111202	0.579	9505	tags=54%, list=29%, signal=75%
HALLMARK_ESTROGEN_RESPONSE_LATE	199	0.325302	1.38936	0.0576541	0.118939	0.602	8662	tags=42%, list=26%, signal=57%
HALLMARK_UV_RESPONSE_DN	144	0.319508	1.35829	0.0707269	0.132905	0.644	5930	tags=31%, list=18%, signal=38%
HALLMARK_XENOBIOTIC_METABOLISM	198	0.321774	1.32691	0.126	0.14701	0.673	8887	tags=42%, list=27%, signal=58%
HALLMARK_PEROXISOME	102	0.305704	1.28665	0.14313	0.16653	0.714	4325	tags=24%, list=13%, signal=27%
HALLMARK_MTORC1_SIGNALING	199	0.351118	1.2585	0.250996	0.179269	0.741	5461	tags=31%, list=16%, signal=37%
HALLMARK_KRAS_SIGNALING_DN	192	0.264198	1.20408	0.127451	0.218192	0.804	8203	tags=32%, list=25%, signal=43%
HALLMARK_ANDROGEN_RESPONSE	99	0.297991	1.15817	0.277433	0.249329	0.839	5425	tags=30%, list=16%, signal=36%
HALLMARK_INTERFERON_ALPHA_RESPONSE	96	0.370837	1.10059	0.38843	0.294933	0.867	7192	tags=40%, list=22%, signal=50%
HALLMARK_FATTY_ACID_METABOLISM	156	0.25374	1.074	0.349802	0.314875	0.884	6672	tags=29%, list=20%, signal=36%
HALLMARK_ADIPOGENESIS	200	0.241604	0.966228	0.472549	0.436279	0.944	7489	tags=34%, list=23%, signal=43%
HALLMARK_MYC_TARGETS_V1	199	0.25177	0.754007	0.677355	0.728369	0.99	6004	tags=26%, list=18%, signal=31%
HALLMARK_MYC_TARGETS_V2	58	0.25952	0.69757	0.714844	0.793527	0.995	5502	tags=21%, list=17%, signal=25%
Enriched in ADAM8 high validation cohort										Enriched in ADAM8 low validation cohort
NAME	SIZE	ES	NES	NOM p-val	FDR q-val	FWER p-val	RANK AT MAX	LEADING EDGE		NAME	SIZE	ES	NES	NOM p-val	FDR q-val	FWER p-val	RANK AT MAX	LEADING EDGE
HALLMARK_MITOTIC_SPINDLE	199	0.464765	1.89308	0.00404858	0.108242	0.039	4336	tags=40%, list=17%, signal=47%		HALLMARK_OXIDATIVE_PHOSPHORYLATION	200	-0.586678	-1.77758	0.0186567	0.0734629	0.121	3984	tags=45%, list=16%, signal=52%
HALLMARK_G2M_CHECKPOINT	200	0.596605	1.86081	0.0286299	0.0754591	0.054	5245	tags=57%, list=21%, signal=71%		HALLMARK_UNFOLDED_PROTEIN_RESPONSE	113	-0.435576	-1.56816	0.0755467	0.182822	0.405	4532	tags=39%, list=18%, signal=47%
HALLMARK_E2F_TARGETS	200	0.636417	1.76799	0.0427699	0.116577	0.126	4624	tags=56%, list=18%, signal=68%		HALLMARK_ADIPOGENESIS	198	-0.334557	-1.35559	0.120155	0.373614	0.707	3717	tags=25%, list=15%, signal=29%
HALLMARK_COMPLEMENT	200	0.451677	1.61751	0.0265306	0.27467	0.313	6746	tags=48%, list=27%, signal=65%		HALLMARK_PANCREAS_BETA_CELLS	33	-0.332781	-1.13637	0.233871	0.652213	0.886	2655	tags=27%, list=10%, signal=30%
HALLMARK_APOPTOSIS	160	0.404468	1.50493	0.0558882	0.438955	0.495	6719	tags=47%, list=26%, signal=63%		HALLMARK_BILE_ACID_METABOLISM	107	-0.263457	-1.13091	0.249497	0.530877	0.89	4145	tags=25%, list=16%, signal=30%
HALLMARK_INFLAMMATORY_RESPONSE	193	0.454583	1.46498	0.127237	0.452959	0.557	6617	tags=50%, list=26%, signal=67%		HALLMARK_PEROXISOME	101	-0.242743	-1.04393	0.401961	0.592778	0.934	3174	tags=21%, list=12%, signal=24%
HALLMARK_IL6_JAK_STAT3_SIGNALING	87	0.464509	1.46293	0.107784	0.392967	0.56	6617	tags=56%, list=26%, signal=76%		HALLMARK_GLYCOLYSIS	200	-0.23926	-0.960906	0.527831	0.64493	0.967	2930	tags=18%, list=12%, signal=20%
HALLMARK_TGF_BETA_SIGNALING	54	0.481431	1.46112	0.0895522	0.347035	0.564	7243	tags=52%, list=28%, signal=72%		HALLMARK_PROTEIN_SECRETION	96	-0.250359	-0.897558	0.552419	0.664996	0.982	3415	tags=23%, list=13%, signal=26%
HALLMARK_PI3K_AKT_MTOR_SIGNALING	103	0.364932	1.45359	0.0861723	0.32339	0.577	3104	tags=31%, list=12%, signal=35%		HALLMARK_FATTY_ACID_METABOLISM	153	-0.210026	-0.870829	0.660118	0.630223	0.983	3265	tags=18%, list=13%, signal=20%
HALLMARK_IL2_STAT5_SIGNALING	199	0.378481	1.45095	0.0826446	0.294996	0.58	4502	tags=34%, list=18%, signal=41%		HALLMARK_MYC_TARGETS_V1	200	-0.205777	-0.609257	0.798817	0.897133	1	3984	tags=22%, list=16%, signal=25%
HALLMARK_ALLOGRAFT_REJECTION	195	0.423325	1.44003	0.111336	0.282954	0.596	4742	tags=42%, list=19%, signal=51%
HALLMARK_KRAS_SIGNALING_UP	197	0.364096	1.37612	0.10883	0.352966	0.681	4687	tags=34%, list=18%, signal=41%
HALLMARK_TNFA_SIGNALING_VIA_NFKB	200	0.468346	1.36121	0.206478	0.347208	0.7	6617	tags=51%, list=26%, signal=68%
HALLMARK_WNT_BETA_CATENIN_SIGNALING	42	0.348615	1.28444	0.160156	0.44489	0.783	3988	tags=26%, list=16%, signal=31%
HALLMARK_P53_PATHWAY	198	0.308603	1.25918	0.17759	0.454952	0.809	5989	tags=34%, list=24%, signal=44%
HALLMARK_INTERFERON_GAMMA_RESPONSE	200	0.421648	1.25737	0.26839	0.430053	0.811	6315	tags=44%, list=25%, signal=58%
HALLMARK_APICAL_SURFACE	43	0.373792	1.23671	0.197211	0.435776	0.828	2580	tags=28%, list=10%, signal=31%
HALLMARK_ESTROGEN_RESPONSE_LATE	197	0.298485	1.19444	0.206122	0.481864	0.863	8073	tags=47%, list=32%, signal=68%
HALLMARK_SPERMATOGENESIS	123	0.279658	1.18401	0.234343	0.473559	0.868	9662	tags=50%, list=38%, signal=80%
HALLMARK_APICAL_JUNCTION	198	0.2972	1.18124	0.252446	0.454015	0.87	9149	tags=48%, list=36%, signal=74%
HALLMARK_CHOLESTEROL_HOMEOSTASIS	73	0.341576	1.17359	0.294235	0.444799	0.876	3861	tags=27%, list=15%, signal=32%
HALLMARK_INTERFERON_ALPHA_RESPONSE	97	0.451028	1.1409	0.379798	0.473894	0.898	6242	tags=45%, list=25%, signal=60%
HALLMARK_HEDGEHOG_SIGNALING	36	0.337886	1.13447	0.263261	0.46358	0.903	7024	tags=39%, list=28%, signal=54%
HALLMARK_REACTIVE_OXYGEN_SPECIES_PATHWAY	49	0.35403	1.07364	0.380658	0.538674	0.938	8081	tags=49%, list=32%, signal=72%
HALLMARK_UV_RESPONSE_UP	156	0.26427	1.07161	0.34188	0.520864	0.938	9034	tags=47%, list=36%, signal=72%
HALLMARK_COAGULATION	129	0.293798	1.06566	0.368635	0.5108	0.939	8377	tags=44%, list=33%, signal=66%
HALLMARK_ESTROGEN_RESPONSE_EARLY	198	0.251125	1.00914	0.442424	0.576192	0.957	8039	tags=40%, list=32%, signal=58%
HALLMARK_HEME_METABOLISM	199	0.404128	0.97497	0.59205	0.613302	0.965	9027	tags=60%, list=36%, signal=92%
HALLMARK_UV_RESPONSE_DN	144	0.219956	0.956088	0.505906	0.624533	0.971	6409	tags=30%, list=25%, signal=40%
HALLMARK_DNA_REPAIR	150	0.221073	0.949209	0.48008	0.616224	0.973	3944	tags=22%, list=16%, signal=26%
HALLMARK_MYOGENESIS	193	0.240231	0.949207	0.530488	0.596346	0.973	7833	tags=36%, list=31%, signal=51%
HALLMARK_ANDROGEN_RESPONSE	100	0.246341	0.933374	0.540984	0.601416	0.974	6025	tags=31%, list=24%, signal=40%
HALLMARK_NOTCH_SIGNALING	32	0.26729	0.878806	0.632735	0.670334	0.983	4861	tags=25%, list=19%, signal=31%
HALLMARK_KRAS_SIGNALING_DN	177	0.200806	0.848687	0.739726	0.696998	0.988	6973	tags=32%, list=27%, signal=44%
HALLMARK_ANGIOGENESIS	36	0.278432	0.824269	0.674556	0.716323	0.989	8364	tags=44%, list=33%, signal=66%
HALLMARK_XENOBIOTIC_METABOLISM	190	0.192593	0.808377	0.772455	0.722608	0.99	7608	tags=34%, list=30%, signal=48%
HALLMARK_EPITHELIAL_MESENCHYMAL_TRANSITION	199	0.235887	0.798289	0.677932	0.718863	0.99	6523	tags=30%, list=26%, signal=40%
HALLMARK_MTORC1_SIGNALING	200	0.201829	0.765702	0.737271	0.754324	0.995	6113	tags=27%, list=24%, signal=35%
HALLMARK_HYPOXIA	196	0.179544	0.695679	0.882231	0.833	0.997	4442	tags=19%, list=17%, signal=23%
HALLMARK_MYC_TARGETS_V2	58	0.138876	0.350426	0.959839	0.992714	0.998	1266	tags=7%, list=5%, signal=7%
Enriched in ADAM8 scr										Enriched in ADAM8 si
NAME	SIZE	ES	NES	NOM p-val	FDR q-val	FWER p-val	RANK AT MAX	LEADING EDGE		NAME	SIZE	ES	NES	NOM p-val	FDR q-val	FWER p-val	RANK AT MAX	LEADING EDGE
HALLMARK_E2F_TARGETS	200	0.496601	2.01967	0.0152838	0.0171426	0.012	7267	tags=52%, list=30%, signal=74%		HALLMARK_COAGULATION	113	-0.316329	-1.40833	0.0138889	1	0.527	4064	tags=19%, list=17%, signal=22%
HALLMARK_G2M_CHECKPOINT	198	0.471227	1.76588	0.0188285	0.0490107	0.066	7199	tags=49%, list=30%, signal=69%		HALLMARK_HYPOXIA	191	-0.293015	-1.25401	0.0990099	1	0.735	8753	tags=46%, list=36%, signal=72%
HALLMARK_OXIDATIVE_PHOSPHORYLATION	199	0.405537	1.54762	0.133333	0.123298	0.248	8388	tags=60%, list=35%, signal=91%		HALLMARK_KRAS_SIGNALING_DN	161	-0.283525	-1.19261	0.110638	1	0.836	5944	tags=31%, list=25%, signal=41%
HALLMARK_MYC_TARGETS_V1	199	0.367848	1.32937	0.175153	0.479966	0.609	7559	tags=44%, list=31%, signal=63%		HALLMARK_IL6_JAK_STAT3_SIGNALING	80	-0.281182	-1.18676	0.184825	1	0.851	2804	tags=11%, list=12%, signal=13%
HALLMARK_SPERMATOGENESIS	114	0.275786	1.16539	0.212121	1	0.866	6650	tags=32%, list=27%, signal=45%		HALLMARK_PANCREAS_BETA_CELLS	29	-0.38059	-1.17392	0.27163	0.998915	0.865	3849	tags=21%, list=16%, signal=25%
HALLMARK_MTORC1_SIGNALING	198	0.256198	1.09888	0.254582	1	0.964	7732	tags=37%, list=32%, signal=54%		HALLMARK_APICAL_SURFACE	42	-0.312043	-1.17141	0.132196	0.842762	0.87	982	tags=7%, list=4%, signal=7%
HALLMARK_BILE_ACID_METABOLISM	104	0.231879	1.09347	0.29375	1	0.964	1158	tags=8%, list=5%, signal=8%		HALLMARK_EPITHELIAL_MESENCHYMAL_TRANSITION	186	-0.291998	-1.14244	0.277551	0.833236	0.904	6366	tags=26%, list=26%, signal=35%
HALLMARK_DNA_REPAIR	148	0.206469	1.05258	0.328452	1	0.988	6822	tags=29%, list=28%, signal=40%		HALLMARK_HEDGEHOG_SIGNALING	36	-0.38249	-1.09754	0.354582	0.921207	0.955	7294	tags=42%, list=30%, signal=60%
HALLMARK_PI3K_AKT_MTOR_SIGNALING	100	0.230967	1.00928	0.502049	1	0.988	4386	tags=15%, list=18%, signal=18%		HALLMARK_KRAS_SIGNALING_UP	174	-0.23666	-0.953254	0.568862	1	0.998	6268	tags=24%, list=26%, signal=32%
HALLMARK_PEROXISOME	99	0.183415	0.853208	0.764587	1	1	3733	tags=12%, list=15%, signal=14%		HALLMARK_XENOBIOTIC_METABOLISM	182	-0.203407	-0.935254	0.539924	1	0.998	5882	tags=21%, list=24%, signal=28%
HALLMARK_HEME_METABOLISM	185	0.172435	0.809479	0.822957	1	1	6099	tags=21%, list=25%, signal=27%		HALLMARK_UV_RESPONSE_DN	142	-0.241447	-0.893721	0.595376	1	1	1796	tags=6%, list=7%, signal=6%
HALLMARK_APICAL_JUNCTION	184	0.174598	0.754623	0.928287	1	1	4113	tags=14%, list=17%, signal=16%		HALLMARK_MYOGENESIS	184	-0.202459	-0.867634	0.847525	1	1	6381	tags=25%, list=26%, signal=34%
HALLMARK_MITOTIC_SPINDLE	197	0.187014	0.719236	0.868085	1	1	6542	tags=26%, list=27%, signal=36%		HALLMARK_TGF_BETA_SIGNALING	54	-0.261358	-0.852317	0.60757	1	1	4591	tags=11%, list=19%, signal=14%
HALLMARK_CHOLESTEROL_HOMEOSTASIS	70	0.177233	0.719031	0.916309	1	1	6456	tags=23%, list=27%, signal=31%		HALLMARK_GLYCOLYSIS	192	-0.17643	-0.84088	0.793103	1	1	8747	tags=34%, list=36%, signal=53%
HALLMARK_MYC_TARGETS_V2	58	0.213372	0.685308	0.767207	1	1	6039	tags=24%, list=25%, signal=32%		HALLMARK_INFLAMMATORY_RESPONSE	183	-0.209841	-0.836608	0.812133	1	1	1557	tags=7%, list=6%, signal=7%
HALLMARK_UV_RESPONSE_UP	155	0.140322	0.623015	0.9875	1	1	5036	tags=15%, list=21%, signal=19%		HALLMARK_UNFOLDED_PROTEIN_RESPONSE	112	-0.169354	-0.826301	0.768	1	1	8470	tags=35%, list=35%, signal=53%
HALLMARK_ADIPOGENESIS	189	0.128764	0.59897	0.977823	1	1	6478	tags=24%, list=27%, signal=32%		HALLMARK_ANGIOGENESIS	31	-0.269117	-0.808646	0.714286	1	1	7666	tags=42%, list=32%, signal=61%
HALLMARK_ESTROGEN_RESPONSE_LATE	182	0.13448	0.572015	0.957055	1	1	4120	tags=11%, list=17%, signal=13%		HALLMARK_APOPTOSIS	153	-0.188763	-0.77836	0.835271	1	1	7916	tags=30%, list=33%, signal=44%
HALLMARK_FATTY_ACID_METABOLISM	148	0.124823	0.566957	0.986193	1	1	7757	tags=34%, list=32%, signal=49%		HALLMARK_COMPLEMENT	177	-0.17957	-0.769149	0.901163	1	1	6394	tags=21%, list=26%, signal=28%
HALLMARK_REACTIVE_OXYGEN_SPECIES_PATHWAY	47	0.159805	0.535941	0.949393	1	1	20351	tags=100%, list=84%, signal=626%		HALLMARK_TNFA_SIGNALING_VIA_NFKB	193	-0.188568	-0.7453	0.90411	1	1	6993	tags=24%, list=29%, signal=33%
HALLMARK_ANDROGEN_RESPONSE	96	0.124844	0.508393	0.993737	1	1	21202	tags=100%, list=88%, signal=801%		HALLMARK_IL2_STAT5_SIGNALING	189	-0.165156	-0.726343	0.909789	1	1	7531	tags=26%, list=31%, signal=38%
HALLMARK_INTERFERON_ALPHA_RESPONSE	95	0.144424	0.475145	0.94165	1	1	1257	tags=3%, list=5%, signal=3%		HALLMARK_WNT_BETA_CATENIN_SIGNALING	41	-0.241481	-0.699859	0.819608	1	1	6197	tags=24%, list=26%, signal=33%
HALLMARK_NOTCH_SIGNALING	30	0.150471	0.468765	0.993644	1	1	20574	tags=100%, list=85%, signal=664%		HALLMARK_ESTROGEN_RESPONSE_EARLY	190	-0.17245	-0.685505	0.929389	0.982117	1	7063	tags=22%, list=29%, signal=30%
HALLMARK_PROTEIN_SECRETION	94	0.11887	0.457733	0.946215	1	1	20099	tags=99%, list=83%, signal=580%		HALLMARK_ALLOGRAFT_REJECTION	177	-0.152218	-0.589487	0.958743	0.995257	1	7905	tags=29%, list=33%, signal=43%
HALLMARK_INTERFERON_GAMMA_RESPONSE	187	0.101498	0.378801	0.993827	0.999022	1	7285	tags=23%, list=30%, signal=33%		HALLMARK_P53_PATHWAY	192	-0.115657	-0.503727	0.953125	0.985149	1	8509	tags=29%, list=35%, signal=44%

## Sheet: ADAM9
Table S8.2: Summary of hallmark gene sets enriched in different phenotype groups (ADAM9 high vs. low). Significant enrichment for FDR q values <0.25 (green).
Enriched in ADAM9 high MMRF										Enriched in ADAM9 low MMRF
NAME	SIZE	ES	NES	NOM p-val	FDR q-val	FWER p-val	RANK AT MAX	LEADING EDGE		NAME	SIZE	ES	NES	NOM p-val	FDR q-val	FWER p-val	RANK AT MAX	LEADING EDGE
HALLMARK_MTORC1_SIGNALING	199	0.657107	2.29907	0	0	0	5846	tags=63%, list=17%, signal=76%
HALLMARK_CHOLESTEROL_HOMEOSTASIS	74	0.610587	2.18558	0	0.00310443	0.002	6868	tags=58%, list=20%, signal=73%
HALLMARK_ANDROGEN_RESPONSE	99	0.534038	2.1595	0	0.00206962	0.002	5145	tags=41%, list=15%, signal=49%
HALLMARK_G2M_CHECKPOINT	199	0.694679	2.09513	0.00592885	0.00405595	0.009	4525	tags=61%, list=13%, signal=70%
HALLMARK_IL2_STAT5_SIGNALING	198	0.516977	2.07662	0	0.00380476	0.01	8506	tags=53%, list=25%, signal=71%
HALLMARK_MITOTIC_SPINDLE	197	0.522479	2.02182	0.00375235	0.00461464	0.015	3662	tags=41%, list=11%, signal=45%
HALLMARK_PI3K_AKT_MTOR_SIGNALING	104	0.502151	2.01568	0	0.00460646	0.017	7238	tags=50%, list=22%, signal=64%
HALLMARK_E2F_TARGETS	200	0.725442	1.99865	0.00978474	0.00611143	0.023	4053	tags=65%, list=12%, signal=73%
HALLMARK_GLYCOLYSIS	199	0.484887	1.97531	0	0.0069602	0.031	5856	tags=45%, list=17%, signal=54%
HALLMARK_COMPLEMENT	196	0.545287	1.96603	0	0.00716688	0.036	7693	tags=55%, list=23%, signal=71%
HALLMARK_MYC_TARGETS_V1	199	0.669643	1.95628	0.002	0.00767709	0.043	5893	tags=62%, list=18%, signal=75%
HALLMARK_UV_RESPONSE_UP	157	0.481476	1.93415	0	0.00813938	0.049	9376	tags=59%, list=28%, signal=81%
HALLMARK_ESTROGEN_RESPONSE_LATE	199	0.444873	1.90224	0	0.011114	0.066	10098	tags=56%, list=30%, signal=79%
HALLMARK_ESTROGEN_RESPONSE_EARLY	199	0.446416	1.89802	0	0.0110036	0.069	8791	tags=49%, list=26%, signal=66%
HALLMARK_XENOBIOTIC_METABOLISM	200	0.45484	1.89531	0.00590551	0.0104308	0.071	5683	tags=36%, list=17%, signal=43%
HALLMARK_APICAL_JUNCTION	196	0.470749	1.84863	0.00392927	0.015423	0.1	8211	tags=48%, list=24%, signal=63%
HALLMARK_ALLOGRAFT_REJECTION	197	0.475307	1.822	0.00793651	0.017133	0.112	6550	tags=41%, list=20%, signal=51%
HALLMARK_MYC_TARGETS_V2	58	0.679698	1.81654	0.0315582	0.016864	0.116	6031	tags=66%, list=18%, signal=80%
HALLMARK_UNFOLDED_PROTEIN_RESPONSE	112	0.507597	1.80774	0.0227743	0.0171408	0.125	7155	tags=44%, list=21%, signal=55%
HALLMARK_PROTEIN_SECRETION	95	0.492153	1.80222	0.008	0.0170041	0.128	6983	tags=51%, list=21%, signal=64%
HALLMARK_KRAS_SIGNALING_UP	197	0.476748	1.79294	0.00191939	0.0178053	0.138	8012	tags=48%, list=24%, signal=63%
HALLMARK_COAGULATION	134	0.50022	1.77164	0.00386847	0.0198735	0.155	10807	tags=60%, list=32%, signal=88%
HALLMARK_PEROXISOME	103	0.428148	1.7571	0.00584795	0.0218391	0.165	7233	tags=37%, list=22%, signal=47%
HALLMARK_INFLAMMATORY_RESPONSE	198	0.503695	1.72497	0.0171756	0.0258526	0.192	8720	tags=56%, list=26%, signal=75%
HALLMARK_HEDGEHOG_SIGNALING	36	0.488808	1.71534	0.0151515	0.0265299	0.204	6167	tags=47%, list=18%, signal=58%
HALLMARK_ADIPOGENESIS	200	0.4355	1.66435	0.016129	0.0360702	0.249	8506	tags=47%, list=25%, signal=63%
HALLMARK_SPERMATOGENESIS	129	0.411824	1.66428	0.00959693	0.0347342	0.249	9269	tags=43%, list=28%, signal=59%
HALLMARK_FATTY_ACID_METABOLISM	158	0.393245	1.64338	0.030426	0.0387196	0.279	7866	tags=41%, list=23%, signal=53%
HALLMARK_IL6_JAK_STAT3_SIGNALING	87	0.509698	1.63584	0.0381526	0.0387864	0.287	6313	tags=51%, list=19%, signal=62%
HALLMARK_APOPTOSIS	159	0.435108	1.62579	0.0153551	0.0393917	0.297	8255	tags=47%, list=25%, signal=61%
HALLMARK_HYPOXIA	198	0.419181	1.60799	0.0231214	0.0423881	0.313	7556	tags=43%, list=23%, signal=56%
HALLMARK_P53_PATHWAY	198	0.389915	1.55934	0.0418327	0.0549393	0.382	8012	tags=46%, list=24%, signal=61%
HALLMARK_REACTIVE_OXYGEN_SPECIES_PATHWAY	48	0.470636	1.53359	0.0731225	0.0632876	0.432	6433	tags=48%, list=19%, signal=59%
HALLMARK_ANGIOGENESIS	36	0.550432	1.47382	0.0532319	0.0847222	0.5	12010	tags=72%, list=36%, signal=112%
HALLMARK_TGF_BETA_SIGNALING	54	0.457149	1.45987	0.0965909	0.0880596	0.524	6768	tags=37%, list=20%, signal=46%
HALLMARK_TNFA_SIGNALING_VIA_NFKB	196	0.454158	1.41474	0.15019	0.107262	0.575	7377	tags=46%, list=22%, signal=59%
HALLMARK_DNA_REPAIR	148	0.371144	1.41422	0.126531	0.104647	0.575	8095	tags=45%, list=24%, signal=59%
HALLMARK_HEME_METABOLISM	198	0.379734	1.38142	0.135524	0.120925	0.622	5274	tags=30%, list=16%, signal=35%
HALLMARK_INTERFERON_GAMMA_RESPONSE	197	0.377928	1.33438	0.174	0.14536	0.682	7697	tags=37%, list=23%, signal=48%
HALLMARK_BILE_ACID_METABOLISM	112	0.313907	1.31472	0.0948617	0.154407	0.708	6265	tags=26%, list=19%, signal=32%
HALLMARK_PANCREAS_BETA_CELLS	37	0.361237	1.29561	0.12749	0.163153	0.725	9656	tags=43%, list=29%, signal=61%
HALLMARK_OXIDATIVE_PHOSPHORYLATION	200	0.436299	1.28406	0.26694	0.167716	0.737	8421	tags=45%, list=25%, signal=59%
HALLMARK_NOTCH_SIGNALING	32	0.383654	1.27942	0.172414	0.166803	0.74	4669	tags=34%, list=14%, signal=40%
HALLMARK_APICAL_SURFACE	44	0.34847	1.26325	0.13936	0.173022	0.753	11769	tags=57%, list=35%, signal=87%
HALLMARK_EPITHELIAL_MESENCHYMAL_TRANSITION	199	0.471752	1.26002	0.115686	0.171388	0.757	11613	tags=70%, list=35%, signal=106%
HALLMARK_MYOGENESIS	198	0.320093	1.2577	0.156489	0.169502	0.761	10299	tags=46%, list=31%, signal=66%
HALLMARK_UV_RESPONSE_DN	144	0.294118	1.16093	0.241843	0.235057	0.845	6188	tags=27%, list=18%, signal=33%
HALLMARK_WNT_BETA_CATENIN_SIGNALING	42	0.27685	1.02158	0.428571	0.371117	0.931	8733	tags=36%, list=26%, signal=48%
HALLMARK_KRAS_SIGNALING_DN	193	0.219998	0.951528	0.533589	0.445352	0.956	12091	tags=42%, list=36%, signal=65%
HALLMARK_INTERFERON_ALPHA_RESPONSE	96	0.275054	0.858072	0.576687	0.563322	0.978	4864	tags=22%, list=15%, signal=26%
Enriched in ADAM9 high validation cohort										Enriched in ADAM9 low validation cohort
NAME	SIZE	ES	NES	NOM p-val	FDR q-val	FWER p-val	RANK AT MAX	LEADING EDGE		NAME	SIZE	ES	NES	NOM p-val	FDR q-val	FWER p-val	RANK AT MAX	LEADING EDGE
HALLMARK_G2M_CHECKPOINT	200	0.710041	2.0932	0	0.000937107	0.001	3446	tags=63%, list=14%, signal=72%		HALLMARK_MYOGENESIS	193	-0.36044	-1.54268	0.0197239	1	0.425	6890	tags=44%, list=27%, signal=59%
HALLMARK_E2F_TARGETS	200	0.783171	2.03297	0	0.00149108	0.004	2861	tags=71%, list=11%, signal=79%		HALLMARK_COAGULATION	128	-0.340526	-1.28143	0.148515	1	0.798	5335	tags=38%, list=21%, signal=47%
HALLMARK_MYC_TARGETS_V2	58	0.82295	1.95629	0.0019685	0.00600577	0.02	2474	tags=79%, list=10%, signal=88%		HALLMARK_HEME_METABOLISM	199	-0.522211	-1.21828	0.227092	1	0.857	7373	tags=63%, list=29%, signal=88%
HALLMARK_MTORC1_SIGNALING	200	0.548704	1.94515	0.00190114	0.00551736	0.024	4195	tags=47%, list=16%, signal=55%		HALLMARK_TNFA_SIGNALING_VIA_NFKB	200	-0.341246	-1.17777	0.301775	1	0.882	8967	tags=51%, list=35%, signal=77%
HALLMARK_MYC_TARGETS_V1	200	0.700154	1.93238	0	0.00514548	0.028	3427	tags=58%, list=13%, signal=66%		HALLMARK_PANCREAS_BETA_CELLS	33	-0.338952	-1.17469	0.218876	1	0.884	6106	tags=39%, list=24%, signal=52%
HALLMARK_UNFOLDED_PROTEIN_RESPONSE	113	0.511037	1.87033	0.00585938	0.00931069	0.055	4001	tags=41%, list=16%, signal=48%		HALLMARK_INTERFERON_GAMMA_RESPONSE	200	-0.355283	-1.1666	0.340681	1	0.886	6389	tags=40%, list=25%, signal=53%
HALLMARK_DNA_REPAIR	150	0.449013	1.7909	0.00782779	0.0190368	0.114	3576	tags=34%, list=14%, signal=39%		HALLMARK_EPITHELIAL_MESENCHYMAL_TRANSITION	198	-0.315374	-1.14491	0.314629	1	0.896	4366	tags=30%, list=17%, signal=36%
HALLMARK_MITOTIC_SPINDLE	199	0.41498	1.68164	0.0291829	0.0468419	0.248	2792	tags=29%, list=11%, signal=32%		HALLMARK_KRAS_SIGNALING_DN	177	-0.260984	-1.14058	0.199597	0.894425	0.9	7400	tags=38%, list=29%, signal=54%
HALLMARK_CHOLESTEROL_HOMEOSTASIS	73	0.446298	1.59971	0.0518962	0.0739621	0.354	4619	tags=37%, list=18%, signal=45%		HALLMARK_NOTCH_SIGNALING	32	-0.313656	-1.0554	0.370143	1	0.936	5661	tags=38%, list=22%, signal=48%
HALLMARK_SPERMATOGENESIS	124	0.353065	1.49236	0.042471	0.12756	0.521	3348	tags=27%, list=13%, signal=30%		HALLMARK_ANGIOGENESIS	36	-0.32785	-1.03144	0.40625	1	0.947	6611	tags=36%, list=26%, signal=49%
HALLMARK_PEROXISOME	102	0.318603	1.34486	0.0963855	0.232676	0.708	2479	tags=19%, list=10%, signal=21%		HALLMARK_BILE_ACID_METABOLISM	106	-0.222961	-1.00169	0.462598	1	0.96	5867	tags=27%, list=23%, signal=35%
HALLMARK_PI3K_AKT_MTOR_SIGNALING	103	0.318279	1.33688	0.123077	0.220864	0.718	4060	tags=26%, list=16%, signal=31%		HALLMARK_COMPLEMENT	200	-0.254748	-0.970682	0.50499	1	0.968	7795	tags=41%, list=31%, signal=59%
HALLMARK_GLYCOLYSIS	200	0.330991	1.33394	0.128906	0.20722	0.721	6674	tags=44%, list=26%, signal=59%		HALLMARK_KRAS_SIGNALING_UP	197	-0.241655	-0.967536	0.466535	0.956758	0.969	4819	tags=25%, list=19%, signal=31%
HALLMARK_FATTY_ACID_METABOLISM	153	0.283957	1.16779	0.275794	0.368367	0.871	4495	tags=27%, list=18%, signal=32%		HALLMARK_APICAL_JUNCTION	198	-0.222576	-0.954581	0.511022	0.920643	0.972	4366	tags=23%, list=17%, signal=27%
HALLMARK_UV_RESPONSE_UP	157	0.255055	1.11553	0.314779	0.414958	0.912	4907	tags=29%, list=19%, signal=36%		HALLMARK_HYPOXIA	196	-0.234508	-0.947097	0.521127	0.87663	0.974	3322	tags=22%, list=13%, signal=26%
HALLMARK_OXIDATIVE_PHOSPHORYLATION	200	0.392758	1.11457	0.401174	0.390172	0.912	6994	tags=46%, list=27%, signal=63%		HALLMARK_XENOBIOTIC_METABOLISM	189	-0.213879	-0.93707	0.50297	0.845125	0.974	5360	tags=28%, list=21%, signal=35%
HALLMARK_ESTROGEN_RESPONSE_LATE	197	0.251186	1.05596	0.362376	0.439051	0.943	3133	tags=19%, list=12%, signal=21%		HALLMARK_IL6_JAK_STAT3_SIGNALING	87	-0.25713	-0.914859	0.578947	0.842727	0.979	10744	tags=59%, list=42%, signal=101%
HALLMARK_ESTROGEN_RESPONSE_EARLY	198	0.230468	0.996843	0.439364	0.495804	0.958	3756	tags=21%, list=15%, signal=25%		HALLMARK_INTERFERON_ALPHA_RESPONSE	97	-0.338951	-0.888374	0.59604	0.857501	0.984	7913	tags=51%, list=31%, signal=73%
HALLMARK_ANDROGEN_RESPONSE	100	0.219704	0.883903	0.602794	0.635049	0.98	4896	tags=26%, list=19%, signal=32%		HALLMARK_INFLAMMATORY_RESPONSE	194	-0.245134	-0.880164	0.586614	0.830962	0.986	8369	tags=41%, list=33%, signal=61%
HALLMARK_HEDGEHOG_SIGNALING	36	0.241165	0.848071	0.678788	0.660647	0.987	6288	tags=33%, list=25%, signal=44%		HALLMARK_ADIPOGENESIS	198	-0.218436	-0.861985	0.627572	0.826399	0.988	4596	tags=26%, list=18%, signal=32%
HALLMARK_PROTEIN_SECRETION	96	0.167568	0.604326	0.905812	0.950769	0.998	3761	tags=16%, list=15%, signal=18%		HALLMARK_P53_PATHWAY	197	-0.198489	-0.861353	0.655378	0.788007	0.988	4818	tags=24%, list=19%, signal=29%
HALLMARK_TGF_BETA_SIGNALING	54	0.15829	0.565108	0.95946	0.934459	0.998	3952	tags=19%, list=15%, signal=22%		HALLMARK_UV_RESPONSE_DN	144	-0.192639	-0.858158	0.684	0.758274	0.988	7039	tags=29%, list=28%, signal=40%
										HALLMARK_IL2_STAT5_SIGNALING	199	-0.197467	-0.840223	0.720388	0.7578	0.989	5660	tags=30%, list=22%, signal=38%
										HALLMARK_APICAL_SURFACE	43	-0.236064	-0.815884	0.749487	0.7686	0.99	2721	tags=19%, list=11%, signal=21%
										HALLMARK_APOPTOSIS	160	-0.1999	-0.812821	0.731809	0.741865	0.99	3673	tags=20%, list=14%, signal=23%
										HALLMARK_ALLOGRAFT_REJECTION	196	-0.226224	-0.779369	0.80404	0.767563	0.995	8322	tags=41%, list=33%, signal=61%
										HALLMARK_WNT_BETA_CATENIN_SIGNALING	42	-0.181475	-0.669875	0.901467	0.887504	0.998	8228	tags=40%, list=32%, signal=60%
										HALLMARK_REACTIVE_OXYGEN_SPECIES_PATHWAY	49	-0.218844	-0.659455	0.840726	0.866369	0.998	7321	tags=37%, list=29%, signal=51%
Enriched in ADAM9 scr										Enriched in ADAM9 si
NAME	SIZE	ES	NES	NOM p-val	FDR q-val	FWER p-val	RANK AT MAX	LEADING EDGE		NAME	SIZE	ES	NES	NOM p-val	FDR q-val	FWER p-val	RANK AT MAX	LEADING EDGE
HALLMARK_MYC_TARGETS_V1	199	0.536075	1.86485	0	0.00418769	0.005	8270	tags=60%, list=31%, signal=86%		HALLMARK_APICAL_SURFACE	43	-0.430125	-1.63552	0	0.174231	0.134	7124	tags=35%, list=27%, signal=47%
HALLMARK_OXIDATIVE_PHOSPHORYLATION	199	0.492158	1.79263	0.00967118	0.0101125	0.022	9232	tags=61%, list=34%, signal=92%		HALLMARK_KRAS_SIGNALING_DN	171	-0.298716	-1.34469	0.0201207	1	0.682	5789	tags=25%, list=22%, signal=32%
HALLMARK_REACTIVE_OXYGEN_SPECIES_PATHWAY	48	0.467954	1.72739	0.00601202	0.0177532	0.052	7462	tags=40%, list=28%, signal=55%		HALLMARK_SPERMATOGENESIS	118	-0.29643	-1.33445	0.029703	0.76173	0.702	3514	tags=13%, list=13%, signal=15%
HALLMARK_MYC_TARGETS_V2	58	0.59679	1.67743	0.0256917	0.0237905	0.085	8796	tags=72%, list=33%, signal=107%		HALLMARK_PANCREAS_BETA_CELLS	33	-0.344103	-1.24793	0.12766	0.94254	0.833	5111	tags=30%, list=19%, signal=37%
HALLMARK_DNA_REPAIR	148	0.283321	1.46671	0.0178926	0.148339	0.43	8987	tags=45%, list=33%, signal=67%		HALLMARK_IL2_STAT5_SIGNALING	195	-0.256636	-1.18518	0.136187	1	0.925	10352	tags=38%, list=39%, signal=62%
HALLMARK_ADIPOGENESIS	193	0.282024	1.36584	0.0485437	0.264696	0.634	8128	tags=34%, list=30%, signal=49%		HALLMARK_HEME_METABOLISM	189	-0.248393	-1.08687	0.330595	1	0.984	8521	tags=30%, list=32%, signal=44%
HALLMARK_UNFOLDED_PROTEIN_RESPONSE	111	0.324327	1.35859	0.0645161	0.237837	0.656	8028	tags=39%, list=30%, signal=55%		HALLMARK_MITOTIC_SPINDLE	197	-0.263534	-1.07	0.383399	1	0.988	10548	tags=45%, list=39%, signal=73%
HALLMARK_MTORC1_SIGNALING	198	0.303081	1.26655	0.2	0.361828	0.813	7381	tags=35%, list=27%, signal=48%		HALLMARK_INFLAMMATORY_RESPONSE	187	-0.248406	-0.989403	0.462572	1	0.997	5739	tags=17%, list=21%, signal=21%
HALLMARK_INTERFERON_ALPHA_RESPONSE	96	0.365351	1.19717	0.268245	0.4596	0.909	8271	tags=44%, list=31%, signal=63%		HALLMARK_IL6_JAK_STAT3_SIGNALING	84	-0.223151	-0.909786	0.630058	1	1	4703	tags=14%, list=18%, signal=17%
HALLMARK_COAGULATION	118	0.24994	1.13203	0.200795	0.574342	0.954	2842	tags=12%, list=11%, signal=13%		HALLMARK_MYOGENESIS	186	-0.193945	-0.904204	0.700201	1	1	6973	tags=23%, list=26%, signal=30%
HALLMARK_UV_RESPONSE_UP	156	0.234934	1.08762	0.326044	0.638141	0.98	7267	tags=25%, list=27%, signal=34%		HALLMARK_EPITHELIAL_MESENCHYMAL_TRANSITION	188	-0.209381	-0.826002	0.775629	1	1	7465	tags=27%, list=28%, signal=37%
HALLMARK_INTERFERON_GAMMA_RESPONSE	192	0.258487	1.00164	0.429448	0.835188	0.998	8282	tags=34%, list=31%, signal=49%		HALLMARK_XENOBIOTIC_METABOLISM	191	-0.15766	-0.813728	0.955734	1	1	6485	tags=17%, list=24%, signal=22%
HALLMARK_COMPLEMENT	182	0.211911	0.930939	0.596386	0.996371	0.999	5510	tags=16%, list=21%, signal=21%		HALLMARK_ANGIOGENESIS	32	-0.228275	-0.764624	0.76	1	1	6836	tags=28%, list=25%, signal=38%
HALLMARK_PI3K_AKT_MTOR_SIGNALING	101	0.183107	0.858869	0.728395	1	1	6853	tags=28%, list=26%, signal=37%		HALLMARK_APOPTOSIS	156	-0.179763	-0.76091	0.905039	1	1	6076	tags=16%, list=23%, signal=21%
HALLMARK_APICAL_JUNCTION	191	0.173296	0.772826	0.933594	1	1	6788	tags=23%, list=25%, signal=30%		HALLMARK_TNFA_SIGNALING_VIA_NFKB	192	-0.169136	-0.722695	0.94162	1	1	8420	tags=26%, list=31%, signal=37%
HALLMARK_E2F_TARGETS	200	0.208092	0.707035	0.747433	1	1	10267	tags=48%, list=38%, signal=76%		HALLMARK_PEROXISOME	101	-0.139982	-0.701047	0.956175	1	1	7496	tags=19%, list=28%, signal=26%
HALLMARK_ALLOGRAFT_REJECTION	186	0.166152	0.693482	0.950431	1	1	6728	tags=22%, list=25%, signal=28%		HALLMARK_KRAS_SIGNALING_UP	184	-0.157814	-0.694575	0.994071	1	1	8520	tags=26%, list=32%, signal=37%
HALLMARK_BILE_ACID_METABOLISM	104	0.161931	0.643713	0.95092	1	1	8055	tags=26%, list=30%, signal=37%		HALLMARK_FATTY_ACID_METABOLISM	152	-0.138488	-0.65865	0.967936	1	1	2607	tags=5%, list=10%, signal=5%
HALLMARK_TGF_BETA_SIGNALING	54	0.172018	0.602085	0.951613	1	1	22257	tags=100%, list=83%, signal=581%		HALLMARK_ANDROGEN_RESPONSE	97	-0.145432	-0.609159	0.981557	1	1	9773	tags=33%, list=36%, signal=52%
HALLMARK_CHOLESTEROL_HOMEOSTASIS	72	0.152953	0.590601	0.946392	1	1	22771	tags=100%, list=85%, signal=654%		HALLMARK_ESTROGEN_RESPONSE_EARLY	193	-0.138433	-0.587078	0.982524	1	1	11106	tags=40%, list=41%, signal=68%
HALLMARK_HYPOXIA	196	0.117184	0.516737	1	1	1	6526	tags=16%, list=24%, signal=21%		HALLMARK_ESTROGEN_RESPONSE_LATE	192	-0.116953	-0.542867	1	1	1	10851	tags=36%, list=40%, signal=61%
HALLMARK_G2M_CHECKPOINT	198	0.141013	0.509544	0.962891	1	1	9363	tags=36%, list=35%, signal=55%		HALLMARK_GLYCOLYSIS	195	-0.112948	-0.537287	0.997968	1	1	8625	tags=23%, list=32%, signal=33%
HALLMARK_P53_PATHWAY	192	0.0926746	0.390034	0.996047	0.999041	1	7248	tags=18%, list=27%, signal=24%		HALLMARK_WNT_BETA_CATENIN_SIGNALING	42	-0.174654	-0.499837	0.949698	1	1	10443	tags=38%, list=39%, signal=62%
										HALLMARK_PROTEIN_SECRETION	95	-0.138678	-0.492243	0.985859	1	1	8662	tags=32%, list=32%, signal=46%
										HALLMARK_UV_RESPONSE_DN	143	-0.12442	-0.488702	0.99422	1	1	11205	tags=45%, list=42%, signal=78%
										HALLMARK_HEDGEHOG_SIGNALING	35	-0.163974	-0.481311	0.991614	1	1	7072	tags=20%, list=26%, signal=27%
										HALLMARK_NOTCH_SIGNALING	32	-0.132323	-0.457496	1	0.995566	1	6949	tags=19%, list=26%, signal=25%

## Sheet: ADAM15
Table S8.3: Summary of hallmark gene sets enriched in different phenotype groups (ADAM15 high vs. low). Significant enrichment for FDR q values <0.25 (green).
Enriched in ADAM15 high MMRF										Enriched in ADAM15 low MMRF
NAME	SIZE	ES	NES	NOM p-val	FDR q-val	FWER p-val	RANK AT MAX	LEADING EDGE		NAME	SIZE	ES	NES	NOM p-val	FDR q-val	FWER p-val	RANK AT MAX	LEADING EDGE
HALLMARK_G2M_CHECKPOINT	199	0.714823	2.18168	0.00200401	0.0101602	0.005	2874	tags=54%, list=9%, signal=59%		HALLMARK_UV_RESPONSE_DN	144	-0.335224	-1.45919	0.048	0.48485	0.542	3536	tags=24%, list=11%, signal=26%
HALLMARK_E2F_TARGETS	200	0.787942	2.15395	0.00202429	0.00597825	0.007	4246	tags=77%, list=13%, signal=87%		HALLMARK_INTERFERON_GAMMA_RESPONSE	197	-0.383336	-1.389	0.169043	0.341805	0.644	5702	tags=32%, list=17%, signal=38%
HALLMARK_GLYCOLYSIS	199	0.528947	2.13718	0	0.00503655	0.008	5574	tags=46%, list=17%, signal=55%		HALLMARK_INTERFERON_ALPHA_RESPONSE	96	-0.438826	-1.29722	0.252083	0.344343	0.74	3979	tags=32%, list=12%, signal=37%
HALLMARK_MTORC1_SIGNALING	199	0.592383	2.11623	0	0.00703347	0.012	4081	tags=45%, list=12%, signal=51%		HALLMARK_TGF_BETA_SIGNALING	54	-0.369642	-1.24976	0.228395	0.313267	0.791	4741	tags=28%, list=14%, signal=32%
HALLMARK_MYC_TARGETS_V2	58	0.803144	2.09133	0.00218818	0.00621737	0.014	4081	tags=76%, list=12%, signal=86%		HALLMARK_NOTCH_SIGNALING	32	-0.296433	-1.02595	0.431599	0.564995	0.955	4606	tags=22%, list=14%, signal=25%
HALLMARK_FATTY_ACID_METABOLISM	157	0.49546	2.07609	0	0.00711828	0.02	4184	tags=35%, list=13%, signal=40%		HALLMARK_TNFA_SIGNALING_VIA_NFKB	196	-0.263371	-0.930787	0.496868	0.635583	0.98	6079	tags=27%, list=18%, signal=32%
HALLMARK_MYC_TARGETS_V1	199	0.668617	2.04603	0.00867679	0.00703329	0.022	4899	tags=54%, list=15%, signal=63%		HALLMARK_ALLOGRAFT_REJECTION	197	-0.20416	-0.83388	0.689587	0.709992	0.995	3838	tags=16%, list=12%, signal=18%
HALLMARK_MITOTIC_SPINDLE	197	0.516282	1.94875	0	0.0147513	0.056	4727	tags=40%, list=14%, signal=46%		HALLMARK_PANCREAS_BETA_CELLS	35	-0.164582	-0.562451	0.994141	0.952116	0.998	8766	tags=31%, list=26%, signal=43%
HALLMARK_PEROXISOME	103	0.454948	1.9012	0	0.0179038	0.074	4934	tags=39%, list=15%, signal=45%
HALLMARK_DNA_REPAIR	148	0.472867	1.82823	0.0128755	0.0301543	0.123	4746	tags=39%, list=14%, signal=46%
HALLMARK_ADIPOGENESIS	200	0.436892	1.81145	0.00843882	0.0316106	0.143	5857	tags=38%, list=18%, signal=45%
HALLMARK_ESTROGEN_RESPONSE_EARLY	199	0.407257	1.80233	0.00417537	0.0311809	0.153	5458	tags=34%, list=16%, signal=40%
HALLMARK_REACTIVE_OXYGEN_SPECIES_PATHWAY	48	0.524626	1.79027	0.0123203	0.0309972	0.162	5248	tags=42%, list=16%, signal=49%
HALLMARK_ESTROGEN_RESPONSE_LATE	200	0.406409	1.78284	0	0.0305965	0.17	8063	tags=42%, list=24%, signal=55%
HALLMARK_UV_RESPONSE_UP	157	0.419698	1.7154	0.0153509	0.0434001	0.23	5430	tags=36%, list=16%, signal=43%
HALLMARK_WNT_BETA_CATENIN_SIGNALING	42	0.457013	1.69268	0.0100604	0.0467062	0.258	3374	tags=29%, list=10%, signal=32%
HALLMARK_APICAL_JUNCTION	194	0.383727	1.65347	0.0270833	0.0542142	0.299	6879	tags=35%, list=21%, signal=43%
HALLMARK_CHOLESTEROL_HOMEOSTASIS	74	0.447953	1.63745	0.0187891	0.0551352	0.312	4044	tags=31%, list=12%, signal=35%
HALLMARK_SPERMATOGENESIS	129	0.38784	1.60612	0.0124224	0.0629962	0.356	5718	tags=31%, list=17%, signal=37%
HALLMARK_COAGULATION	133	0.386951	1.57427	0.0398406	0.0709645	0.396	8235	tags=43%, list=25%, signal=57%
HALLMARK_XENOBIOTIC_METABOLISM	198	0.355561	1.55769	0.0248963	0.0759727	0.422	6210	tags=31%, list=19%, signal=38%
HALLMARK_PI3K_AKT_MTOR_SIGNALING	103	0.393192	1.55218	0.0329218	0.074517	0.428	3886	tags=27%, list=12%, signal=31%
HALLMARK_UNFOLDED_PROTEIN_RESPONSE	112	0.39601	1.48899	0.0699153	0.0985227	0.498	3381	tags=28%, list=10%, signal=31%
HALLMARK_HYPOXIA	198	0.340584	1.4439	0.0826772	0.119148	0.555	5541	tags=30%, list=17%, signal=36%
HALLMARK_IL2_STAT5_SIGNALING	198	0.324112	1.39395	0.0722892	0.14309	0.62	6414	tags=32%, list=19%, signal=40%
HALLMARK_P53_PATHWAY	198	0.321161	1.38397	0.0991735	0.144618	0.634	5370	tags=30%, list=16%, signal=35%
HALLMARK_OXIDATIVE_PHOSPHORYLATION	200	0.422094	1.35371	0.215054	0.159696	0.671	8451	tags=47%, list=25%, signal=63%
HALLMARK_HEDGEHOG_SIGNALING	36	0.365518	1.26827	0.162698	0.213654	0.758	7765	tags=42%, list=23%, signal=54%
HALLMARK_BILE_ACID_METABOLISM	112	0.294118	1.26299	0.123644	0.210472	0.762	7379	tags=38%, list=22%, signal=48%
HALLMARK_ANDROGEN_RESPONSE	99	0.307835	1.23641	0.204969	0.22813	0.789	6694	tags=35%, list=20%, signal=44%
HALLMARK_APOPTOSIS	159	0.295738	1.2201	0.202869	0.236061	0.804	4044	tags=22%, list=12%, signal=25%
HALLMARK_APICAL_SURFACE	44	0.321677	1.21469	0.194831	0.23336	0.809	7480	tags=36%, list=23%, signal=47%
HALLMARK_MYOGENESIS	198	0.253131	1.14101	0.220884	0.298249	0.879	8044	tags=33%, list=24%, signal=43%
HALLMARK_EPITHELIAL_MESENCHYMAL_TRANSITION	199	0.297057	1.13628	0.304609	0.294711	0.884	9001	tags=34%, list=27%, signal=46%
HALLMARK_ANGIOGENESIS	36	0.362147	1.08386	0.368	0.343114	0.916	10042	tags=33%, list=30%, signal=48%
HALLMARK_PROTEIN_SECRETION	95	0.284212	1.05509	0.38809	0.369643	0.932	5998	tags=27%, list=18%, signal=33%
HALLMARK_HEME_METABOLISM	198	0.257887	1.00835	0.426531	0.421956	0.957	5292	tags=22%, list=16%, signal=26%
HALLMARK_COMPLEMENT	197	0.250891	1.00664	0.433884	0.413073	0.957	7796	tags=32%, list=24%, signal=42%
HALLMARK_KRAS_SIGNALING_DN	191	0.201627	0.916971	0.646465	0.530522	0.974	8728	tags=29%, list=26%, signal=39%
HALLMARK_KRAS_SIGNALING_UP	195	0.214235	0.888802	0.581489	0.559427	0.976	8750	tags=31%, list=26%, signal=42%
HALLMARK_INFLAMMATORY_RESPONSE	198	0.225038	0.869293	0.606362	0.576072	0.981	9607	tags=40%, list=29%, signal=56%
HALLMARK_IL6_JAK_STAT3_SIGNALING	87	0.225048	0.819483	0.666667	0.640076	0.989	8193	tags=31%, list=25%, signal=41%
Enriched in ADAM15 high validation cohort										Enriched in ADAM15 low validation cohort
NAME	SIZE	ES	NES	NOM p-val	FDR q-val	FWER p-val	RANK AT MAX	LEADING EDGE		NAME	SIZE	ES	NES	NOM p-val	FDR q-val	FWER p-val	RANK AT MAX	LEADING EDGE
HALLMARK_E2F_TARGETS	200	0.779953	2.07925	0.00192678	0.0059368	0.007	2407	tags=69%, list=9%, signal=76%		HALLMARK_HEME_METABOLISM	199	-0.49236	-1.51942	0.159223	1	0.5	5988	tags=53%, list=24%, signal=68%
HALLMARK_G2M_CHECKPOINT	200	0.63393	1.9187	0.0190476	0.0260193	0.046	3538	tags=53%, list=14%, signal=61%		HALLMARK_PROTEIN_SECRETION	96	-0.360534	-1.28789	0.192623	1	0.779	4674	tags=32%, list=18%, signal=39%
HALLMARK_MYC_TARGETS_V1	200	0.663242	1.82034	0.0135922	0.0513004	0.099	4276	tags=57%, list=17%, signal=68%		HALLMARK_INTERFERON_GAMMA_RESPONSE	200	-0.359735	-1.25243	0.239006	1	0.804	5273	tags=36%, list=21%, signal=44%
HALLMARK_MYC_TARGETS_V2	58	0.799121	1.81839	0.00392927	0.0396067	0.102	2576	tags=76%, list=10%, signal=84%		HALLMARK_IL6_JAK_STAT3_SIGNALING	86	-0.355731	-1.2506	0.19963	0.98995	0.805	4497	tags=29%, list=18%, signal=35%
HALLMARK_MITOTIC_SPINDLE	199	0.436514	1.80507	0.0153551	0.0367198	0.115	3116	tags=30%, list=12%, signal=34%		HALLMARK_NOTCH_SIGNALING	32	-0.360171	-1.18706	0.225434	0.991986	0.866	5286	tags=41%, list=21%, signal=51%
HALLMARK_MTORC1_SIGNALING	200	0.502849	1.74132	0.015873	0.0504459	0.177	1967	tags=31%, list=8%, signal=33%		HALLMARK_PANCREAS_BETA_CELLS	33	-0.343936	-1.16018	0.248031	0.915428	0.884	3133	tags=24%, list=12%, signal=28%
HALLMARK_DNA_REPAIR	150	0.448716	1.72082	0.0194175	0.0501298	0.203	2494	tags=29%, list=10%, signal=32%		HALLMARK_MYOGENESIS	193	-0.270013	-1.14552	0.2603	0.825155	0.893	4669	tags=28%, list=18%, signal=35%
HALLMARK_SPERMATOGENESIS	122	0.361383	1.45926	0.0549898	0.23875	0.57	7234	tags=46%, list=28%, signal=64%		HALLMARK_ALLOGRAFT_REJECTION	195	-0.273751	-1.09386	0.338432	0.862806	0.919	5848	tags=32%, list=23%, signal=42%
HALLMARK_GLYCOLYSIS	200	0.32871	1.29181	0.163065	0.449914	0.778	3848	tags=28%, list=15%, signal=32%		HALLMARK_ANDROGEN_RESPONSE	100	-0.283886	-1.08654	0.357724	0.785234	0.92	3493	tags=26%, list=14%, signal=30%
HALLMARK_PEROXISOME	102	0.309841	1.28316	0.144289	0.418366	0.788	4150	tags=25%, list=16%, signal=29%		HALLMARK_INFLAMMATORY_RESPONSE	195	-0.300021	-1.07742	0.387283	0.727793	0.931	6168	tags=34%, list=24%, signal=45%
HALLMARK_FATTY_ACID_METABOLISM	150	0.316431	1.27789	0.188235	0.388012	0.791	6254	tags=37%, list=25%, signal=49%		HALLMARK_TNFA_SIGNALING_VIA_NFKB	200	-0.305649	-1.04131	0.43762	0.735131	0.941	5824	tags=34%, list=23%, signal=44%
HALLMARK_OXIDATIVE_PHOSPHORYLATION	200	0.428866	1.22813	0.308617	0.430547	0.842	4930	tags=36%, list=19%, signal=44%		HALLMARK_UV_RESPONSE_DN	144	-0.248322	-1.03442	0.391566	0.688213	0.941	7065	tags=38%, list=28%, signal=52%
HALLMARK_UV_RESPONSE_UP	157	0.276821	1.20978	0.198397	0.424007	0.85	7515	tags=41%, list=30%, signal=57%		HALLMARK_COMPLEMENT	197	-0.257522	-1.02312	0.417457	0.656201	0.947	5230	tags=30%, list=21%, signal=38%
HALLMARK_CHOLESTEROL_HOMEOSTASIS	73	0.311074	1.07886	0.373281	0.606452	0.924	3421	tags=23%, list=13%, signal=27%		HALLMARK_ANGIOGENESIS	36	-0.294214	-0.906914	0.597302	0.840062	0.983	5288	tags=31%, list=21%, signal=39%
HALLMARK_ADIPOGENESIS	197	0.268918	1.03997	0.386454	0.640512	0.939	4882	tags=28%, list=19%, signal=35%		HALLMARK_INTERFERON_ALPHA_RESPONSE	97	-0.305161	-0.901508	0.535104	0.796938	0.984	5515	tags=35%, list=22%, signal=45%
HALLMARK_ESTROGEN_RESPONSE_LATE	195	0.23781	1.00233	0.448065	0.676474	0.958	5181	tags=28%, list=20%, signal=35%		HALLMARK_IL2_STAT5_SIGNALING	199	-0.201978	-0.851679	0.668616	0.847557	0.989	4453	tags=22%, list=17%, signal=27%
HALLMARK_HEDGEHOG_SIGNALING	36	0.287402	0.964795	0.493802	0.704788	0.964	5117	tags=31%, list=20%, signal=38%		HALLMARK_KRAS_SIGNALING_UP	196	-0.217659	-0.850905	0.656489	0.799556	0.989	7271	tags=40%, list=29%, signal=55%
HALLMARK_PI3K_AKT_MTOR_SIGNALING	103	0.214467	0.930162	0.516505	0.727477	0.971	1474	tags=11%, list=6%, signal=11%		HALLMARK_TGF_BETA_SIGNALING	54	-0.229058	-0.815347	0.691406	0.823503	0.992	4497	tags=24%, list=18%, signal=29%
HALLMARK_BILE_ACID_METABOLISM	107	0.20591	0.875055	0.669422	0.797444	0.981	3500	tags=18%, list=14%, signal=21%		HALLMARK_HYPOXIA	197	-0.202957	-0.789223	0.746183	0.827079	0.995	3242	tags=21%, list=13%, signal=24%
HALLMARK_APICAL_JUNCTION	197	0.19708	0.865339	0.667327	0.775923	0.984	6369	tags=29%, list=25%, signal=39%		HALLMARK_EPITHELIAL_MESENCHYMAL_TRANSITION	198	-0.196579	-0.698554	0.806576	0.930556	0.996	4839	tags=26%, list=19%, signal=32%
HALLMARK_UNFOLDED_PROTEIN_RESPONSE	113	0.244732	0.8629	0.607724	0.744162	0.985	3198	tags=21%, list=13%, signal=24%		HALLMARK_APICAL_SURFACE	43	-0.199117	-0.690654	0.89916	0.898108	0.996	6876	tags=35%, list=27%, signal=48%
HALLMARK_ESTROGEN_RESPONSE_EARLY	197	0.195092	0.841054	0.707071	0.748026	0.987	5357	tags=25%, list=21%, signal=32%		HALLMARK_COAGULATION	128	-0.185839	-0.690293	0.875717	0.858195	0.996	6280	tags=32%, list=25%, signal=42%
HALLMARK_APOPTOSIS	159	0.2032	0.820231	0.717021	0.74925	0.987	3788	tags=18%, list=15%, signal=21%		HALLMARK_KRAS_SIGNALING_DN	177	-0.154712	-0.669993	0.986111	0.845033	0.996	4669	tags=20%, list=18%, signal=25%
HALLMARK_XENOBIOTIC_METABOLISM	190	0.192951	0.818248	0.710526	0.721839	0.987	8978	tags=41%, list=35%, signal=62%
HALLMARK_WNT_BETA_CATENIN_SIGNALING	42	0.224247	0.790767	0.727273	0.734989	0.988	4382	tags=24%, list=17%, signal=29%
HALLMARK_P53_PATHWAY	197	0.169387	0.749813	0.834746	0.768393	0.991	4233	tags=18%, list=17%, signal=22%
HALLMARK_REACTIVE_OXYGEN_SPECIES_PATHWAY	49	0.223947	0.691464	0.82563	0.817812	0.994	6002	tags=29%, list=24%, signal=37%
Enriched in ADAM15 scr										Enriched in ADAM15 si
NAME	SIZE	ES	NES	NOM p-val	FDR q-val	FWER p-val	RANK AT MAX	LEADING EDGE		NAME	SIZE	ES	NES	NOM p-val	FDR q-val	FWER p-val	RANK AT MAX	LEADING EDGE
HALLMARK_E2F_TARGETS	200	0.503363	2.06025	0.00793651	0.0122857	0.004	7005	tags=55%, list=28%, signal=76%		HALLMARK_ANGIOGENESIS	32	-0.468744	-1.44907	0.0411215	1	0.44	7372	tags=47%, list=30%, signal=67%
HALLMARK_G2M_CHECKPOINT	198	0.491687	1.8123	0.00813008	0.022112	0.044	6902	tags=50%, list=28%, signal=69%		HALLMARK_APICAL_JUNCTION	186	-0.326958	-1.34733	0.0278884	1	0.657	7511	tags=40%, list=31%, signal=58%
HALLMARK_MTORC1_SIGNALING	198	0.320927	1.50855	0.0383877	0.173403	0.367	7047	tags=38%, list=29%, signal=53%		HALLMARK_OXIDATIVE_PHOSPHORYLATION	199	-0.263656	-1.29188	0.130435	1	0.745	6195	tags=33%, list=25%, signal=44%
HALLMARK_PROTEIN_SECRETION	95	0.426802	1.49052	0.100592	0.153114	0.415	6652	tags=44%, list=27%, signal=60%		HALLMARK_FATTY_ACID_METABOLISM	148	-0.250597	-1.20855	0.13278	1	0.888	7309	tags=34%, list=30%, signal=48%
HALLMARK_ANDROGEN_RESPONSE	98	0.348448	1.30818	0.141104	0.403102	0.734	7120	tags=38%, list=29%, signal=53%		HALLMARK_DNA_REPAIR	148	-0.224888	-1.15987	0.218437	1	0.918	8242	tags=40%, list=33%, signal=60%
HALLMARK_MITOTIC_SPINDLE	197	0.298598	1.30068	0.131846	0.34978	0.738	6864	tags=37%, list=28%, signal=50%		HALLMARK_PEROXISOME	99	-0.21915	-1.0878	0.333333	1	0.97	6007	tags=28%, list=24%, signal=37%
HALLMARK_UNFOLDED_PROTEIN_RESPONSE	112	0.250752	1.28008	0.0919765	0.334249	0.783	5705	tags=30%, list=23%, signal=39%		HALLMARK_MYOGENESIS	178	-0.27279	-1.08475	0.323755	1	0.97	9336	tags=49%, list=38%, signal=79%
HALLMARK_MYC_TARGETS_V1	199	0.291916	1.19701	0.284585	0.460166	0.904	6617	tags=38%, list=27%, signal=51%		HALLMARK_XENOBIOTIC_METABOLISM	180	-0.203016	-1.07828	0.208163	1	0.974	7504	tags=34%, list=30%, signal=49%
HALLMARK_PI3K_AKT_MTOR_SIGNALING	101	0.219462	1.062	0.396304	0.745532	0.987	6393	tags=30%, list=26%, signal=40%		HALLMARK_KRAS_SIGNALING_DN	164	-0.248072	-1.05283	0.378218	1	0.979	4682	tags=20%, list=19%, signal=25%
HALLMARK_PANCREAS_BETA_CELLS	29	0.334753	1.04635	0.338057	0.726406	0.991	6704	tags=31%, list=27%, signal=43%		HALLMARK_CHOLESTEROL_HOMEOSTASIS	70	-0.241337	-1.03283	0.440644	1	0.995	10119	tags=47%, list=41%, signal=80%
HALLMARK_SPERMATOGENESIS	113	0.226682	1.00959	0.405405	0.766615	0.996	4068	tags=20%, list=17%, signal=24%		HALLMARK_EPITHELIAL_MESENCHYMAL_TRANSITION	185	-0.267736	-1.01271	0.43619	1	0.995	7784	tags=35%, list=32%, signal=51%
HALLMARK_MYC_TARGETS_V2	58	0.271689	0.953412	0.458678	0.858494	1	5196	tags=26%, list=21%, signal=33%		HALLMARK_IL6_JAK_STAT3_SIGNALING	82	-0.255098	-1.00519	0.459082	1	1	2908	tags=13%, list=12%, signal=15%
HALLMARK_TGF_BETA_SIGNALING	54	0.26884	0.912178	0.561886	0.905861	1	6393	tags=30%, list=26%, signal=40%		HALLMARK_P53_PATHWAY	192	-0.200874	-0.953622	0.563809	1	1	9622	tags=43%, list=39%, signal=70%
HALLMARK_REACTIVE_OXYGEN_SPECIES_PATHWAY	48	0.206392	0.807473	0.75098	1	1	3816	tags=15%, list=15%, signal=17%		HALLMARK_NOTCH_SIGNALING	31	-0.238967	-0.91603	0.638298	1	1	10510	tags=45%, list=43%, signal=79%
HALLMARK_HEME_METABOLISM	186	0.162287	0.784344	0.861284	1	1	7124	tags=28%, list=29%, signal=39%		HALLMARK_BILE_ACID_METABOLISM	104	-0.195825	-0.909781	0.743271	1	1	2338	tags=13%, list=9%, signal=15%
HALLMARK_KRAS_SIGNALING_UP	179	0.155283	0.670534	0.981595	1	1	3872	tags=13%, list=16%, signal=16%		HALLMARK_INTERFERON_ALPHA_RESPONSE	96	-0.269674	-0.846694	0.614931	1	1	8698	tags=41%, list=35%, signal=63%
HALLMARK_IL2_STAT5_SIGNALING	192	0.134127	0.603972	0.953347	1	1	6388	tags=20%, list=26%, signal=27%		HALLMARK_INFLAMMATORY_RESPONSE	186	-0.208645	-0.832058	0.803922	1	1	7053	tags=28%, list=29%, signal=39%
HALLMARK_COMPLEMENT	180	0.129852	0.540931	0.969325	1	1	2065	tags=7%, list=8%, signal=8%		HALLMARK_APICAL_SURFACE	42	-0.217591	-0.828417	0.809145	1	1	6764	tags=29%, list=27%, signal=39%
HALLMARK_ESTROGEN_RESPONSE_LATE	183	0.108498	0.478851	0.982	1	1	4701	tags=14%, list=19%, signal=17%		HALLMARK_ADIPOGENESIS	190	-0.168811	-0.816835	0.793173	1	1	6495	tags=25%, list=26%, signal=33%
HALLMARK_UV_RESPONSE_DN	142	0.124488	0.46058	0.979296	0.993975	1	8114	tags=25%, list=33%, signal=38%		HALLMARK_GLYCOLYSIS	195	-0.174313	-0.802636	0.792079	1	1	7502	tags=30%, list=30%, signal=43%
										HALLMARK_COAGULATION	111	-0.195225	-0.798075	0.876894	1	1	9135	tags=37%, list=37%, signal=58%
										HALLMARK_ALLOGRAFT_REJECTION	184	-0.192524	-0.790328	0.814141	1	1	9003	tags=42%, list=37%, signal=65%
										HALLMARK_WNT_BETA_CATENIN_SIGNALING	41	-0.231833	-0.780517	0.779297	1	1	10550	tags=46%, list=43%, signal=81%
										HALLMARK_UV_RESPONSE_UP	154	-0.170727	-0.73988	0.882	1	1	8695	tags=39%, list=35%, signal=60%
										HALLMARK_TNFA_SIGNALING_VIA_NFKB	193	-0.17821	-0.707799	0.897486	1	1	8043	tags=28%, list=33%, signal=42%
										HALLMARK_APOPTOSIS	152	-0.146698	-0.640707	0.939516	1	1	8010	tags=30%, list=33%, signal=45%
										HALLMARK_HEDGEHOG_SIGNALING	36	-0.214539	-0.613678	0.843687	1	1	10191	tags=56%, list=41%, signal=95%
										HALLMARK_ESTROGEN_RESPONSE_EARLY	189	-0.145903	-0.600108	0.925049	1	1	8501	tags=30%, list=35%, signal=46%
										HALLMARK_INTERFERON_GAMMA_RESPONSE	191	-0.14847	-0.525816	0.952286	1	1	8110	tags=30%, list=33%, signal=45%
										HALLMARK_HYPOXIA	190	-0.0857593	-0.355717	0.986111	0.999909	1	9686	tags=36%, list=39%, signal=59%
